# Supplementary material for: A genomic resource derived from the integration of genome sequences, expressed transcripts and genetic markers in ramie
Source: BMC Genomics. 2019 Jun 11;20:476. doi: 10.1186/s12864-019-5878-8 (PMC6558782; doi:10.1186/s12864-019-5878-8)
Supplement: Supplementary file 1 — Table S1. Annotation and position information of 30,591 transcripts obtained from single-molecule sequencing. (XLSX 5634 kb) [file 12864_2019_5878_MOESM1_ESM.xlsx]

## Sheet: Sheet1
	Table S1 Annotation and position information of 30,861 transcripts obtained from single-molecule sequencing
Transcript	Chromosome	new_scaffold ID	scaffold ID	position in scaffold	Nr	Swissprot	KEGG	KOG	Interpro	GO
Bni_Flc_00002		PHNS01007389.1	scaffold149	316515_324324_-	XP_011426352.1/1.30952e-13/PREDICTED: nuclear receptor corepressor 1 isoform X4 Crassostrea gigas	sp|Q8QG78|NCOR1_XENLA/8.20e-10/Nuclear receptor corepressor 1 OS=Xenopus laevis GN=ncor1 PE=1 SV=1	crg:105327345/1.60e-14/nuclear receptor corepressor 1-like; K04650 nuclear receptor co-repressor 1	At3g52250/5.47e-107/K KOG1878 Nuclear receptor coregulator SMRT/SMRTER, contains Myb-like domains	PTHR13992/2.2E-33/--	NA
Bni_Flc_00003		PHNS01012235.1	scaffold447	28663_33596_+	YP_778556.1/1.31385e-92/ATP synthase CF0 A chain Bigelowiella natans &gt;Q06J71.1 RecName: Full=ATP synthase subunit a, chloroplastic; AltName: Full=ATP synthase F0 sector subunit a; AltName: Full=F-ATPase subunit IV &gt;ABG91388.1 ATP synthase CF0 A chain (plastid) Bigelowiella natans	sp|B1X3Y1|ATPI_PAUCH/2.40e-86/ATP synthase subunit a, organellar chromatophore OS=Paulinella chromatophora GN=atpI PE=3 SV=1	mde:101895478/2.57e-15/28S ribosomal protein S2, mitochondrial; K02967 small subunit ribosomal protein S2	AtCh012/6.32e-143/J KOG0832 Mitochondrial/chloroplast ribosomal protein S2	PTHR19376:SF38/1.2E-143/--	NA
Bni_Flc_00004	chr2	PHNS01004728.1	scaffold21	891511_897714_+	NA	NA	NA	NA	PTHR32093/0.0/--	NA
Bni_Flc_00005		PHNS01012304.1	scaffold47	1442227_1452095_-	XP_021377260.1/7.81085e-11/mediator of RNA polymerase II transcription subunit 23-like Mizuhopecten yessoensis &gt;OWF38961.1 Mediator of RNA polymerase II transcription subunit 23 Mizuhopecten yessoensis	sp|Q9W1X7|MED23_DROME/9.47e-10/Mediator of RNA polymerase II transcription subunit 23 OS=Drosophila melanogaster GN=MED23 PE=1 SV=1	mde:101894788/7.95e-10/mediator of RNA polymerase II transcription subunit 23; K15166 mediator of RNA polymerase II transcription subunit 23	At1g23230/0.0/K KOG1883 Cofactor required for Sp1 transcriptional activation, subunit 3	PTHR12691/0.0/--	NA
Bni_Flc_00006	chr1	PHNS01007343.1	scaffold5	2252728_2261852_-	KXJ09722.1/0/DnaJ-like subfamily C member 13 Exaiptasia pallida	sp|O75165|DJC13_HUMAN/0.0/DnaJ homolog subfamily C member 13 OS=Homo sapiens GN=DNAJC13 PE=1 SV=5	ptg:102957803/0.0/DNAJC13; DnaJ heat shock protein family (Hsp40) member C13; K09533 DnaJ homolog subfamily C member 13	At2g26890/0.0/UO KOG1789 Endocytosis protein RME-8, contains DnaJ domain	SM00271/2.0E-10/DnaJ molecular chaperone homology domain	NA
Bni_Flc_00007	chr11	PHNS01006870.1	scaffold16	946754_957327_+	XP_020894938.1/1.66073e-144/endoribonuclease Dicer-like, partial Exaiptasia pallida	sp|P34529|DCR1_CAEEL/4.94e-58/Endoribonuclease dcr-1 OS=Caenorhabditis elegans GN=dcr-1 PE=1 SV=3	aqu:100638678/8.95e-121/endoribonuclease Dicer-like; K11592 endoribonuclease Dicer EC:3.1.26.-	At5g20320/0.0/A KOG0701 dsRNA-specific nuclease Dicer and related ribonucleases	PF00270/6.1E-15/DEAD/DEAH box helicase	NA
Bni_Flc_00008	chr3	PHNS01003751.1	scaffold7	944371_949383_+	XP_019575971.1/3.98698e-55/PREDICTED: protein NETWORKED 1D-like Rhinolophus sinicus	NA	NA	At3g22790/0.0/D LSE0159 A Predicted centromere protein	PTHR32258/0.0/--	NA
Bni_Flc_00009	chr10	PHNS01001565.1	scaffold112	423931_430795_+	XP_019575702.1/0/PREDICTED: ABC transporter G family member 36 Rhinolophus sinicus	sp|Q9NGP5|ABCG2_DICDI/5.13e-125/ABC transporter G family member 2 OS=Dictyostelium discoideum GN=abcG2 PE=1 SV=2	ola:101161134/2.98e-57/abcg1; ATP binding cassette subfamily G member 1; K05679 ATP-binding cassette, subfamily G (WHITE), member 1	At2g36380/0.0/Q KOG0065 Pleiotropic drug resistance proteins (PDR1-15), ABC superfamily	PTHR19241/0.0/--	NA
Bni_Flc_00010	chr1	PHNS01007343.1	scaffold5	4701077_4709734_+	NA	NA	NA	NA	PTHR31115/0.0/--	NA
Bni_Flc_00011		PHNS01012304.1	scaffold47	1027816_1037955_+	XP_002602603.1/1.80998e-104/hypothetical protein BRAFLDRAFT_225253 Branchiostoma floridae &gt;EEN58615.1 hypothetical protein BRAFLDRAFT_225253 Branchiostoma floridae	sp|O75694|NU155_HUMAN/1.30e-96/Nuclear pore complex protein Nup155 OS=Homo sapiens GN=NUP155 PE=1 SV=1	xtr:100379911/2.73e-104/nup155; nucleoporin 155kDa; K14312 nuclear pore complex protein Nup155	At1g14850/0.0/YU KOG1900 Nuclear pore complex, Nup155 component (D Nup154, sc Nup157/Nup170)	PF03177/4.9E-8/Non-repetitive/WGA-negative nucleoporin C-terminal	NA
Bni_Flc_00012	chr5	PHNS01006611.1	scaffold24	847859_856061_+	XP_003725465.1/0/PREDICTED: LOW QUALITY PROTEIN: intron-binding protein aquarius Strongylocentrotus purpuratus	sp|O60306|AQR_HUMAN/0.0/Intron-binding protein aquarius OS=Homo sapiens GN=AQR PE=1 SV=4	spu:577627/0.0/intron-binding protein aquarius; K12874 intron-binding protein aquarius	At2g38770/0.0/L KOG1806 DEAD box containing helicases	PF16399/0.0/Intron-binding protein aquarius N-terminus	NA
Bni_Flc_00013	chr4	PHNS01001287.1	scaffold3	1732154_1738955_+	XP_003292027.1/1.54189e-158/hypothetical protein DICPUDRAFT_39910 Dictyostelium purpureum &gt;EGC31458.1 hypothetical protein DICPUDRAFT_39910 Dictyostelium purpureum	sp|Q7Z6Z7|HUWE1_HUMAN/3.27e-119/E3 ubiquitin-protein ligase HUWE1 OS=Homo sapiens GN=HUWE1 PE=1 SV=3	crg:105318882/1.24e-121/E3 ubiquitin-protein ligase HUWE1-like; K10592 E3 ubiquitin-protein ligase HUWE1 EC:2.3.2.26	At1g55860/0.0/OK KOG0939 E3 ubiquitin-protein ligase/Putative upstream regulatory element binding protein	PTHR11254:SF334/0.0/--	NA
Bni_Flc_00014		PHNS01007909.1	scaffold10	531461_541253_-	XP_014287545.1/8.00925e-20/PREDICTED: DNA damage-binding protein 1 Halyomorpha halys	sp|Q16531|DDB1_HUMAN/2.03e-18/DNA damage-binding protein 1 OS=Homo sapiens GN=DDB1 PE=1 SV=1	sko:100370988/7.19e-18/DNA damage-binding protein 1-like; K10610 DNA damage-binding protein 1	At3g11960/0.0/A KOG1898 Splicing factor 3b, subunit 3	PTHR10644:SF6/0.0/--	NA
Bni_Flc_00015		PHNS01006391.1	scaffold329	21129_25278_+	XP_003290623.1/0/protein kinase, atypical group Dictyostelium purpureum &gt;EGC32838.1 protein kinase, atypical group Dictyostelium purpureum	sp|Q86C65|TOR_DICDI/0.0/Target of rapamycin OS=Dictyostelium discoideum GN=tor PE=1 SV=1	lcm:102360124/0.0/MTOR; mechanistic target of rapamycin; K07203 serine/threonine-protein kinase mTOR EC:2.7.11.1	At1g50030/0.0/L KOG0891 DNA-dependent protein kinase	SM00146/4.0E-94/Phosphoinositide 3-kinase, catalytic domain	NA
Bni_Flc_00016	chr3	PHNS01003751.1	scaffold7	1682576_1689360_-	NA	NA	NA	NA	PS51360/11.559/Plus3 domain profile.	NA
Bni_Flc_00017		PHNS01002838.1	scaffold374	48040_48093_+	XP_005965759.1/0/PREDICTED: DNA-directed RNA polymerase subunit beta-like, partial Pantholops hodgsonii	sp|Q7YN57|RPOB_EIMTE/1.31e-113/DNA-directed RNA polymerase subunit beta OS=Eimeria tenella GN=rpoB PE=3 SV=1	ssc:100521623/7.42e-38/DNA-directed RNA polymerase III subunit RPC2; K03021 DNA-directed RNA polymerase III subunit RPC2 EC:2.7.7.6	AtCh015/0.0/K KOG0214 RNA polymerase II, second largest subunit	PS01166/-/RNA polymerases beta chain signature.	NA
Bni_Flc_00018	chr6	PHNS01002815.1	scaffold37	233031_241425_-	XP_004333990.1/2.80988e-13/hypothetical protein ACA1_400560 Acanthamoeba castellanii str. Neff &gt;ELR11977.1 hypothetical protein ACA1_400560 Acanthamoeba castellanii str. Neff	NA	nvi:100118842/1.36e-06/transcription factor SPT20 homolog; K21245 transcription factor SPT20 homolog	NA	PTHR10799/3.0E-38/--	NA
Bni_Flc_00019	chr11	PHNS01012166.1	scaffold22	981718_987412_+	XP_019575764.1/0/PREDICTED: ABC transporter C family member 3, partial Rhinolophus sinicus	sp|Q28689|MRP2_RABIT/0.0/Canalicular multispecific organic anion transporter 1 OS=Oryctolagus cuniculus GN=ABCC2 PE=2 SV=1	aag:AaeL_AAEL005043/0.0/AAEL005043-PA; K05665 ATP-binding cassette, subfamily C (CFTR/MRP), member 1	At3g13080/0.0/Q KOG0054 Multidrug resistance-associated protein/mitoxantrone resistance protein, ABC superfamily	SM00382/2.6E-12/ATPases associated with a variety of cellular activities	NA
Bni_Flc_00020		PHNS01007909.1	scaffold10	3543778_3550908_-	XP_003285955.1/1.5186e-56/hypothetical protein DICPUDRAFT_6368 Dictyostelium purpureum &gt;EGC37481.1 hypothetical protein DICPUDRAFT_6368, partial Dictyostelium purpureum	sp|Q553K4|NRAM2_DICDI/1.36e-53/Natural resistance-associated macrophage protein 2 homolog OS=Dictyostelium discoideum GN=nramp2 PE=3 SV=1	cbr:CBG10875/3.45e-28/Cbr-smf-1; C. briggsae CBR-SMF-1 protein; K12347 natural resistance-associated macrophage protein	At5g03280/0.0/P KOG1291 Mn2+ and Fe2+ transporters of the NRAMP family	PF01566/2.6E-80/Natural resistance-associated macrophage protein	NA
Bni_Flc_00021	chr14	PHNS01006314.1	scaffold11	950716_958063_+	XP_019575805.1/1.93538e-106/PREDICTED: zinc finger CCCH domain-containing protein 44-like Rhinolophus sinicus	sp|O96028|NSD2_HUMAN/1.43e-13/Histone-lysine N-methyltransferase NSD2 OS=Homo sapiens GN=WHSC1 PE=1 SV=1	lve:103085661/8.81e-13/NSD2, WHSC1; nuclear receptor binding SET domain protein 2; K11424 histone-lysine N-methyltransferase NSD2 EC:2.1.1.43	At3g51120_2/4.31e-121/K KOG1946 RNA polymerase I transcription factor UAF	PTHR22884:SF339/2.8E-302/--	NA
Bni_Flc_00022	chr1	PHNS01007343.1	scaffold5	2141763_2150674_-	XP_019575702.1/0/PREDICTED: ABC transporter G family member 36 Rhinolophus sinicus	sp|Q9NGP5|ABCG2_DICDI/3.03e-157/ABC transporter G family member 2 OS=Dictyostelium discoideum GN=abcG2 PE=1 SV=2	crg:105334117/4.78e-51/ATP-binding cassette sub-family G member 2-like; K05681 ATP-binding cassette, subfamily G (WHITE), member 2	At2g26910/0.0/Q KOG0065 Pleiotropic drug resistance proteins (PDR1-15), ABC superfamily	PF08370/6.1E-27/Plant PDR ABC transporter associated	NA
Bni_Flc_00023		PHNS01005318.1	scaffold7496	1275_1350_+	YP_778610.1/0/RNA polymerase beta subunit Bigelowiella natans &gt;Q06J17.1 RecName: Full=DNA-directed RNA polymerase subunit beta; AltName: Full=PEP; AltName: Full=Plastid-encoded RNA polymerase subunit beta; Short=RNA polymerase subunit beta &gt;ABG91442.1 RNA polymerase beta subunit (plastid) Bigelowiella natans	sp|Q7YN57|RPOB_EIMTE/1.30e-113/DNA-directed RNA polymerase subunit beta OS=Eimeria tenella GN=rpoB PE=3 SV=1	ssc:100521623/7.47e-38/DNA-directed RNA polymerase III subunit RPC2; K03021 DNA-directed RNA polymerase III subunit RPC2 EC:2.7.7.6	AtCh015/0.0/K KOG0214 RNA polymerase II, second largest subunit	PF04560/1.5E-20/RNA polymerase Rpb2, domain 7	NA
Bni_Flc_00024	chr6	PHNS01001832.1	scaffold14	290632_299496_-	XP_019575702.1/0/PREDICTED: ABC transporter G family member 36 Rhinolophus sinicus	sp|Q8ST66|ABCGI_DICDI/2.12e-120/ABC transporter G family member 18 OS=Dictyostelium discoideum GN=abcG18 PE=3 SV=1	gja:107110064/2.79e-60/ATP-binding cassette sub-family G member 2-like; K05681 ATP-binding cassette, subfamily G (WHITE), member 2	At1g59870/0.0/Q KOG0065 Pleiotropic drug resistance proteins (PDR1-15), ABC superfamily	PF01061/5.5E-45/ABC-2 type transporter	NA
Bni_Flc_00025	chr6	PHNS01006359.1	scaffold9	1182318_1188955_-	XP_019575736.1/5.58162e-80/PREDICTED: clustered mitochondria protein-like, partial Rhinolophus sinicus	sp|B0W2S0|CLU_CULQU/4.83e-46/Clustered mitochondria protein homolog OS=Culex quinquefasciatus GN=CPIJ001445 PE=3 SV=1	tca:663660/3.26e-46/clustered mitochondria protein homolog; K03255 protein TIF31	At4g28080/0.0/R KOG1839 Uncharacterized protein CLU1/cluA/TIF31 involved in mitochondrial morphology/distribution, also found associated with eIF-3	SM00028/31.0/Tetratricopeptide repeats	NA
Bni_Flc_00026	chr7	PHNS01007790.1	scaffold38	412388_420086_+	NA	NA	NA	At1g24300/1.15e-58/R KOG1862 GYF domain containing proteins	SM00444/4.3E-10/Contains conserved Gly-Tyr-Phe residues	NA
Bni_Flc_00027		PHNS01004146.1	scaffold53	673861_692416_+	XP_022184625.1/0/putative glutamate synthase NADPH Nilaparvata lugens	NA	aag:AaeL_AAEL014768/0.0/AAEL014768-PA; K00264 glutamate synthase (NADPH/NADH) EC:1.4.1.13 1.4.1.14	At5g04140/0.0/E KOG0399 Glutamate synthase	PS51278/14.949/Glutamine amidotransferase type 2 domain profile.	NA
Bni_Flc_00028		PHNS01002412.1	scaffold360	36867_41754_+	NA	NA	NA	AtMi005/2.40e-09/C KOG4668 NADH dehydrogenase subunits 2, 5, and related proteins	NA	NA
Bni_Flc_00029	chr2	PHNS01004728.1	scaffold21	2785990_2792390_+	XP_019575710.1/0/PREDICTED: ABC transporter C family member 14, partial Rhinolophus sinicus	sp|Q92887|MRP2_HUMAN/0.0/Canalicular multispecific organic anion transporter 1 OS=Homo sapiens GN=ABCC2 PE=1 SV=3	nvi:100120375/0.0/multidrug resistance-associated protein 1; K05665 ATP-binding cassette, subfamily C (CFTR/MRP), member 1	At2g47800/0.0/Q KOG0054 Multidrug resistance-associated protein/mitoxantrone resistance protein, ABC superfamily	PTHR24223/0.0/--	NA
Bni_Flc_00030	chr4	PHNS01005842.1	scaffold1	1016505_1023404_+	XP_641246.1/1.79608e-18/hypothetical protein DDB_G0280369 Dictyostelium discoideum AX4 &gt;EAL67411.1 hypothetical protein DDB_G0280369 Dictyostelium discoideum AX4	sp|Q8T126|FNKC_DICDI/2.17e-10/Probable inactive serine/threonine-protein kinase fnkC OS=Dictyostelium discoideum GN=fnkC PE=3 SV=1	NA	At2g25320/0.0/DR KOG1987 Speckle-type POZ protein SPOP and related proteins with TRAF, MATH and BTB/POZ domains	PS50144/29.11/MATH/TRAF domain profile.	NA
Bni_Flc_00031	chr5	PHNS01005483.1	scaffold52	333741_351441_+	XP_020565649.1/0/activating signal cointegrator 1 complex subunit 3 isoform X2 Oryzias latipes	sp|E1BNG3|ASCC3_BOVIN/0.0/Activating signal cointegrator 1 complex subunit 3 OS=Bos taurus GN=ascc3 PE=3 SV=1	ola:101173332/0.0/ascc3; activating signal cointegrator 1 complex subunit 3; K18663 activating signal cointegrator complex subunit 3 EC:3.6.4.12	At5g61140/0.0/A KOG0952 DNA/RNA helicase MER3/SLH1, DEAD-box superfamily	PF02889/7.1E-83/Sec63 Brl domain	NA
Bni_Flc_00032		PHNS01007909.1	scaffold10	2257098_2264929_+	XP_019575702.1/0/PREDICTED: ABC transporter G family member 36 Rhinolophus sinicus	sp|Q9NGP5|ABCG2_DICDI/1.56e-127/ABC transporter G family member 2 OS=Dictyostelium discoideum GN=abcG2 PE=1 SV=2	ola:101161134/1.93e-45/abcg1; ATP binding cassette subfamily G member 1; K05679 ATP-binding cassette, subfamily G (WHITE), member 1	At2g36380/0.0/Q KOG0065 Pleiotropic drug resistance proteins (PDR1-15), ABC superfamily	PS50893/14.146/ATP-binding cassette, ABC transporter-type domain profile.	NA
Bni_Flc_00033		PHNS01004261.1	scaffold416	15414_29864_+	NA	NA	NA	NA	PTHR35833/0.0/--	NA
Bni_Flc_00034		PHNS01007909.1	scaffold10	531515_541397_-	XP_014287545.1/1.41599e-19/PREDICTED: DNA damage-binding protein 1 Halyomorpha halys	sp|P33194|DDB1_CHLAE/2.46e-18/DNA damage-binding protein 1 OS=Chlorocebus aethiops GN=DDB1 PE=1 SV=1	sko:100370988/8.11e-18/DNA damage-binding protein 1-like; K10610 DNA damage-binding protein 1	At3g11960/0.0/A KOG1898 Splicing factor 3b, subunit 3	PF10433/1.5E-66/Mono-functional DNA-alkylating methyl methanesulfonate N-term	NA
Bni_Flc_00035					AKC57283.1/4.12073e-20/polyprotein, partial Bemisia tabaci	NA	NA	NA	PF00680/5.9E-82/RNA dependent RNA polymerase	NA
Bni_Flc_00036	chr2	PHNS01003937.1	scaffold35	198072_204377_+	XP_010073203.1/1.24793e-15/PREDICTED: serine/threonine-protein kinase SMG1-like, partial Pterocles gutturalis	sp|Q8BKX6|SMG1_MOUSE/5.09e-14/Serine/threonine-protein kinase SMG1 OS=Mus musculus GN=Smg1 PE=1 SV=3	xla:779188/1.55e-14/smg1.L, smg1; SMG1 phosphatidylinositol 3-kinase-related kinase L homeolog; K08873 serine/threonine-protein kinase SMG1 EC:2.7.11.1	Hs14719394/3.79e-14/L KOG0891 DNA-dependent protein kinase	NA	NA
Bni_Flc_00037		PHNS01003228.1	scaffold800	20280_25713_+	NA	NA	NA	NA	PTHR34536:SF1/0.0/--	NA
Bni_Flc_00038		PHNS01009082.1	scaffold55	1147759_1155325_-	XP_019575736.1/1.40619e-84/PREDICTED: clustered mitochondria protein-like, partial Rhinolophus sinicus	sp|O15818|CLU_DICDI/7.10e-58/Clustered mitochondria protein homolog OS=Dictyostelium discoideum GN=clua PE=1 SV=2	api:100158907/3.47e-51/clustered mitochondria protein homolog; K03255 protein TIF31	At4g28080/0.0/R KOG1839 Uncharacterized protein CLU1/cluA/TIF31 involved in mitochondrial morphology/distribution, also found associated with eIF-3	PS50005/8.437/TPR repeat profile.	NA
Bni_Flc_00039	chr11	PHNS01012166.1	scaffold22	700508_707071_-	XP_003292027.1/4.19999e-165/hypothetical protein DICPUDRAFT_39910 Dictyostelium purpureum &gt;EGC31458.1 hypothetical protein DICPUDRAFT_39910 Dictyostelium purpureum	sp|Q7Z6Z7|HUWE1_HUMAN/1.32e-126/E3 ubiquitin-protein ligase HUWE1 OS=Homo sapiens GN=HUWE1 PE=1 SV=3	hmg:100203526/1.07e-129/E3 ubiquitin-protein ligase HUWE1-like; K10592 E3 ubiquitin-protein ligase HUWE1 EC:2.3.2.26	At1g70320/0.0/OK KOG0939 E3 ubiquitin-protein ligase/Putative upstream regulatory element binding protein	PS50237/107.534/HECT domain profile.	NA
Bni_Flc_00040	chr4	PHNS01003529.1	scaffold65	508272_514394_-	XP_009059447.1/8.17493e-61/hypothetical protein LOTGIDRAFT_124155, partial Lottia gigantea &gt;ESO89979.1 hypothetical protein LOTGIDRAFT_124155, partial Lottia gigantea	sp|Q80XI3|IF4G3_MOUSE/1.28e-49/Eukaryotic translation initiation factor 4 gamma 3 OS=Mus musculus GN=Eif4g3 PE=1 SV=2	pbi:103059594/1.87e-60/EIF4G3; eukaryotic translation initiation factor 4 gamma 3; K03260 translation initiation factor 4G	At3g60240_1/0.0/J KOG0401 Translation initiation factor 4F, ribosome/mRNA-bridging subunit (eIF-4G)	PF02854/2.7E-52/MIF4G domain	NA
Bni_Flc_00041	chr5	PHNS01003730.1	scaffold91	463781_479844_-	XP_004361009.1/3.72302e-106/hypothetical protein DFA_05290 Dictyostelium fasciculatum &gt;EGG23158.1 hypothetical protein DFA_05290 Dictyostelium fasciculatum	sp|Q32PW3|TAF2_DANRE/5.73e-85/Transcription initiation factor TFIID subunit 2 OS=Danio rerio GN=taf2 PE=2 SV=2	adf:107334323/5.76e-96/transcription initiation factor TFIID subunit 2-like; K03128 transcription initiation factor TFIID subunit 2	At1g73960/0.0/K KOG1932 TATA binding protein associated factor	PTHR15137/0.0/--	NA
Bni_Flc_00042		PHNS01009082.1	scaffold55	1147919_1155640_-	XP_019575736.1/1.69293e-84/PREDICTED: clustered mitochondria protein-like, partial Rhinolophus sinicus	sp|O15818|CLU_DICDI/6.23e-58/Clustered mitochondria protein homolog OS=Dictyostelium discoideum GN=clua PE=1 SV=2	api:100158907/4.65e-51/clustered mitochondria protein homolog; K03255 protein TIF31	At4g28080/0.0/R KOG1839 Uncharacterized protein CLU1/cluA/TIF31 involved in mitochondrial morphology/distribution, also found associated with eIF-3	PS50293/12.056/TPR repeat region circular profile.	NA
Bni_Flc_00043	chr9	PHNS01001598.1	scaffold2	1746336_1751685_-	NA	NA	NA	At3g48060/4.85e-83/K KOG1886 BAH domain proteins	PTHR15141:SF51/5.5E-143/--	NA
Bni_Flc_00045	chr3	PHNS01003751.1	scaffold7	1682499_1689301_-	NA	NA	NA	NA	PS51360/11.559/Plus3 domain profile.	NA
Bni_Flc_00046		PHNS01007389.1	scaffold149	316309_324084_-	XP_011426803.1/5.90972e-21/PREDICTED: nuclear receptor corepressor 1 isoform X10 Crassostrea gigas	sp|Q4KKX4|NCOR1_XENTR/9.79e-15/Nuclear receptor corepressor 1 OS=Xenopus tropicalis GN=ncor1 PE=2 SV=1	crg:105327345/7.12e-22/nuclear receptor corepressor 1-like; K04650 nuclear receptor co-repressor 1	At3g52250/8.90e-157/K KOG1878 Nuclear receptor coregulator SMRT/SMRTER, contains Myb-like domains	PS51293/12.567/SANT domain profile.	NA
Bni_Flc_00047		PHNS01007837.1	scaffold80	359380_359478_-	ELT87012.1/0/hypothetical protein CAPTEDRAFT_176070 Capitella teleta	sp|O14841|OPLA_HUMAN/0.0/5-oxoprolinase OS=Homo sapiens GN=OPLAH PE=1 SV=3	crg:105339426/0.0/5-oxoprolinase-like; K01469 5-oxoprolinase (ATP-hydrolysing) EC:3.5.2.9	At5g37830/0.0/E KOG1939 Oxoprolinase	PF05378/1.2E-62/Hydantoinase/oxoprolinase N-terminal region	NA
Bni_Flc_00048	chr10	PHNS01001565.1	scaffold112	424126_430899_+	XP_019575702.1/0/PREDICTED: ABC transporter G family member 36 Rhinolophus sinicus	sp|Q8T690|ABCG3_DICDI/6.05e-108/ABC transporter G family member 3 OS=Dictyostelium discoideum GN=abcG3 PE=3 SV=1	ola:101161134/2.09e-57/abcg1; ATP binding cassette subfamily G member 1; K05679 ATP-binding cassette, subfamily G (WHITE), member 1	At2g36380/0.0/Q KOG0065 Pleiotropic drug resistance proteins (PDR1-15), ABC superfamily	PF01061/1.3E-51/ABC-2 type transporter	NA
Bni_Flc_00049		PHNS01007909.1	scaffold10	2229131_2236646_+	XP_019575702.1/0/PREDICTED: ABC transporter G family member 36 Rhinolophus sinicus	sp|Q9NGP5|ABCG2_DICDI/1.84e-111/ABC transporter G family member 2 OS=Dictyostelium discoideum GN=abcG2 PE=1 SV=2	myd:102763953/3.21e-43/ABCG4; ATP binding cassette subfamily G member 4; K05680 ATP-binding cassette, subfamily G (WHITE), member 4	At2g36380/0.0/Q KOG0065 Pleiotropic drug resistance proteins (PDR1-15), ABC superfamily	PF01061/1.1E-21/ABC-2 type transporter	NA
Bni_Flc_00050		PHNS01000797.1	scaffold101	53754_64735_-	CEM27250.1/0/unnamed protein product Vitrella brassicaformis CCMP3155	NA	NA	NA	PF02514/6.3E-237/CobN/Magnesium Chelatase	NA
Bni_Flc_00051	chr6	PHNS01000151.1	scaffold34	718317_730106_-	XP_019575828.1/0/PREDICTED: sister chromatid cohesion protein PDS5 homolog B-like, partial Rhinolophus sinicus	sp|Q5F3U9|PDS5B_CHICK/6.80e-78/Sister chromatid cohesion protein PDS5 homolog B OS=Gallus gallus GN=PDS5B PE=2 SV=3	cmk:103175863/3.53e-79/pds5a; PDS5 cohesin associated factor A; K11267 sister chromatid cohesion protein PDS5	At5g47690/0.0/D KOG1525 Sister chromatid cohesion complex Cohesin, subunit PDS5	PTHR12663:SF0/0.0/--	NA
Bni_Flc_00052		PHNS01007963.1	scaffold515	73953_79699_-	YP_778610.1/0/RNA polymerase beta subunit Bigelowiella natans &gt;Q06J17.1 RecName: Full=DNA-directed RNA polymerase subunit beta; AltName: Full=PEP; AltName: Full=Plastid-encoded RNA polymerase subunit beta; Short=RNA polymerase subunit beta &gt;ABG91442.1 RNA polymerase beta subunit (plastid) Bigelowiella natans	sp|B1X3M9|RPOC1_PAUCH/2.66e-163/DNA-directed RNA polymerase subunit beta' OS=Paulinella chromatophora GN=rpoC1 PE=3 SV=1	ssc:100521623/7.69e-38/DNA-directed RNA polymerase III subunit RPC2; K03021 DNA-directed RNA polymerase III subunit RPC2 EC:2.7.7.6	AtCh015/0.0/K KOG0214 RNA polymerase II, second largest subunit	PF04560/1.5E-20/RNA polymerase Rpb2, domain 7	NA
Bni_Flc_00053	chr6	PHNS01006359.1	scaffold9	1275901_1283022_+	XP_019575693.1/0/PREDICTED: pre-mRNA-processing-splicing factor 8A, partial Rhinolophus sinicus	sp|Q99PV0|PRP8_MOUSE/0.0/Pre-mRNA-processing-splicing factor 8 OS=Mus musculus GN=Prpf8 PE=1 SV=2	tru:101075969/0.0/prpf8; pre-mRNA processing factor 8; K12856 pre-mRNA-processing factor 8	At1g80070/0.0/A KOG1795 U5 snRNP spliceosome subunit	PF10596/1.2E-94/U6-snRNA interacting domain of PrP8	NA
Bni_Flc_00054		PHNS01007963.1	scaffold515	61749_71366_-	YP_778556.1/1.3432e-92/ATP synthase CF0 A chain Bigelowiella natans &gt;Q06J71.1 RecName: Full=ATP synthase subunit a, chloroplastic; AltName: Full=ATP synthase F0 sector subunit a; AltName: Full=F-ATPase subunit IV &gt;ABG91388.1 ATP synthase CF0 A chain (plastid) Bigelowiella natans	sp|B1X3Y1|ATPI_PAUCH/2.43e-86/ATP synthase subunit a, organellar chromatophore OS=Paulinella chromatophora GN=atpI PE=3 SV=1	mde:101895478/2.59e-15/28S ribosomal protein S2, mitochondrial; K02967 small subunit ribosomal protein S2	AtCh012/7.27e-143/J KOG0832 Mitochondrial/chloroplast ribosomal protein S2	PTHR19376:SF38/1.2E-143/--	NA
Bni_Flc_00055	chr1	PHNS01007343.1	scaffold5	3646055_3656496_-	CEM39792.1/3.47146e-19/unnamed protein product Vitrella brassicaformis CCMP3155	NA	NA	NA	PTHR31513:SF1/0.0/--	NA
Bni_Flc_00056	chr10	PHNS01006792.1	scaffold4	5898164_5918465_-	XP_019576193.1/0/PREDICTED: ABC transporter D family member 1, partial Rhinolophus sinicus	sp|P16970|ABCD3_RAT/3.73e-105/ATP-binding cassette sub-family D member 3 OS=Rattus norvegicus GN=Abcd3 PE=1 SV=3	mze:101484574/4.52e-108/abcd3; ATP binding cassette subfamily D member 3; K05677 ATP-binding cassette, subfamily D (ALD), member 3	At4g39850/0.0/IR KOG0060 Long-chain acyl-CoA transporter, ABC superfamily (involved in peroxisome organization and biogenesis)	PS00211/-/ABC transporters family signature.	NA
Bni_Flc_00057	chr6	PHNS01006359.1	scaffold9	1182318_1192049_-	XP_019575736.1/6.0511e-83/PREDICTED: clustered mitochondria protein-like, partial Rhinolophus sinicus	sp|O15818|CLU_DICDI/1.50e-56/Clustered mitochondria protein homolog OS=Dictyostelium discoideum GN=clua PE=1 SV=2	cmk:103183309/8.45e-50/cluh; clustered mitochondria homolog; K03255 protein TIF31	At1g15290/0.0/R KOG1839 Uncharacterized protein CLU1/cluA/TIF31 involved in mitochondrial morphology/distribution, also found associated with eIF-3	PS50005/6.343/TPR repeat profile.	NA
Bni_Flc_00058	chr11	PHNS01011836.1	scaffold138	203567_212977_-	KFV84688.1/7.2422e-166/Unconventional myosin-Va, partial Struthio camelus australis	sp|P08799|MYS2_DICDI/7.92e-168/Myosin-2 heavy chain OS=Dictyostelium discoideum GN=mhcA PE=1 SV=3	aml:100476593/7.33e-165/MYO5B; unconventional myosin-Vb; K10357 myosin V	At5g54280/0.0/Z KOG0160 Myosin class V heavy chain	PS50096/7.492/IQ motif profile.	NA
Bni_Flc_00059		PHNS01006803.1	scaffold164	190630_201104_-	XP_004357628.1/9.21664e-171/P-type ATPase Dictyostelium fasciculatum &gt;EGG19357.1 P-type ATPase Dictyostelium fasciculatum	sp|P70704|AT8A1_MOUSE/4.18e-132/Probable phospholipid-transporting ATPase IA OS=Mus musculus GN=Atp8a1 PE=1 SV=1	spu:764069/1.83e-138/probable phospholipid-transporting ATPase IA; K14802 phospholipid-transporting ATPase EC:3.6.3.1	At5g44240/0.0/R KOG0206 P-type ATPase	PTHR24092/5.2E-235/--	NA
Bni_Flc_00060		PHNS01002412.1	scaffold360	44471_47122_+	NA	NA	NA	NA	NA	NA
Bni_Flc_00061	chr10	PHNS01006792.1	scaffold4	5898304_5918178_-	XP_019576193.1/0/PREDICTED: ABC transporter D family member 1, partial Rhinolophus sinicus	sp|P16970|ABCD3_RAT/2.54e-105/ATP-binding cassette sub-family D member 3 OS=Rattus norvegicus GN=Abcd3 PE=1 SV=3	mze:101484574/3.08e-108/abcd3; ATP binding cassette subfamily D member 3; K05677 ATP-binding cassette, subfamily D (ALD), member 3	At4g39850/0.0/IR KOG0060 Long-chain acyl-CoA transporter, ABC superfamily (involved in peroxisome organization and biogenesis)	PTHR11384/0.0/--	NA
Bni_Flc_00062	chr8	PHNS01008514.1	scaffold30	515388_525472_+	XP_019577355.1/6.15933e-175/PREDICTED: SAC3 family protein A-like, partial Rhinolophus sinicus	sp|Q32NW2|LENG8_XENLA/1.22e-63/Leukocyte receptor cluster member 8 homolog OS=Xenopus laevis GN=leng8 PE=2 SV=1	cmk:103182040/1.01e-11/SAC3 domain-containing protein 1-like; K16734 SAC3 domain-containing protein 1	At2g39340/0.0/K KOG1861 Leucine permease transcriptional regulator	PTHR12436:SF20/6.4E-270/--	NA
Bni_Flc_00063		PHNS01007909.1	scaffold10	611856_621974_+	XP_019575782.1/0/PREDICTED: ubiquitin carboxyl-terminal hydrolase 13, partial Rhinolophus sinicus	sp|Q93009|UBP7_HUMAN/8.94e-93/Ubiquitin carboxyl-terminal hydrolase 7 OS=Homo sapiens GN=USP7 PE=1 SV=2	adf:107354120/7.14e-100/ubiquitin carboxyl-terminal hydrolase 7-like; K11838 ubiquitin carboxyl-terminal hydrolase 7 EC:3.4.19.12	At3g11910/0.0/O KOG1863 Ubiquitin carboxyl-terminal hydrolase	SM00061/1.2E-23/meprin and TRAF homology	NA
Bni_Flc_00064	chr10	PHNS01006792.1	scaffold4	5898163_5918016_-	XP_019576193.1/0/PREDICTED: ABC transporter D family member 1, partial Rhinolophus sinicus	sp|P16970|ABCD3_RAT/1.41e-105/ATP-binding cassette sub-family D member 3 OS=Rattus norvegicus GN=Abcd3 PE=1 SV=3	mze:101484574/2.74e-108/abcd3; ATP binding cassette subfamily D member 3; K05677 ATP-binding cassette, subfamily D (ALD), member 3	At4g39850/0.0/IR KOG0060 Long-chain acyl-CoA transporter, ABC superfamily (involved in peroxisome organization and biogenesis)	PF00005/1.6E-13/ABC transporter	NA
Bni_Flc_00065		PHNS01009019.1	scaffold58063	6384_11179_-	YP_009240365.1/0/P700 apoprotein subunit Ia (plastid) Gymnochlora stellata &gt;BAU62499.1 P700 apoprotein subunit Ia (plastid) Gymnochlora stellata	NA	NA	AtCh023/0.0/C LSE2188 A Photosystem I P700 apoprotein A2	PS00419/-/Photosystem I psaA and psaB proteins signature.	NA
Bni_Flc_00066		PHNS01007909.1	scaffold10	3298480_3304694_+	XP_019575716.1/0/PREDICTED: ABC transporter B family member 4 Rhinolophus sinicus	sp|P21447|MDR1A_MOUSE/0.0/Multidrug resistance protein 1A OS=Mus musculus GN=Abcb1a PE=1 SV=3	mmu:18671/0.0/Abcb1a, Abcb4, Evi32, Mdr1a, Mdr3, P-gp, Pgp, Pgy-3, Pgy3, mdr-3; ATP-binding cassette, sub-family B (MDR/TAP), member 1A; K05658 ATP-binding cassette, subfamily B (MDR/TAP), member 1 EC:3.6.3.44	At2g36910/0.0/Q KOG0055 Multidrug/pheromone exporter, ABC superfamily	PS50893/25.69/ATP-binding cassette, ABC transporter-type domain profile.	NA
Bni_Flc_00067		PHNS01005760.1	scaffold83	396113_409358_+	XP_019575736.1/6.24562e-140/PREDICTED: clustered mitochondria protein-like, partial Rhinolophus sinicus	sp|Q7PZD5|CLU_ANOGA/1.66e-54/Clustered mitochondria protein homolog OS=Anopheles gambiae GN=AGAP011851 PE=3 SV=4	spu:592927/1.29e-53/clustered mitochondria protein homolog; K03255 protein TIF31	At3g52140/2.13e-152/R KOG1839 Uncharacterized protein CLU1/cluA/TIF31 involved in mitochondrial morphology/distribution, also found associated with eIF-3	PTHR12601:SF6/1.1E-163/--	NA
Bni_Flc_00069	chr9	PHNS01001598.1	scaffold2	3701211_3708026_+	KYQ89094.1/0/hypothetical protein DLAC_10325 Dictyostelium lacteum	sp|Q54QG5|Y3893_DICDI/0.0/Probable E3 ubiquitin-protein ligase DDB_G0283893 OS=Dictyostelium discoideum GN=DDB_G0283893 PE=3 SV=2	cmk:103181388/7.86e-161/ubr4; ubiquitin protein ligase E3 component n-recognin 4; K10691 E3 ubiquitin-protein ligase UBR4 EC:2.3.2.27	At3g02260/0.0/T KOG1776 Zn-binding protein Push	PTHR21725:SF1/0.0/--	NA
Bni_Flc_00070	chr4	PHNS01001287.1	scaffold3	3256719_3264172_-	NA	NA	NA	NA	PTHR35504/2.7E-115/--	NA
Bni_Flc_00071	chr12	PHNS01005956.1	scaffold73	148182_154912_+	NA	NA	NA	NA	PTHR33870/1.2E-190/--	NA
Bni_Flc_00072		PHNS01004889.1	scaffold349	12_4398_-	XP_002732222.1/3.76683e-16/PREDICTED: BTB/POZ domain-containing protein At5g48800-like Saccoglossus kowalevskii	NA	NA	At5g10250/4.82e-103/T LSE1207 A Photoreceptor NPH1 (nonphototropic hypocotyl 1)-interacting protein	NA	NA
Bni_Flc_00073	chr11	PHNS01006870.1	scaffold16	771514_777521_+	OHT00979.1/1.13802e-48/TKL family protein kinase Tritrichomonas foetus	sp|Q55A09|Y9963_DICDI/1.27e-46/Probable serine/threonine-protein kinase DDB_G0272254 OS=Dictyostelium discoideum GN=DDB_G0272254 PE=3 SV=1	aqu:100635655/1.92e-45/mitogen-activated protein kinase kinase kinase 13-A-like; K04422 mitogen-activated protein kinase kinase kinase 13 EC:2.7.11.25	At3g46920_2/0.0/T KOG0192 Tyrosine kinase specific for activated (GTP-bound) p21cdc42Hs	PTHR23257/7.3E-256/--	NA
Bni_Flc_00074	chr11	PHNS01012166.1	scaffold22	94544_99431_+	NA	NA	NA	NA	PTHR35767/9.9E-247/--	NA
Bni_Flc_00075	chr11	PHNS01006870.1	scaffold16	1301274_1304504_-	ABW97364.1/4.30699e-38/chloroplast ribulose-1,5-bisphosphate carboxylase/oxygenase small subunit 2 Amorphochlora amoebiformis	NA	NA	NA	NA	NA
Bni_Flc_00076	chr5	PHNS01006611.1	scaffold24	1502435_1507349_+	XP_002168168.3/4.87412e-07/PREDICTED: uncharacterized protein LOC100211694, partial Hydra vulgaris	NA	NA	At3g48770/0.0/RO TWOG0256 Sacsin and related proteins	PTHR32387:SF3/0.0/--	NA
Bni_Flc_00077	chr9	PHNS01001598.1	scaffold2	3701640_3708028_+	KYQ89094.1/9.8193e-150/hypothetical protein DLAC_10325 Dictyostelium lacteum	sp|Q54QG5|Y3893_DICDI/1.79e-139/Probable E3 ubiquitin-protein ligase DDB_G0283893 OS=Dictyostelium discoideum GN=DDB_G0283893 PE=3 SV=2	acs:103282345/7.71e-103/E3 ubiquitin-protein ligase UBR4; K10691 E3 ubiquitin-protein ligase UBR4 EC:2.3.2.27	At3g02260/0.0/T KOG1776 Zn-binding protein Push	PF13764/0.0/E3 ubiquitin-protein ligase UBR4	NA
Bni_Flc_00078	chr4	PHNS01007953.1	scaffold17	1741255_1748450_+	XP_015786363.1/2.52908e-09/PREDICTED: large proline-rich protein BAG6-like Tetranychus urticae	sp|A7X5R6|BAG6_ORNAN/2.21e-08/Large proline-rich protein BAG6 OS=Ornithorhynchus anatinus GN=BAG6 PE=3 SV=1	ame:409340/6.58e-07/UV excision repair protein RAD23 homolog B; K10839 UV excision repair protein RAD23	At5g42220/3.66e-65/O KOG4248 Ubiquitin-like protein, regulator of apoptosis	PTHR15204:SF1/1.3E-50/--	NA
Bni_Flc_00079	chr3	PHNS01003751.1	scaffold7	4442998_4453094_+	XP_019575987.1/1.11271e-153/PREDICTED: beta-galactosidase 5 Rhinolophus sinicus	sp|Q54MV6|BGAL2_DICDI/1.27e-88/Probable beta-galactosidase 2 OS=Dictyostelium discoideum GN=glb2 PE=3 SV=1	asn:102386509/5.23e-38/GLB1; galactosidase beta 1; K12309 beta-galactosidase EC:3.2.1.23	At2g32810/0.0/G KOG0496 Beta-galactosidase	PS50228/16.413/SUEL-type lectin domain profile.	NA
Bni_Flc_00080					XP_020791259.1/4.27026e-20/dedicator of cytokinesis protein 1-like, partial Boleophthalmus pectinirostris	sp|Q14185|DOCK1_HUMAN/7.81e-21/Dedicator of cytokinesis protein 1 OS=Homo sapiens GN=DOCK1 PE=1 SV=2	lve:103079280/2.54e-20/DOCK1; dedicator of cytokinesis 1; K13708 dedicator of cytokinesis protein 1	Hs4503355/6.05e-21/T KOG1998 Signaling protein DOCK180	PTHR23317/1.7E-85/--	NA
Bni_Flc_00081	chr10	PHNS01006553.1	scaffold42	1285844_1291722_+	XP_019576673.1/0/PREDICTED: phytochrome A, partial Rhinolophus sinicus	sp|Q54YZ9|DHKJ_DICDI/6.36e-10/Hybrid signal transduction histidine kinase J OS=Dictyostelium discoideum GN=dhkJ PE=3 SV=2	NA	At1g09570/0.0/T LSE0256 A Phytochrome	PTHR24423:SF519/0.0/--	NA
Bni_Flc_00082	chr1	PHNS01002287.1	scaffold203	59909_59956_+	XP_019575720.1/7.29659e-154/PREDICTED: probable ubiquitin-conjugating enzyme E2 24 Rhinolophus sinicus	sp|Q6ZPJ3|UBE2O_MOUSE/4.77e-12/Ubiquitin-conjugating enzyme E2 O OS=Mus musculus GN=Ube2o PE=1 SV=3	nvi:100118905/1.45e-13/(E3-independent) E2 ubiquitin-conjugating enzyme UBE2O; K10581 ubiquitin-conjugating enzyme E2 O EC:2.3.2.24	At2g16920/1.07e-52/O KOG0895 Ubiquitin-conjugating enzyme	NA	NA
Bni_Flc_00083	chr9	PHNS01001598.1	scaffold2	3923612_3923677_+	CEM27250.1/0/unnamed protein product Vitrella brassicaformis CCMP3155	NA	NA	NA	PF11965/2.1E-47/Domain of unknown function (DUF3479)	NA
Bni_Flc_00084	chr4	PHNS01001287.1	scaffold3	571837_584483_-	XP_019575702.1/0/PREDICTED: ABC transporter G family member 36 Rhinolophus sinicus	sp|Q9NGP5|ABCG2_DICDI/3.00e-145/ABC transporter G family member 2 OS=Dictyostelium discoideum GN=abcG2 PE=1 SV=2	crg:105334117/6.39e-59/ATP-binding cassette sub-family G member 2-like; K05681 ATP-binding cassette, subfamily G (WHITE), member 2	At1g15520/0.0/Q KOG0065 Pleiotropic drug resistance proteins (PDR1-15), ABC superfamily	PF08370/4.7E-28/Plant PDR ABC transporter associated	NA
Bni_Flc_00085		PHNS01006139.1	scaffold1789	4172_9043_+	CDW61002.1/2.87447e-34/Cell wall-associated hydrolase Trichuris trichiura	NA	NA	NA	NA	NA
Bni_Flc_00086	chr11	PHNS01012166.1	scaffold22	238879_246386_-	XP_019576584.1/5.97309e-135/PREDICTED: enhancer of mRNA-decapping protein 4-like, partial Rhinolophus sinicus	sp|Q7ZXT3|EDC4_XENLA/8.31e-09/Enhancer of mRNA-decapping protein 4 OS=Xenopus laevis GN=edc4 PE=2 SV=1	spu:579162/1.20e-13/enhancer of mRNA-decapping protein 4; K12616 enhancer of mRNA-decapping protein 4	At3g13290/3.17e-120/R KOG1916 Nuclear protein, contains WD40 repeats	SM00320/0.0058/WD40 repeats	NA
Bni_Flc_00087		PHNS01007325.1	scaffold10152	1012_1217_-	XP_019576044.1/0/PREDICTED: helicase-like transcription factor CHR28, partial Rhinolophus sinicus	sp|Q95216|HLTF_RABIT/1.80e-86/Helicase-like transcription factor OS=Oryctolagus cuniculus GN=HLTF PE=1 SV=1	myb:102243532/9.44e-97/HLTF; helicase like transcription factor; K15711 SWI/SNF-related matrix-associated actin-dependent regulator of chromatin subfamily A3 EC:3.6.4.- 2.3.2.27	At1g61140/0.0/KL KOG1001 Helicase-like transcription factor HLTF/DNA helicase RAD5, DEAD-box superfamily	PF00097/1.2E-5/Zinc finger, C3HC4 type (RING finger)	NA
Bni_Flc_00088	chr11	PHNS01004625.1	scaffold51	929299_943610_-	XP_019577377.1/1.2782e-165/PREDICTED: nuclear pore complex protein NUP205-like, partial Rhinolophus sinicus	sp|Q92621|NU205_HUMAN/1.71e-41/Nuclear pore complex protein Nup205 OS=Homo sapiens GN=NUP205 PE=1 SV=3	sko:100371992/1.40e-51/NUP205; nucleoporin 205kDa; K14310 nuclear pore complex protein Nup205	At5g51200/0.0/S KOG1835 Uncharacterized conserved protein	PTHR31344:SF0/0.0/--	NA
Bni_Flc_00089		PHNS01010920.1	scaffold135	210346_221080_+	XP_019576309.1/3.85826e-56/PREDICTED: protein VASCULAR ASSOCIATED DEATH 1, chloroplastic-like, partial Rhinolophus sinicus	sp|Q3KR56|GRM1A_RAT/2.89e-22/GRAM domain-containing protein 1A OS=Rattus norvegicus GN=Gramd1a PE=2 SV=2	tca:658961/2.79e-12/TBC1 domain family member 9; K19951 TBC1 domain family member 8/9	At1g02120/2.66e-45/S KOG1032 Uncharacterized conserved protein, contains GRAM domain	PTHR23319:SF4/8.5E-42/--	NA
Bni_Flc_00090					XP_004364985.2/0/fatty acid synthase beta subunit Capsaspora owczarzaki ATCC 30864 &gt;KJE88460.1 fatty acid synthase beta subunit Capsaspora owczarzaki ATCC 30864	NA	dpx:DAPPUDRAFT_301461/1.29e-06/hypothetical protein; K09458 3-oxoacyl-acyl-carrier-protein synthase II EC:2.3.1.179	SPAC4A8.11c/0.0/I TWOG0154 Fatty acid synthase, alpha subunit	PF13561/9.3E-21/Enoyl-(Acyl carrier protein) reductase	NA
Bni_Flc_00091					AKC57283.1/3.42233e-20/polyprotein, partial Bemisia tabaci	NA	NA	NA	PF00910/5.1E-24/RNA helicase	NA
Bni_Flc_00092	chr4	PHNS01005842.1	scaffold1	1320609_1327325_-	XP_013401772.1/8.08542e-28/PREDICTED: zinc finger CCCH domain-containing protein 3-like Lingula anatina	sp|Q8CHP0|ZC3H3_MOUSE/2.22e-25/Zinc finger CCCH domain-containing protein 3 OS=Mus musculus GN=Zc3h3 PE=2 SV=1	hmg:100206476/1.66e-15/uncharacterized LOC100206476; K06093 partitioning defective protein 6	At1g21570/3.75e-123/R KOG1492 C3H1-type Zn-finger protein	PTHR23102/1.1E-45/--	NA
Bni_Flc_00093	chr1	PHNS01007343.1	scaffold5	4701131_4709735_+	NA	NA	NA	NA	PTHR31115/0.0/--	NA
Bni_Flc_00094	chr10	PHNS01006792.1	scaffold4	717710_722840_-	XP_002117906.1/1.49487e-44/hypothetical protein TRIADDRAFT_33249 Trichoplax adhaerens &gt;EDV19573.1 hypothetical protein TRIADDRAFT_33249 Trichoplax adhaerens	sp|Q6P4R8|NFRKB_HUMAN/2.15e-40/Nuclear factor related to kappa-B-binding protein OS=Homo sapiens GN=NFRKB PE=1 SV=2	sko:100370057/4.71e-43/nuclear factor related to kappa-B-binding protein-like; K11671 nuclear factor related to kappa-B-binding protein	At3g45830/0.0/K KOG1927 R-kappa-B and related transcription factors	PTHR13052:SF0/0.0/--	NA
Bni_Flc_00095	chr4	PHNS01001287.1	scaffold3	1426882_1444976_-	KTG46601.1/1.85054e-66/hypothetical protein cypCar_00015266 Cyprinus carpio	sp|Q92797|SYMPK_HUMAN/2.14e-61/Symplekin OS=Homo sapiens GN=SYMPK PE=1 SV=2	crg:105342182/1.36e-65/symplekin-like; K06100 symplekin	At1g27595/0.0/A KOG1895 mRNA cleavage and polyadenylation factor II complex, subunit PTA1	PTHR15245/0.0/--	NA
Bni_Flc_00096		PHNS01004097.1	scaffold313	3846_8443_-	YP_778556.1/9.59865e-93/ATP synthase CF0 A chain Bigelowiella natans &gt;Q06J71.1 RecName: Full=ATP synthase subunit a, chloroplastic; AltName: Full=ATP synthase F0 sector subunit a; AltName: Full=F-ATPase subunit IV &gt;ABG91388.1 ATP synthase CF0 A chain (plastid) Bigelowiella natans	sp|B1X3Y1|ATPI_PAUCH/2.03e-86/ATP synthase subunit a, organellar chromatophore OS=Paulinella chromatophora GN=atpI PE=3 SV=1	mde:101895478/2.37e-15/28S ribosomal protein S2, mitochondrial; K02967 small subunit ribosomal protein S2	AtCh012/1.50e-143/J KOG0832 Mitochondrial/chloroplast ribosomal protein S2	PS00962/-/Ribosomal protein S2 signature 1.	NA
Bni_Flc_00097					OAF70046.1/1.81086e-35/Polycystin-2 Intoshia linei	sp|H2LRU7|PKD2_ORYLA/6.01e-30/Polycystin-2 OS=Oryzias latipes GN=pkd2 PE=1 SV=2	cin:100184544/1.38e-32/polycystin-2-like; K04986 polycystin 2	Hs7706639/7.72e-27/PT KOG3599 Ca2+-modulated nonselective cation channel polycystin	PF08016/5.1E-51/Polycystin cation channel	NA
Bni_Flc_00098	chr9	PHNS01001598.1	scaffold2	1945802_1953584_-	XP_014851342.1/1.06954e-68/PREDICTED: paired amphipathic helix protein Sin3a-like isoform X2 Poecilia mexicana	sp|Q96ST3|SIN3A_HUMAN/1.48e-52/Paired amphipathic helix protein Sin3a OS=Homo sapiens GN=SIN3A PE=1 SV=2	xma:102223476/1.94e-69/paired amphipathic helix protein Sin3a-like; K11644 paired amphipathic helix protein Sin3a	At3g01320/0.0/B KOG4204 Histone deacetylase complex, SIN3 component	PTHR12346/0.0/--	NA
Bni_Flc_00099	chr10	PHNS01006792.1	scaffold4	5529832_5539163_+	XP_019575753.1/0/PREDICTED: callose synthase 2, partial Rhinolophus sinicus	NA	NA	At5g13000/0.0/M KOG0916 1,3-beta-glucan synthase/callose synthase catalytic subunit	PTHR12741/0.0/--	NA
Bni_Flc_00100	chr6	PHNS01006359.1	scaffold9	1276386_1283056_+	XP_019575693.1/0/PREDICTED: pre-mRNA-processing-splicing factor 8A, partial Rhinolophus sinicus	sp|Q99PV0|PRP8_MOUSE/0.0/Pre-mRNA-processing-splicing factor 8 OS=Mus musculus GN=Prpf8 PE=1 SV=2	sko:100371091/0.0/pre-mRNA-processing-splicing factor 8-like; K12856 pre-mRNA-processing factor 8	At1g80070/0.0/A KOG1795 U5 snRNP spliceosome subunit	PTHR11140/0.0/--	NA
Bni_Flc_00101	chr14	PHNS01007475.1	scaffold131	258911_272485_-	CEM05202.1/1.55386e-66/unnamed protein product Vitrella brassicaformis CCMP3155	sp|O35231|KIFC3_MOUSE/7.35e-59/Kinesin-like protein KIFC3 OS=Mus musculus GN=Kifc3 PE=1 SV=4	cfr:102517608/8.18e-59/KIFC3; kinesin-like protein KIFC3; K10406 kinesin family member C2/C3	At5g65460/0.0/Z KOG0239 Kinesin (KAR3 subfamily)	SM00129/1.0E-73/Kinesin motor, catalytic domain. ATPase.	NA
Bni_Flc_00102		PHNS01001346.1	scaffold156	78469_91761_-	XP_015728323.1/0/PREDICTED: unconventional myosin-Va isoform X12 Coturnix japonica	sp|Q02440|MYO5A_CHICK/0.0/Unconventional myosin-Va OS=Gallus gallus GN=MYO5A PE=1 SV=1	gfr:102041729/0.0/MYO5A; myosin VA; K10357 myosin V	At3g19960/0.0/Z KOG0160 Myosin class V heavy chain	PF00063/1.9E-245/Myosin head (motor domain)	NA
Bni_Flc_00103	chr6	PHNS01006359.1	scaffold9	4469596_4476514_+	XP_005954838.1/3.08511e-63/PREDICTED: soluble starch synthase 1, chloroplastic/amyloplastic-like Pantholops hodgsonii	NA	NA	At1g11720/0.0/MG TWOG0123 Alpha-glucan synthase/soluble starch synthase	PTHR12526/0.0/--	NA
Bni_Flc_00104					AKC57283.1/3.15068e-20/polyprotein, partial Bemisia tabaci	NA	NA	NA	PF00680/1.2E-90/RNA dependent RNA polymerase	NA
Bni_Flc_00105	chr3	PHNS01001376.1	scaffold99	238980_252575_-	CEM11132.1/0/unnamed protein product Vitrella brassicaformis CCMP3155	NA	sko:100371684/2.28e-12/uncharacterized LOC100371684; K01007 pyruvate, water dikinase EC:2.7.9.2	NA	PS51166/16.304/CBM20 (carbohydrate binding type-20) domain profile.	NA
Bni_Flc_00106	chr6	PHNS01006359.1	scaffold9	1183158_1192366_-	KYR01500.1/4.03469e-51/hypothetical protein DLAC_01487 Dictyostelium lacteum	sp|B0W2S0|CLU_CULQU/2.11e-40/Clustered mitochondria protein homolog OS=Culex quinquefasciatus GN=CPIJ001445 PE=3 SV=1	tca:663660/3.12e-40/clustered mitochondria protein homolog; K03255 protein TIF31	At1g15290/0.0/R KOG1839 Uncharacterized protein CLU1/cluA/TIF31 involved in mitochondrial morphology/distribution, also found associated with eIF-3	PTHR12601:SF18/0.0/--	NA
Bni_Flc_00107	chr13	PHNS01002615.1	scaffold29	1189957_1196840_-	XP_003284680.1/1.54032e-114/hypothetical protein DICPUDRAFT_45662 Dictyostelium purpureum &gt;EGC38786.1 hypothetical protein DICPUDRAFT_45662 Dictyostelium purpureum	sp|Q9R1A8|RFWD2_MOUSE/2.94e-97/E3 ubiquitin-protein ligase RFWD2 OS=Mus musculus GN=Rfwd2 PE=1 SV=2	sko:102801938/2.04e-99/E3 ubiquitin-protein ligase RFWD2-like; K10143 E3 ubiquitin-protein ligase RFWD2 EC:2.3.2.27	At4g11110_2/0.0/T TWOG0023 Light-responsive protein COP1 and related proteins	SM00320/0.44/WD40 repeats	NA
Bni_Flc_00108	chr4	PHNS01005842.1	scaffold1	1995187_1999489_-	ELU04304.1/3.72312e-06/hypothetical protein CAPTEDRAFT_117132, partial Capitella teleta	NA	NA	At2g26280/6.07e-73/L KOG2401 Predicted MutS-related protein involved in mismatch repair	PTHR13308/3.7E-65/--	NA
Bni_Flc_00109	chr5	PHNS01006611.1	scaffold24	1841232_1849239_-	XP_012753942.1/8.03004e-152/hypothetical protein SAMD00019534_058900 Acytostelium subglobosum LB1 &gt;GAM22715.1 hypothetical protein SAMD00019534_058900 Acytostelium subglobosum LB1	sp|Q505J9|ATAD1_RAT/4.82e-68/ATPase family AAA domain-containing protein 1 OS=Rattus norvegicus GN=Atad1 PE=1 SV=1	tru:101067995/3.30e-68/spast; spastin; K13254 spastin EC:3.6.4.3	At1g02890_2/0.0/O KOG0737 AAA+-type ATPase	PS00674/-/AAA-protein family signature.	NA
Bni_Flc_00110		PHNS01004146.1	scaffold53	675060_692372_+	XP_022184625.1/0/putative glutamate synthase NADPH Nilaparvata lugens	NA	aag:AaeL_AAEL014768/0.0/AAEL014768-PA; K00264 glutamate synthase (NADPH/NADH) EC:1.4.1.13 1.4.1.14	At5g04140/0.0/E KOG0399 Glutamate synthase	PF01645/1.7E-160/Conserved region in glutamate synthase	NA
Bni_Flc_00111		PHNS01007282.1	scaffold455	18880_22926_-	YP_009240440.1/2.43383e-102/apocytochrome F (plastid) Partenskyella glossopodia &gt;BAU62574.1 apocytochrome F (plastid) Partenskyella glossopodia	NA	NA	NA	PS51010/118.502/Cytochrome f family profile.	NA
Bni_Flc_00112		PHNS01000510.1	scaffold76	754573_763191_+	XP_004348530.1/0/DNAdirected RNA polymerase, beta subunit Acanthamoeba castellanii str. Neff &gt;ELR22072.1 DNAdirected RNA polymerase, beta subunit Acanthamoeba castellanii str. Neff	sp|Q54J75|RPB2_DICDI/0.0/DNA-directed RNA polymerase II subunit rpb2 OS=Dictyostelium discoideum GN=polr2b PE=3 SV=1	cin:100181952/0.0/polr2b; DNA-directed RNA polymerase II subunit RPB2; K03010 DNA-directed RNA polymerase II subunit RPB2 EC:2.7.7.6	At4g21710/0.0/K KOG0214 RNA polymerase II, second largest subunit	PF00562/5.2E-126/RNA polymerase Rpb2, domain 6	NA
Bni_Flc_00113	chr2	PHNS01004728.1	scaffold21	892123_897710_+	NA	NA	NA	NA	PTHR32093/1.7E-126/--	NA
Bni_Flc_00114	chr2	PHNS01004728.1	scaffold21	2731290_2740753_-	XP_012753942.1/6.62886e-150/hypothetical protein SAMD00019534_058900 Acytostelium subglobosum LB1 &gt;GAM22715.1 hypothetical protein SAMD00019534_058900 Acytostelium subglobosum LB1	sp|F6QV99|ATAD1_BOVIN/2.84e-71/ATPase family AAA domain-containing protein 1 OS=Bos taurus GN=ATAD1 PE=2 SV=2	tru:101067995/6.51e-69/spast; spastin; K13254 spastin EC:3.6.4.3	At1g02890_2/0.0/O KOG0737 AAA+-type ATPase	PTHR23074/5.8E-109/--	NA
Bni_Flc_00115		PHNS01002552.1	scaffold1787	510_9468_-	CEP03836.1/2.12798e-22/hypothetical protein PBRA_003443 Plasmodiophora brassicae	sp|Q55FD6|Y8158_DICDI/4.48e-16/PHD finger-containing protein DDB_G0268158 OS=Dictyostelium discoideum GN=DDB_G0268158 PE=4 SV=1	ccw:104690790/1.91e-14/WHSC1; Wolf-Hirschhorn syndrome candidate 1; K11424 histone-lysine N-methyltransferase NSD2 EC:2.1.1.43	Hs19913348/7.88e-14/K KOG1081 Transcription factor NSD1 and related SET domain proteins	PF12047/2.8E-6/Cytosine specific DNA methyltransferase replication foci domain	NA
Bni_Flc_00116	chr5	PHNS01003500.1	scaffold125	311817_317747_-	CEM12535.1/1.84961e-28/unnamed protein product Vitrella brassicaformis CCMP3155	sp|Q6AYI2|KLDC3_RAT/3.80e-23/Kelch domain-containing protein 3 OS=Rattus norvegicus GN=Klhdc3 PE=2 SV=1	pbi:103068207/1.52e-22/RABEPK; Rab9 effector protein with kelch motifs; K20285 Rab9 effector protein with kelch motifs	At1g18610/2.55e-138/R KOG0379 Kelch repeat-containing proteins	PF13415/1.8E-5/Galactose oxidase, central domain	NA
Bni_Flc_00117		PHNS01009146.1	scaffold183	103795_110292_+	XP_019575725.1/0/PREDICTED: cellulose synthase A catalytic subunit 6 UDP-forming Rhinolophus sinicus	sp|Q9U720|DCSA_DICDI/5.76e-07/Cellulose synthase catalytic subunit A UDP-forming OS=Dictyostelium discoideum GN=dcsA PE=1 SV=1	NA	At5g64740/0.0/MG LSE0129 A Cellulose synthase catalytic subunit	PS50089/8.919/Zinc finger RING-type profile.	NA
Bni_Flc_00118	chr8	PHNS01012126.1	scaffold8	1815102_1819269_+	XP_019578424.1/7.49078e-98/PREDICTED: serine/threonine-protein kinase BRI1-like 2, partial Rhinolophus sinicus	sp|Q1RMT8|IRAK4_BOVIN/1.85e-45/Interleukin-1 receptor-associated kinase 4 OS=Bos taurus GN=IRAK4 PE=2 SV=1	cfa:486601/1.15e-46/IRAK4; interleukin 1 receptor associated kinase 4; K04733 interleukin-1 receptor-associated kinase 4 EC:2.7.11.1	At5g07280/0.0/T LSE0002 A Receptor protein kinase containing LRR repeats	PS51450/6.695/Leucine-rich repeat profile.	NA
Bni_Flc_00119		PHNS01002918.1	scaffold43656	614_5863_-	YP_009240461.1/0/ATP synthase CF1 alpha chain (plastid) Lotharella vacuolata &gt;BAU62595.1 ATP synthase CF1 alpha chain (plastid) Lotharella vacuolata	sp|P35381|ATPA_DROME/0.0/ATP synthase subunit alpha, mitochondrial OS=Drosophila melanogaster GN=blw PE=1 SV=2	aga:AgaP_AGAP005134/0.0/AGAP005134-PA; K02132 F-type H+-transporting ATPase subunit alpha	AtCh008/0.0/C KOG1353 F0F1-type ATP synthase, alpha subunit	PF02874/6.4E-17/ATP synthase alpha/beta family, beta-barrel domain	NA
Bni_Flc_00120	chr1	PHNS01011300.1	scaffold41	1231979_1237935_+	NA	NA	NA	At4g00450/0.0/K KOG4522 RNA polymerase II transcription mediator	PTHR13992/0.0/--	NA
Bni_Flc_00121	chr4	PHNS01005842.1	scaffold1	4817829_4824340_+	KRT84596.1/2.08797e-130/hypothetical protein AMK59_808 Oryctes borbonicus	sp|Q8TB72|PUM2_HUMAN/4.11e-122/Pumilio homolog 2 OS=Homo sapiens GN=PUM2 PE=1 SV=2	aag:AaeL_AAEL012420/2.43e-128/AAEL012420-PA; K17943 pumilio RNA-binding family	At2g29200/0.0/J KOG1488 Translational repressor Pumilio/PUF3 and related RNA-binding proteins (Puf superfamily)	SM00025/5.5E-8/Pumilio-like repeats	NA
Bni_Flc_00122	chr2	PHNS01010245.1	scaffold20	139880_143832_+	XP_014270898.1/1.15615e-97/PREDICTED: NADH dehydrogenase ubiquinone iron-sulfur protein 2, mitochondrial-like isoform X3 Halyomorpha halys	sp|B1X4A5|NDHH_PAUCH/6.10e-174/NAD(P)H-quinone oxidoreductase subunit H, organellar chromatophore OS=Paulinella chromatophora GN=ndhH PE=3 SV=1	spu:581848/6.37e-98/NADH dehydrogenase ubiquinone iron-sulfur protein 2, mitochondrial; K03935 NADH dehydrogenase (ubiquinone) Fe-S protein 2 EC:1.6.5.3 1.6.99.3	AtCh079/0.0/C KOG2870 NADH:ubiquinone oxidoreductase, NDUFS2/49 kDa subunit	PS00535/-/Respiratory chain NADH dehydrogenase 49 Kd subunit signature.	NA
Bni_Flc_00123	chr1	PHNS01007343.1	scaffold5	2141939_2150560_+	XP_019575702.1/0/PREDICTED: ABC transporter G family member 36 Rhinolophus sinicus	sp|Q9NGP5|ABCG2_DICDI/2.39e-104/ABC transporter G family member 2 OS=Dictyostelium discoideum GN=abcG2 PE=1 SV=2	crg:105334117/2.97e-51/ATP-binding cassette sub-family G member 2-like; K05681 ATP-binding cassette, subfamily G (WHITE), member 2	At2g26910/0.0/Q KOG0065 Pleiotropic drug resistance proteins (PDR1-15), ABC superfamily	PTHR19241/0.0/--	NA
Bni_Flc_00124	chr13	PHNS01002615.1	scaffold29	1189947_1196858_-	XP_012757016.1/6.34109e-39/hypothetical protein SAMD00019534_022640 Acytostelium subglobosum LB1 &gt;GAM19089.1 hypothetical protein SAMD00019534_022640 Acytostelium subglobosum LB1	sp|Q9R1A8|RFWD2_MOUSE/4.39e-36/E3 ubiquitin-protein ligase RFWD2 OS=Mus musculus GN=Rfwd2 PE=1 SV=2	cin:778892/7.45e-37/zf(ring)-30; zinc finger protein; K10143 E3 ubiquitin-protein ligase RFWD2 EC:2.3.2.27	At4g11110_2/4.29e-92/T TWOG0023 Light-responsive protein COP1 and related proteins	PS00678/-/Trp-Asp (WD) repeats signature.	NA
Bni_Flc_00125	chr5	PHNS01011408.1	scaffold111	396107_407226_-	XP_001629732.1/0/predicted protein Nematostella vectensis &gt;EDO37669.1 predicted protein Nematostella vectensis	sp|Q8VHK9|DHX36_MOUSE/0.0/ATP-dependent RNA helicase DHX36 OS=Mus musculus GN=Dhx36 PE=1 SV=2	aqu:100633205/0.0/Dhx36; ATP-dependent RNA helicase DHX36; K14442 ATP-dependent RNA helicase DHX36 EC:3.6.4.13	At1g48650/0.0/A KOG0920 ATP-dependent RNA helicase A	SM00487/3.5E-29/DEAD-like helicases superfamily	NA
Bni_Flc_00126	chr1	PHNS01010418.1	scaffold23	226828_233582_-	XP_019575785.1/3.61526e-109/PREDICTED: auxin response factor 2 Rhinolophus sinicus	NA	NA	At1g19220/0.0/TK LSE0284 A Auxin response transcription factor	PF02309/3.7E-9/AUX/IAA family	NA
Bni_Flc_00128	chr8	PHNS01012126.1	scaffold8	1997283_2002208_-	CUF52180.1/1.45213e-54/GP46-like surface antigen, putative Bodo saltans	sp|Q4R6F0|LRRD1_MACFA/6.74e-23/Leucine-rich repeat and death domain-containing protein 1 OS=Macaca fascicularis GN=LRRD1 PE=2 SV=1	aag:AaeL_AAEL014718/1.95e-19/AAEL014718-PA; K19613 leucine-rich repeat protein SHOC2	At2g34930/1.32e-86/R KOG0619 FOG: Leucine rich repeat	PS51450/6.357/Leucine-rich repeat profile.	NA
Bni_Flc_00129	chr13	PHNS01003683.1	scaffold25	1619216_1625443_-	XP_017036528.1/9.1665e-128/PREDICTED: translation initiation factor IF-2-like Drosophila kikkawai	sp|P46198|IF2M_BOVIN/2.13e-99/Translation initiation factor IF-2, mitochondrial OS=Bos taurus GN=MTIF2 PE=1 SV=1	adf:107342563/1.92e-105/translation initiation factor IF-2, mitochondrial-like; K02519 translation initiation factor IF-2	At1g17220/0.0/J KOG1145 Mitochondrial translation initiation factor 2 (IF-2; GTPase)	PTHR23115/7.6E-293/--	NA
Bni_Flc_00130	chr5	PHNS01010575.1	scaffold117	141678_152355_-	CEO95640.1/4.93391e-74/hypothetical protein PBRA_004366 Plasmodiophora brassicae	sp|Q96PM5|ZN363_HUMAN/1.47e-55/RING finger and CHY zinc finger domain-containing protein 1 OS=Homo sapiens GN=RCHY1 PE=1 SV=1	pale:102883456/1.89e-56/RCHY1; ring finger and CHY zinc finger domain containing 1; K10144 RING finger and CHY zinc finger domain-containing protein 1 EC:2.3.2.27	At3g18290/0.0/R KOG1940 Zn-finger protein	PS51266/24.81/Zinc finger CHY-type profile.	NA
Bni_Flc_00131	chr6	PHNS01006359.1	scaffold9	1182113_1187625_-	XP_019575736.1/1.86622e-83/PREDICTED: clustered mitochondria protein-like, partial Rhinolophus sinicus	sp|O15818|CLU_DICDI/9.13e-57/Clustered mitochondria protein homolog OS=Dictyostelium discoideum GN=clua PE=1 SV=2	tca:663660/2.28e-49/clustered mitochondria protein homolog; K03255 protein TIF31	At4g28080/0.0/R KOG1839 Uncharacterized protein CLU1/cluA/TIF31 involved in mitochondrial morphology/distribution, also found associated with eIF-3	SM00028/0.079/Tetratricopeptide repeats	NA
Bni_Flc_00132		PHNS01004942.1	scaffold96	451255_458213_-	XP_012757437.1/1.26643e-41/hypothetical protein SAMD00019534_026850 Acytostelium subglobosum LB1 &gt;GAM19510.1 hypothetical protein SAMD00019534_026850 Acytostelium subglobosum LB1	sp|Q80XK6|ATG2B_MOUSE/2.76e-28/Autophagy-related protein 2 homolog B OS=Mus musculus GN=Atg2b PE=1 SV=3	nvi:100123456/5.92e-35/Atg2; ATG2 autophagy related 2 homolog; K17906 autophagy-related protein 2	At3g19190/0.0/U KOG2993 Cytoplasm to vacuole targeting protein	PF09333/1.5E-26/Autophagy-related protein C terminal domain	NA
Bni_Flc_00133		PHNS01004097.1	scaffold313	10461_14666_+	XP_007451815.1/4.24925e-95/PREDICTED: bifunctional DNA-directed RNA polymerase subunit beta&apos;-beta&apos;&apos;-like, partial Lipotes vexillifer	sp|B1X3M9|RPOC1_PAUCH/5.08e-117/DNA-directed RNA polymerase subunit beta' OS=Paulinella chromatophora GN=rpoC1 PE=3 SV=1	api:100159938/1.58e-27/DNA-directed RNA polymerase III subunit RPC1; K03018 DNA-directed RNA polymerase III subunit RPC1 EC:2.7.7.6	ECU07g0090/1.05e-29/K KOG0261 RNA polymerase III, large subunit	PF04983/2.7E-5/RNA polymerase Rpb1, domain 3	NA
Bni_Flc_00134	chr11	PHNS01012166.1	scaffold22	2592491_2601421_-	XP_004353034.1/0/ARM family protein Acanthamoeba castellanii str. Neff &gt;ELR23506.1 ARM family protein Acanthamoeba castellanii str. Neff	sp|Q8BKC5|IPO5_MOUSE/0.0/Importin-5 OS=Mus musculus GN=Ipo5 PE=1 SV=3	xla:444846/0.0/ipo5.L, imb3, ipo5-a, ipo5-b, kpnb3, ranbp5, ranbp6; importin 5 L homeolog; K20222 importin-5	At5g19820/0.0/YU KOG2171 Karyopherin (importin) beta 3	PF13646/4.4E-10/HEAT repeats	NA
Bni_Flc_00135	chr6	PHNS01006359.1	scaffold9	1104196_1112130_+	XP_017962347.1/2.33997e-12/PREDICTED: WD repeat-containing protein 5 Drosophila navojoa	sp|Q54KL5|WDR5_DICDI/2.87e-12/WD repeat-containing protein 5 homolog OS=Dictyostelium discoideum GN=wdr5 PE=3 SV=1	dmo:Dmoj_GI19111/7.13e-12/GI19111 gene product from transcript GI19111-RA; K14963 COMPASS component SWD3	At1g15750/0.0/R KOG0266 WD40 repeat-containing protein	SM00667/3.1E-5/Lissencephaly type-1-like homology motif	NA
Bni_Flc_00136	chr13	PHNS01003683.1	scaffold25	2037957_2048529_+	XP_004335884.1/0/mRNA decay factorlike protein Acanthamoeba castellanii str. Neff &gt;ELR13871.1 mRNA decay factorlike protein Acanthamoeba castellanii str. Neff	sp|Q92900|RENT1_HUMAN/0.0/Regulator of nonsense transcripts 1 OS=Homo sapiens GN=UPF1 PE=1 SV=2	lcm:102352262/0.0/UPF1; regulator of nonsense transcripts 1; K14326 regulator of nonsense transcripts 1 EC:3.6.4.-	At5g47010/0.0/A KOG1802 RNA helicase nonsense mRNA reducing factor (pNORF1)	PF13245/2.2E-13/Part of AAA domain	NA
Bni_Flc_00137	chr14	PHNS01006314.1	scaffold11	3039133_3043893_-	XP_019575717.1/0/PREDICTED: splicing factor 3B subunit 1-like Rhinolophus sinicus	sp|O57683|SF3B1_XENLA/0.0/Splicing factor 3B subunit 1 OS=Xenopus laevis GN=sf3b1 PE=2 SV=1	xla:399336/0.0/sf3b1.S, hsh155, prp10, prpf10, sap155, sf3b1; splicing factor 3b subunit 1 S homeolog; K12828 splicing factor 3B subunit 1	At5g64270/0.0/A KOG0213 Splicing factor 3b, subunit 1	PTHR12097/0.0/--	NA
Bni_Flc_00138	chr4	PHNS01007953.1	scaffold17	2438781_2444949_-	NA	NA	NA	NA	PTHR31580/0.0/--	NA
Bni_Flc_00139	chr6	PHNS01006359.1	scaffold9	1276766_1283058_+	XP_019575693.1/0/PREDICTED: pre-mRNA-processing-splicing factor 8A, partial Rhinolophus sinicus	sp|Q99PV0|PRP8_MOUSE/0.0/Pre-mRNA-processing-splicing factor 8 OS=Mus musculus GN=Prpf8 PE=1 SV=2	asn:102375639/0.0/PRPF8; pre-mRNA processing factor 8; K12856 pre-mRNA-processing factor 8	At1g80070/0.0/A KOG1795 U5 snRNP spliceosome subunit	PF08084/3.6E-53/PROCT (NUC072) domain	NA
Bni_Flc_00140	chr14	PHNS01007475.1	scaffold131	258758_272541_-	CEM05202.1/3.22277e-51/unnamed protein product Vitrella brassicaformis CCMP3155	sp|O35231|KIFC3_MOUSE/8.68e-44/Kinesin-like protein KIFC3 OS=Mus musculus GN=Kifc3 PE=1 SV=4	rno:307644/1.18e-42/Kifc3, KRP4; kinesin family member C3; K10406 kinesin family member C2/C3	At5g65460/0.0/Z KOG0239 Kinesin (KAR3 subfamily)	PS50067/25.938/Kinesin motor domain profile.	NA
Bni_Flc_00141	chr10	PHNS01006792.1	scaffold4	1047399_1052523_+	XP_019575799.1/0/PREDICTED: carbamoyl-phosphate synthase large chain, chloroplastic Rhinolophus sinicus	sp|P20054|PYR1_DICDI/0.0/Protein PYR1-3 OS=Dictyostelium discoideum GN=pyr1-3 PE=1 SV=3	dre:555623/0.0/cps1, si:dkey-225d17.3; carbamoyl-phosphate synthase 1, mitochondrial; K01948 carbamoyl-phosphate synthase (ammonia) EC:6.3.4.16	At1g29900/0.0/R KOG0370 Multifunctional pyrimidine synthesis protein CAD (includes carbamoyl-phophate synthetase, aspartate transcarbamylase, and glutamine amidotransferase)	PR00098/4.6E-26/Carbamoyl-phosphate synthase protein CPSase domain signature	NA
Bni_Flc_00142		PHNS01002536.1	scaffold632	8727_15537_-	XP_012755506.1/6.59906e-13/hypothetical protein SAMD00019534_045620 Acytostelium subglobosum LB1 &gt;GAM21387.1 hypothetical protein SAMD00019534_045620 Acytostelium subglobosum LB1	sp|Q54FL0|MYBO_DICDI/1.27e-09/Myb-like protein O OS=Dictyostelium discoideum GN=mybO PE=3 SV=1	NA	NA	PTHR11693/0.0/--	NA
Bni_Flc_00143	chr8	PHNS01008514.1	scaffold30	1045799_1051622_-	XP_019576383.1/1.03001e-122/PREDICTED: ABC transporter B family member 11, partial Rhinolophus sinicus	sp|P08183|MDR1_HUMAN/1.00e-111/Multidrug resistance protein 1 OS=Homo sapiens GN=ABCB1 PE=1 SV=3	pbi:103065154/5.00e-114/ABCB1; ATP binding cassette subfamily B member 1; K05658 ATP-binding cassette, subfamily B (MDR/TAP), member 1 EC:3.6.3.44	At3g55320/0.0/Q KOG0055 Multidrug/pheromone exporter, ABC superfamily	PTHR24222/0.0/--	NA
Bni_Flc_00144	chr1	PHNS01007343.1	scaffold5	2252625_2258720_-	KXJ09722.1/2.66871e-88/DnaJ-like subfamily C member 13 Exaiptasia pallida	sp|O75165|DJC13_HUMAN/3.98e-83/DnaJ homolog subfamily C member 13 OS=Homo sapiens GN=DNAJC13 PE=1 SV=5	aqu:100640734/7.15e-88/Dnajc13; dnaJ homolog subfamily C member 13; K09533 DnaJ homolog subfamily C member 13	At2g26890/0.0/UO KOG1789 Endocytosis protein RME-8, contains DnaJ domain	NA	NA
Bni_Flc_00145		PHNS01009438.1	scaffold289	72843_77454_+	XP_014150659.1/2.21806e-48/hypothetical protein SARC_10761 Sphaeroforma arctica JP610 &gt;KNC76757.1 hypothetical protein SARC_10761 Sphaeroforma arctica JP610	sp|Q5SGE0|LPPRC_RAT/5.95e-08/Leucine-rich PPR motif-containing protein, mitochondrial OS=Rattus norvegicus GN=Lrpprc PE=1 SV=1	adf:107339066/1.67e-12/leucine-rich PPR motif-containing protein, mitochondrial-like; K17964 leucine-rich PPR motif-containing protein, mitochondrial	At1g06710/0.0/R KOG4197 FOG: PPR repeat	PS51375/5.294/Pentatricopeptide (PPR) repeat profile.	NA
Bni_Flc_00146	chr5	PHNS01006611.1	scaffold24	313595_319996_-	XP_019575747.1/0/PREDICTED: cellulose synthase A catalytic subunit 3 UDP-forming Rhinolophus sinicus	sp|Q9U720|DCSA_DICDI/1.73e-08/Cellulose synthase catalytic subunit A UDP-forming OS=Dictyostelium discoideum GN=dcsA PE=1 SV=1	NA	At5g05170/0.0/MG LSE0129 A Cellulose synthase catalytic subunit	PTHR13301:SF61/0.0/--	NA
Bni_Flc_00147	chr10	PHNS01011876.1	scaffold82	74081_78333_-	ELT90172.1/0/hypothetical protein CAPTEDRAFT_117244 Capitella teleta	sp|Q8C0D5|ETUD1_MOUSE/0.0/Elongation factor Tu GTP-binding domain-containing protein 1 OS=Mus musculus GN=Eftud1 PE=2 SV=1	ola:101162338/0.0/efl1, eftud1; elongation factor like GTPase 1; K14536 ribosome assembly protein 1 EC:3.6.5.-	At3g22980/0.0/J KOG0467 Translation elongation factor 2/ribosome biogenesis protein RIA1 and related proteins	PTHR23115:SF13/1.8E-164/--	NA
Bni_Flc_00148	chr14	PHNS01006314.1	scaffold11	618962_624955_-	XP_003289209.1/4.53101e-23/hypothetical protein DICPUDRAFT_35308 Dictyostelium purpureum &gt;EGC34280.1 hypothetical protein DICPUDRAFT_35308 Dictyostelium purpureum	sp|Q54YZ9|DHKJ_DICDI/2.71e-20/Hybrid signal transduction histidine kinase J OS=Dictyostelium discoideum GN=dhkJ PE=3 SV=2	NA	At2g17820/0.0/T KOG0519 Sensory transduction histidine kinase	SM00448/5.7E-32/cheY-homologous receiver domain	NA
Bni_Flc_00149	chr11	PHNS01012166.1	scaffold22	709302_713696_-	XP_004342299.1/3.42071e-65/HECTdomain (ubiquitin-transferase) domain containing protein Acanthamoeba castellanii str. Neff &gt;ELR20189.1 HECTdomain (ubiquitin-transferase) domain containing protein Acanthamoeba castellanii str. Neff	sp|Q7Z6Z7|HUWE1_HUMAN/2.87e-21/E3 ubiquitin-protein ligase HUWE1 OS=Homo sapiens GN=HUWE1 PE=1 SV=3	aqu:100641998/3.49e-22/E3 ubiquitin-protein ligase HUWE1-like; K10592 E3 ubiquitin-protein ligase HUWE1 EC:2.3.2.26	At1g70320/0.0/OK KOG0939 E3 ubiquitin-protein ligase/Putative upstream regulatory element binding protein	PTHR11254/0.0/--	NA
Bni_Flc_00151	chr4	PHNS01008384.1	scaffold66	765666_773502_-	NA	NA	NA	NA	PR02081/4.1E-134/Protein GIGANTEA signature	NA
Bni_Flc_00152		PHNS01012125.1	scaffold136	390651_400992_-	XP_001629732.1/0/predicted protein Nematostella vectensis &gt;EDO37669.1 predicted protein Nematostella vectensis	sp|Q8VHK9|DHX36_MOUSE/0.0/ATP-dependent RNA helicase DHX36 OS=Mus musculus GN=Dhx36 PE=1 SV=2	aqu:100633205/0.0/Dhx36; ATP-dependent RNA helicase DHX36; K14442 ATP-dependent RNA helicase DHX36 EC:3.6.4.13	At2g01130/0.0/A KOG0920 ATP-dependent RNA helicase A	PTHR18934:SF146/0.0/--	NA
Bni_Flc_00153	chr7	PHNS01007790.1	scaffold38	614571_619987_-	XP_019578532.1/0/PREDICTED: histidine kinase 3-like, partial Rhinolophus sinicus	sp|Q54YZ9|DHKJ_DICDI/1.17e-70/Hybrid signal transduction histidine kinase J OS=Dictyostelium discoideum GN=dhkJ PE=3 SV=2	NA	At1g27320/0.0/T KOG0519 Sensory transduction histidine kinase	PF02518/2.3E-18/Histidine kinase-, DNA gyrase B-, and HSP90-like ATPase	NA
Bni_Flc_00154	chr10	PHNS01006553.1	scaffold42	1465880_1474514_+	XP_019578536.1/1.04867e-173/PREDICTED: stromal processing peptidase, chloroplastic-like, partial Rhinolophus sinicus	sp|Q4W6B5|MPPB_DICDI/2.43e-08/Mitochondrial-processing peptidase subunit beta OS=Dictyostelium discoideum GN=mppB PE=1 SV=1	api:100167928/4.89e-12/insulin-degrading enzyme; K01408 insulysin EC:3.4.24.56	At5g42390/0.0/O KOG0959 N-arginine dibasic convertase NRD1 and related Zn2+-dependent endopeptidases, insulinase superfamily	PTHR11851/0.0/--	NA
Bni_Flc_00155	chr2	PHNS01004728.1	scaffold21	2711364_2715528_-	XP_019575707.1/0/PREDICTED: translocase of chloroplast 159, chloroplastic-like, partial Rhinolophus sinicus	sp|Q552Z6|GTPA_DICDI/2.49e-12/GTP-binding protein A OS=Dictyostelium discoideum GN=gtpA PE=3 SV=1	NA	At1g33950/3.60e-06/V TWOG0191 Protein involved in control of unknown local host defense mechanisms to pathogens	PS51720/50.853/AIG1-type G domain profile.	NA
Bni_Flc_00156	chr13	PHNS01003683.1	scaffold25	1044754_1055131_+	XP_019575716.1/0/PREDICTED: ABC transporter B family member 4 Rhinolophus sinicus	sp|Q54BT3|ABCB2_DICDI/0.0/ABC transporter B family member 2 OS=Dictyostelium discoideum GN=abcB2 PE=3 SV=1	cin:100184484/0.0/multidrug resistance protein 1A; K05658 ATP-binding cassette, subfamily B (MDR/TAP), member 1 EC:3.6.3.44	At1g10680/0.0/Q KOG0055 Multidrug/pheromone exporter, ABC superfamily	SM00382/2.2E-15/ATPases associated with a variety of cellular activities	NA
Bni_Flc_00157	chr5	PHNS01012387.1	scaffold59	1085897_1096185_-	XP_019575745.1/0/PREDICTED: probable serine/threonine protein kinase IREH1, partial Rhinolophus sinicus	sp|Q559T8|Y0701_DICDI/4.10e-102/Probable serine/threonine-protein kinase DDB_G0272282 OS=Dictyostelium discoideum GN=DDB_G0272282 PE=3 SV=1	acs:100554423/4.86e-91/mast2; microtubule associated serine/threonine kinase 2; K08789 microtubule-associated serine/threonine kinase EC:2.7.11.1	At3g17850/0.0/TR KOG0606 Microtubule-associated serine/threonine kinase and related proteins	PF00069/2.5E-65/Protein kinase domain	NA
Bni_Flc_00158		PHNS01010304.1	scaffold1551	3711_8604_+	XP_022204995.1/4.62849e-73/uncharacterized protein LOC111061606 Nilaparvata lugens	sp|O47497|NU4M_METSE/2.43e-53/NADH-ubiquinone oxidoreductase chain 4 OS=Metridium senile GN=ND4 PE=3 SV=1	tad:TradoM_p14/1.35e-45/ND4; NADH dehydrogenase subunit 4; K03881 NADH-ubiquinone oxidoreductase chain 4 EC:1.6.5.3	AtCh073/0.0/C KOG4845 NADH dehydrogenase, subunit 4	PF00361/1.2E-58/Proton-conducting membrane transporter	NA
Bni_Flc_00159		PHNS01006139.1	scaffold1789	1867_6720_+	CBY13234.1/5.74685e-18/unnamed protein product, partial Oikopleura dioica	NA	NA	NA	PTHR38146:SF2/5.3E-54/--	NA
Bni_Flc_00160	chr4	PHNS01005842.1	scaffold1	6709313_6713505_-	CUI13366.1/4.52179e-42/GP46-like surface antigen, putative Bodo saltans	sp|Q5F4C4|SHOC2_CHICK/1.29e-09/Leucine-rich repeat protein SHOC-2 OS=Gallus gallus GN=SHOC2 PE=2 SV=1	hst:105184576/7.48e-10/protein lap4; K16175 protein scribble	At1g45616/7.99e-87/R KOG0619 FOG: Leucine rich repeat	PS51450/5.51/Leucine-rich repeat profile.	NA
Bni_Flc_00161		PHNS01007282.1	scaffold455	25399_27908_-	AKA60071.1/0/ribulose-1,5-bisphosphate carboxylase/oxygenase large subunit (chloroplast) Picomonas sp. DN1	sp|A5CKB9|RBL_PAUCH/0.0/Ribulose bisphosphate carboxylase large chain OS=Paulinella chromatophora GN=rbcL PE=3 SV=1	mmu:66904/7.86e-11/Pccb, 1300012P06Rik, AI314687, R74805; propionyl Coenzyme A carboxylase, beta polypeptide; K01966 propionyl-CoA carboxylase beta chain EC:6.4.1.3	AtCh031/0.0/C LSE2181 A Ribulose 1,5-bisphosphate carboxylase, large subunit	PS00157/-/Ribulose bisphosphate carboxylase large chain active site.	NA
Bni_Flc_00163	chr2	PHNS01010245.1	scaffold20	2029084_2034730_+	XP_019575716.1/0/PREDICTED: ABC transporter B family member 4 Rhinolophus sinicus	sp|Q8T9W4|ABCB3_DICDI/0.0/ABC transporter B family member 3 OS=Dictyostelium discoideum GN=abcB3 PE=3 SV=1	mze:101470858/0.0/abcb1; multidrug resistance protein 1; K05658 ATP-binding cassette, subfamily B (MDR/TAP), member 1 EC:3.6.3.44	At2g47000/0.0/Q KOG0055 Multidrug/pheromone exporter, ABC superfamily	PTHR24221/6.5E-264/--	NA
Bni_Flc_00164	chr9	PHNS01000488.1	scaffold28	1714609_1714644_-	XP_019575720.1/8.45562e-104/PREDICTED: probable ubiquitin-conjugating enzyme E2 24 Rhinolophus sinicus	sp|Q6ZPJ3|UBE2O_MOUSE/1.15e-41/Ubiquitin-conjugating enzyme E2 O OS=Mus musculus GN=Ube2o PE=1 SV=3	hmg:100203835/9.91e-47/E2/E3 hybrid ubiquitin-protein ligase UBE2O-like; K10581 ubiquitin-conjugating enzyme E2 O EC:2.3.2.24	At2g16920/0.0/O KOG0895 Ubiquitin-conjugating enzyme	PTHR24067:SF97/2.0E-136/--	NA
Bni_Flc_00165	chr2	PHNS01003937.1	scaffold35	1268764_1274454_-	XP_019575791.1/0/PREDICTED: coatomer subunit alpha-1, partial Rhinolophus sinicus	sp|P53621|COPA_HUMAN/0.0/Coatomer subunit alpha OS=Homo sapiens GN=COPA PE=1 SV=2	amj:102560777/0.0/COPA; coatomer protein complex subunit alpha; K05236 coatomer subunit alpha	At1g62020/0.0/U KOG0292 Vesicle coat complex COPI, alpha subunit	PR00320/1.9E-7/G protein beta WD-40 repeat signature	NA
Bni_Flc_00166	chr9	PHNS01001598.1	scaffold2	3127284_3133278_+	XP_019575796.1/0/PREDICTED: alpha-glucan phosphorylase 1 Rhinolophus sinicus	sp|Q00766|PHS1_DICDI/3.53e-109/Glycogen phosphorylase 1 OS=Dictyostelium discoideum GN=glpV PE=1 SV=3	smm:Smp_143840/1.12e-99/glycogen phosphorylase; K00688 glycogen phosphorylase EC:2.4.1.1	At3g29320/0.0/G KOG2099 Glycogen phosphorylase	PF00343/2.8E-130/Carbohydrate phosphorylase	NA
Bni_Flc_00167					XP_015332594.1/6.83329e-23/PREDICTED: plasma membrane fusion protein PRM1, partial Marmota marmota marmota	NA	NA	NA	PTHR31030/1.1E-75/--	NA
Bni_Flc_00168		PHNS01010158.1	scaffold31	37675_42943_-	XP_019575946.1/0/PREDICTED: importin subunit beta-1-like, partial Rhinolophus sinicus	sp|P70168|IMB1_MOUSE/4.23e-154/Importin subunit beta-1 OS=Mus musculus GN=Kpnb1 PE=1 SV=2	pbi:103051336/1.40e-154/KPNB1; karyopherin subunit beta 1; K14293 importin subunit beta-1	At5g53480/0.0/YU KOG1241 Karyopherin (importin) beta 1	PF13513/3.2E-9/HEAT-like repeat	NA
Bni_Flc_00169		PHNS01004146.1	scaffold53	674742_692373_+	XP_022184625.1/0/putative glutamate synthase NADPH Nilaparvata lugens	NA	aag:AaeL_AAEL014768/0.0/AAEL014768-PA; K00264 glutamate synthase (NADPH/NADH) EC:1.4.1.13 1.4.1.14	At5g04140/0.0/E KOG0399 Glutamate synthase	PF01645/1.9E-160/Conserved region in glutamate synthase	NA
Bni_Flc_00170	chr1	PHNS01011300.1	scaffold41	1475022_1484778_+	XP_011861382.1/1.08967e-81/PREDICTED: uncharacterized protein LOC105558370 Vollenhovia emeryi	sp|Q6UWJ1|TMCO3_HUMAN/1.23e-07/Transmembrane and coiled-coil domain-containing protein 3 OS=Homo sapiens GN=TMCO3 PE=2 SV=1	NA	At1g01790/0.0/P KOG1650 Predicted K+/H+-antiporter	PF02254/6.0E-20/TrkA-N domain	NA
Bni_Flc_00171		PHNS01000510.1	scaffold76	754573_762898_+	XP_004348530.1/0/DNAdirected RNA polymerase, beta subunit Acanthamoeba castellanii str. Neff &gt;ELR22072.1 DNAdirected RNA polymerase, beta subunit Acanthamoeba castellanii str. Neff	sp|Q54J75|RPB2_DICDI/0.0/DNA-directed RNA polymerase II subunit rpb2 OS=Dictyostelium discoideum GN=polr2b PE=3 SV=1	hmg:100208869/0.0/polr2b; DNA-directed RNA polymerase II subunit RPB2; K03010 DNA-directed RNA polymerase II subunit RPB2 EC:2.7.7.6	At4g21710/0.0/K KOG0214 RNA polymerase II, second largest subunit	PF04561/7.1E-12/RNA polymerase Rpb2, domain 2	NA
Bni_Flc_00172		PHNS01006391.1	scaffold329	24952_25292_+	XP_020429873.1/0/protein kinase Polysphondylium pallidum PN500 &gt;EFA77745.1 protein kinase Polysphondylium pallidum PN500	sp|Q86C65|TOR_DICDI/0.0/Target of rapamycin OS=Dictyostelium discoideum GN=tor PE=1 SV=1	hst:105190144/0.0/serine/threonine-protein kinase mTOR; K07203 serine/threonine-protein kinase mTOR EC:2.7.11.1	At1g50030/0.0/L KOG0891 DNA-dependent protein kinase	PS51190/16.392/FATC domain profile.	NA
Bni_Flc_00173	chr2	PHNS01008662.1	scaffold12	1968113_1975825_+	NA	NA	NA	NA	PTHR10799/3.0E-60/--	NA
Bni_Flc_00174	chr10	PHNS01010760.1	scaffold68	911345_920046_+	OMJ86060.1/7.60614e-29/hypothetical protein SteCoe_12496 Stentor coeruleus	sp|Q5RHQ8|LIN9_DANRE/1.06e-18/Protein lin-9 homolog OS=Danio rerio GN=lin9 PE=3 SV=1	NA	At3g05380/0.0/BDT KOG1019 Retinoblastoma pathway protein LIN-9/chromatin-associated protein Aly	PTHR21689/1.3E-261/--	NA
Bni_Flc_00176		PHNS01007963.1	scaffold515	58390_62423_-	YP_009240461.1/0/ATP synthase CF1 alpha chain (plastid) Lotharella vacuolata &gt;BAU62595.1 ATP synthase CF1 alpha chain (plastid) Lotharella vacuolata	sp|P35381|ATPA_DROME/0.0/ATP synthase subunit alpha, mitochondrial OS=Drosophila melanogaster GN=blw PE=1 SV=2	aga:AgaP_AGAP005134/0.0/AGAP005134-PA; K02132 F-type H+-transporting ATPase subunit alpha	AtCh008/0.0/C KOG1353 F0F1-type ATP synthase, alpha subunit	PF02874/6.4E-17/ATP synthase alpha/beta family, beta-barrel domain	NA
Bni_Flc_00177	chr3	PHNS01007075.1	scaffold84	158402_168188_-	XP_019575750.1/0/PREDICTED: importin beta-like SAD2 homolog Rhinolophus sinicus	sp|Q55CX9|IPO7_DICDI/2.95e-129/Probable importin-7 homolog OS=Dictyostelium discoideum GN=DDB_G0269860 PE=3 SV=1	soc:105204054/4.83e-125/importin-7; K20223 importin-7	At3g59020/0.0/YU KOG1991 Nuclear transport receptor RANBP7/RANBP8 (importin beta superfamily)	PS50166/20.635/Importin-beta N-terminal domain profile.	NA
Bni_Flc_00178	chr14	PHNS01006314.1	scaffold11	618961_625037_-	OHT15630.1/3.18947e-31/hypothetical protein TRFO_13996 Tritrichomonas foetus	sp|Q54YZ9|DHKJ_DICDI/2.64e-20/Hybrid signal transduction histidine kinase J OS=Dictyostelium discoideum GN=dhkJ PE=3 SV=2	NA	At2g17820/0.0/T KOG0519 Sensory transduction histidine kinase	PTHR24423/1.4E-185/--	NA
Bni_Flc_00179	chr1	PHNS01007343.1	scaffold5	2965801_2968450_-	XP_005975459.1/6.11782e-29/PREDICTED: elongation factor Ts 1, mitochondrial-like Pantholops hodgsonii	sp|A1A5Z3|EFTS_DANRE/2.65e-21/Elongation factor Ts, mitochondrial OS=Danio rerio GN=tsfm PE=2 SV=1	dre:567785/3.90e-20/tsfm, EF-Ts, EF-TsMt, zgc:158429; Ts translation elongation factor, mitochondrial; K02357 elongation factor Ts	At4g29060/0.0/J KOG1071 Mitochondrial translation elongation factor EF-Tsmt, catalyzes nucleotide exchange on EF-Tumt	PS50126/16.826/S1 domain profile.	NA
Bni_Flc_00180		PHNS01000076.1	scaffold190	22302_26607_-	XP_019575883.1/8.6268e-14/PREDICTED: probable disease resistance protein At4g33300, partial Rhinolophus sinicus	sp|Q8AVI4|SHOC2_XENLA/6.55e-08/Leucine-rich repeat protein SHOC-2 OS=Xenopus laevis GN=shoc2 PE=2 SV=1	cmk:103185218/1.69e-07/shoc2; SHOC2, leucine rich repeat scaffold protein; K19613 leucine-rich repeat protein SHOC2	NA	PTHR23155/3.5E-199/--	NA
Bni_Flc_00181		PHNS01007909.1	scaffold10	2455899_2460985_+	XP_010772723.1/2.0391e-12/PREDICTED: pre-mRNA cleavage complex 2 protein Pcf11 Notothenia coriiceps	sp|O94913|PCF11_HUMAN/9.00e-12/Pre-mRNA cleavage complex 2 protein Pcf11 OS=Homo sapiens GN=PCF11 PE=1 SV=3	tgu:100232633/6.22e-13/PCF11; PCF11 cleavage and polyadenylation factor subunit; K14400 pre-mRNA cleavage complex 2 protein Pcf11	At2g36480/7.90e-69/A KOG2071 mRNA cleavage and polyadenylation factor I/II complex, subunit Pcf11	PF04818/7.1E-9/RNA polymerase II-binding domain.	NA
Bni_Flc_00182	chr3	PHNS01001376.1	scaffold99	239046_252705_-	CEM11132.1/0/unnamed protein product Vitrella brassicaformis CCMP3155	NA	sko:100371684/2.33e-12/uncharacterized LOC100371684; K01007 pyruvate, water dikinase EC:2.7.9.2	NA	PTHR22931/1.4E-281/--	NA
Bni_Flc_00183	chr4	PHNS01008384.1	scaffold66	771830_773502_-	NA	NA	NA	NA	PR02081/7.8E-172/Protein GIGANTEA signature	NA
Bni_Flc_00184		PHNS01006803.1	scaffold164	157746_158043_+	XP_019575839.1/0/PREDICTED: myosin-9-like, partial Rhinolophus sinicus	NA	NA	NA	PTHR18937/5.7E-92/--	NA
Bni_Flc_00185	chr4	PHNS01001287.1	scaffold3	2942126_2962536_+	XP_019575785.1/7.14372e-118/PREDICTED: auxin response factor 2 Rhinolophus sinicus	NA	NA	At1g30330/0.0/TK LSE0284 A Auxin response transcription factor	PF06507/1.3E-34/Auxin response factor	NA
Bni_Flc_00186		PHNS01001476.1	scaffold365	22521_26507_+	NA	NA	NA	NA	NA	NA
Bni_Flc_00187	chr10	PHNS01006553.1	scaffold42	61379_80963_+	XP_015766182.1/0/PREDICTED: isoleucine--tRNA ligase, cytoplasmic-like Acropora digitifera	sp|Q8BU30|SYIC_MOUSE/0.0/Isoleucine--tRNA ligase, cytoplasmic OS=Mus musculus GN=Iars PE=2 SV=2	adf:107345009/0.0/isoleucine--tRNA ligase, cytoplasmic-like; K01870 isoleucyl-tRNA synthetase EC:6.1.1.5	At4g10320/0.0/J KOG0434 Isoleucyl-tRNA synthetase	PTHR11946:SF73/6.6E-279/--	NA
Bni_Flc_00188		PHNS01007909.1	scaffold10	611856_622006_+	XP_019575782.1/0/PREDICTED: ubiquitin carboxyl-terminal hydrolase 13, partial Rhinolophus sinicus	sp|Q93009|UBP7_HUMAN/2.40e-100/Ubiquitin carboxyl-terminal hydrolase 7 OS=Homo sapiens GN=USP7 PE=1 SV=2	adf:107354120/2.79e-105/ubiquitin carboxyl-terminal hydrolase 7-like; K11838 ubiquitin carboxyl-terminal hydrolase 7 EC:3.4.19.12	At5g06600/0.0/O KOG1863 Ubiquitin carboxyl-terminal hydrolase	PF00917/1.4E-18/MATH domain	NA
Bni_Flc_00189	chr9	PHNS01012192.1	scaffold6	3009096_3024970_-	XP_013752732.1/2.34476e-98/Pro-apoptotic serine protease nma111 Thecamonas trahens ATCC 50062 &gt;KNC55914.1 Pro-apoptotic serine protease nma111 Thecamonas trahens ATCC 50062	NA	aga:AgaP_AGAP000240/2.06e-07/AGAP000240-PA; K08669 HtrA serine peptidase 2 EC:3.4.21.108	At3g03380/0.0/R KOG1421 Predicted signaling-associated protein (contains a PDZ domain)	PF12812/4.9E-21/PDZ-like domain	NA
Bni_Flc_00190	chr14	PHNS01006314.1	scaffold11	618908_625024_-	XP_005974438.1/1.11389e-27/PREDICTED: histidine kinase 1-like Pantholops hodgsonii	sp|Q54YZ9|DHKJ_DICDI/1.29e-25/Hybrid signal transduction histidine kinase J OS=Dictyostelium discoideum GN=dhkJ PE=3 SV=2	NA	At2g17820/0.0/T KOG0519 Sensory transduction histidine kinase	PTHR24423/0.0/--	NA
Bni_Flc_00191		PHNS01012503.1	scaffold61	1890105_1894753_-	XP_019576418.1/3.08589e-81/PREDICTED: protein CHUP1, chloroplastic-like Rhinolophus sinicus	NA	NA	NA	PTHR31342:SF7/0.0/--	NA
Bni_Flc_00192	chr13	PHNS01003683.1	scaffold25	2220178_2229572_+	XP_020458049.1/1.14142e-09/vacuolar protein sorting-associated protein 13A isoform X2 Monopterus albus	NA	crg:105332910/2.05e-09/vacuolar protein sorting-associated protein 13A-like; K19525 vacuolar protein sorting-associated protein 13A/C	At4g17140/0.0/U KOG1809 Vacuolar protein sorting-associated protein	SM00233/1.4E-6/Pleckstrin homology domain.	NA
Bni_Flc_00193	chr14	PHNS01006314.1	scaffold11	85499_91261_-	NA	NA	NA	NA	PTHR21726:SF37/1.1E-176/--	NA
Bni_Flc_00194	chr1	PHNS01007343.1	scaffold5	140559_151498_-	XP_019575762.1/0/PREDICTED: calcium-transporting ATPase 2, plasma membrane-type Rhinolophus sinicus	sp|P54678|ATC1_DICDI/0.0/Calcium-transporting ATPase PAT1 OS=Dictyostelium discoideum GN=patA PE=2 SV=2	bta:504353/0.0/ATP2B3; ATPase plasma membrane Ca2+ transporting 3; K05850 Ca2+ transporting ATPase, plasma membrane EC:3.6.3.8	At2g41560/0.0/P KOG0204 Calcium transporting ATPase	PF00122/1.7E-46/E1-E2 ATPase	NA
Bni_Flc_00195	chr4	PHNS01005842.1	scaffold1	1580311_1589005_+	XP_020437573.1/1.25633e-92/kinesin family member 11 Polysphondylium pallidum PN500 &gt;EFA85465.1 kinesin family member 11 Polysphondylium pallidum PN500	sp|Q6S001|KIF11_DICDI/2.84e-90/Kinesin-related protein 11 OS=Dictyostelium discoideum GN=kif11 PE=3 SV=1	cmy:102944198/1.28e-76/CENPE; centromere protein E, 312kDa; K11498 centromeric protein E	At1g21730/0.0/Z KOG0242 Kinesin-like protein	PF00225/1.6E-88/Kinesin motor domain	NA
Bni_Flc_00196	chr3	PHNS01011683.1	scaffold18	88180_93099_+	NA	NA	NA	At3g17310/1.10e-93/LB TWOG0151 Cytosine methyltransferase	PS51680/78.726/SAM-dependent methyltransferase DRM-type domain profile.	NA
Bni_Flc_00197	chr4	PHNS01007953.1	scaffold17	420722_429223_+	ETO04318.1/1.828e-12/hypothetical protein RFI_33078, partial Reticulomyxa filosa	sp|A8X8C6|TG125_CAEBR/9.10e-10/WD repeat-containing protein tag-125 OS=Caenorhabditis briggsae GN=tag-125 PE=4 SV=1	obi:106884287/2.03e-10/TAF5-like RNA polymerase II p300/CBP-associated factor-associated factor 65 kDa subunit 5L; K03130 transcription initiation factor TFIID subunit 5	At3g16830/0.0/R KOG0266 WD40 repeat-containing protein	PF00400/5.7E-4/WD domain, G-beta repeat	NA
Bni_Flc_00198		PHNS01002412.1	scaffold360	71856_75858_+	NA	NA	NA	NA	PTHR36010/7.0E-115/--	NA
Bni_Flc_00199	chr10	PHNS01006553.1	scaffold42	1425246_1431413_-	XP_019575703.1/0/PREDICTED: DExH-box ATP-dependent RNA helicase DExH12, partial Rhinolophus sinicus	sp|Q6P4T2|U520_MOUSE/0.0/U5 small nuclear ribonucleoprotein 200 kDa helicase OS=Mus musculus GN=Snrnp200 PE=1 SV=1	dre:799690/0.0/snrnp200, fb63a09, si:ch211-251j10.5, wu:fb63a09; small nuclear ribonucleoprotein 200 (U5); K12854 pre-mRNA-splicing helicase BRR2 EC:3.6.4.13	At1g20960/0.0/A KOG0951 RNA helicase BRR2, DEAD-box superfamily	SM00490/3.0E-17/helicase superfamily c-terminal domain	NA
Bni_Flc_00200	chr4	PHNS01007953.1	scaffold17	3416856_3425485_-	XP_020626275.1/5.32836e-06/PERQ amino acid-rich with GYF domain-containing protein 2-like Orbicella faveolata	NA	NA	At5g42950/0.0/R KOG1862 GYF domain containing proteins	PF02213/4.4E-10/GYF domain	NA
Bni_Flc_00201	chr6	PHNS01006359.1	scaffold9	1275087_1283082_+	XP_019575693.1/0/PREDICTED: pre-mRNA-processing-splicing factor 8A, partial Rhinolophus sinicus	sp|Q99PV0|PRP8_MOUSE/0.0/Pre-mRNA-processing-splicing factor 8 OS=Mus musculus GN=Prpf8 PE=1 SV=2	tru:101075969/0.0/prpf8; pre-mRNA processing factor 8; K12856 pre-mRNA-processing factor 8	At1g80070/0.0/A KOG1795 U5 snRNP spliceosome subunit	PF10597/3.0E-73/U5-snRNA binding site 2 of PrP8	NA
Bni_Flc_00202		PHNS01009082.1	scaffold55	1147933_1159414_-	XP_019575736.1/2.68245e-84/PREDICTED: clustered mitochondria protein-like, partial Rhinolophus sinicus	sp|O15818|CLU_DICDI/8.70e-58/Clustered mitochondria protein homolog OS=Dictyostelium discoideum GN=clua PE=1 SV=2	api:100158907/6.34e-51/clustered mitochondria protein homolog; K03255 protein TIF31	At4g28080/0.0/R KOG1839 Uncharacterized protein CLU1/cluA/TIF31 involved in mitochondrial morphology/distribution, also found associated with eIF-3	PF13424/2.3E-10/Tetratricopeptide repeat	NA
Bni_Flc_00203					AKC57283.1/4.38396e-20/polyprotein, partial Bemisia tabaci	NA	NA	NA	PS51218/41.978/Superfamily 3 helicase of positive ssRNA viruses domain profile.	NA
Bni_Flc_00204	chr5	PHNS01008720.1	scaffold36	849206_858285_-	NA	NA	NA	NA	PTHR34805/2.3E-235/--	NA
Bni_Flc_00205	chr4	PHNS01006012.1	scaffold92	686105_694505_+	XP_019575752.1/0/PREDICTED: E3 ubiquitin-protein ligase UPL3, partial Rhinolophus sinicus	sp|Q14669|TRIPC_HUMAN/7.79e-112/E3 ubiquitin-protein ligase TRIP12 OS=Homo sapiens GN=TRIP12 PE=1 SV=1	fab:101806365/1.06e-111/TRIP12; thyroid hormone receptor interactor 12; K10590 E3 ubiquitin-protein ligase TRIP12 EC:2.3.2.26	At4g38600/0.0/O KOG0170 E3 ubiquitin protein ligase	PTHR11254:SF73/0.0/--	NA
Bni_Flc_00206	chr1	PHNS01001025.1	scaffold19	56717_66057_-	XP_017546129.1/1.81662e-31/PREDICTED: E3 ubiquitin-protein ligase UBR2 isoform X3 Pygocentrus nattereri	sp|Q6WKZ8|UBR2_MOUSE/1.03e-28/E3 ubiquitin-protein ligase UBR2 OS=Mus musculus GN=Ubr2 PE=1 SV=2	dre:559136/8.96e-32/ubr2, si:ch211-239i4.2; ubiquitin protein ligase E3 component n-recognin 2; K10626 E3 ubiquitin-protein ligase UBR2 EC:2.3.2.27	At5g02300/0.0/O KOG1140 N-end rule pathway, recognition component UBR1	PTHR21497:SF24/0.0/--	NA
Bni_Flc_00207	chr2	PHNS01003937.1	scaffold35	500296_512903_-	XP_020624721.1/0/phosphatidylinositol 4-kinase alpha-like Orbicella faveolata	sp|P42356|PI4KA_HUMAN/6.37e-173/Phosphatidylinositol 4-kinase alpha OS=Homo sapiens GN=PI4KA PE=1 SV=3	pbi:103052390/4.86e-176/PI4KA; phosphatidylinositol 4-kinase alpha; K00888 phosphatidylinositol 4-kinase A EC:2.7.1.67	At1g49340/0.0/T KOG0902 Phosphatidylinositol 4-kinase	PTHR10048:SF15/0.0/--	NA
Bni_Flc_00208	chr2	PHNS01008662.1	scaffold12	2738696_2746543_+	XP_019575700.1/0/PREDICTED: ABC transporter C family member 5 Rhinolophus sinicus	sp|Q5F364|MRP1_CHICK/0.0/Multidrug resistance-associated protein 1 OS=Gallus gallus GN=ABCC1 PE=2 SV=1	dan:Dana_GF14209/0.0/GF14209 gene product from transcript GF14209-RC; K05665 ATP-binding cassette, subfamily C (CFTR/MRP), member 1	At1g04120/0.0/Q KOG0054 Multidrug resistance-associated protein/mitoxantrone resistance protein, ABC superfamily	PS50893/17.02/ATP-binding cassette, ABC transporter-type domain profile.	NA
Bni_Flc_00209	chr10	PHNS01006792.1	scaffold4	3164859_3173181_-	XP_003286452.1/1.13035e-45/hypothetical protein DICPUDRAFT_150416 Dictyostelium purpureum &gt;EGC37024.1 hypothetical protein DICPUDRAFT_150416 Dictyostelium purpureum	sp|Q03570|MED14_CAEEL/1.26e-30/Mediator of RNA polymerase II transcription subunit 14 OS=Caenorhabditis elegans GN=rgr-1 PE=3 SV=6	hmg:100205093/7.11e-35/mediator of RNA polymerase II transcription subunit 14-like; K15156 mediator of RNA polymerase II transcription subunit 14	At3g04740/0.0/K KOG1875 Thyroid hormone receptor-associated coactivator complex component (TRAP170)	PTHR12809:SF3/0.0/--	NA
Bni_Flc_00210	chr11	PHNS01012166.1	scaffold22	2851771_2861359_-	NA	NA	NA	NA	PTHR34418:SF1/0.0/--	NA
Bni_Flc_00211		PHNS01004146.1	scaffold53	672000_692372_+	XP_022184625.1/3.13308e-134/putative glutamate synthase NADPH Nilaparvata lugens	NA	sko:100371963/5.59e-108/glutamate synthase NADH, amyloplastic-like; K00264 glutamate synthase (NADPH/NADH) EC:1.4.1.13 1.4.1.14	At2g41220/0.0/E KOG0399 Glutamate synthase	PF00310/9.6E-24/Glutamine amidotransferases class-II	NA
Bni_Flc_00212	chr1	PHNS01007343.1	scaffold5	1883832_1891781_+	XP_012749259.1/0/hypothetical protein SAMD00019534_107760 Acytostelium subglobosum LB1 &gt;GAM27600.1 hypothetical protein SAMD00019534_107760 Acytostelium subglobosum LB1	sp|Q9NDJ2|DOM_DROME/1.24e-167/Helicase domino OS=Drosophila melanogaster GN=dom PE=1 SV=2	dya:Dyak_GE12191/3.57e-170/Dyak_dom, GE12191, dom, dyak_GLEANR_12465; domino; K11320 E1A-binding protein p400 EC:3.6.4.-	At3g12810/0.0/R KOG0391 SNF2 family DNA-dependent ATPase	PS51194/18.76/Superfamilies 1 and 2 helicase C-terminal domain profile.	NA
Bni_Flc_00213	chr3	PHNS01011683.1	scaffold18	1590718_1597300_+	NA	NA	NA	At2g28300/7.55e-08/S KOG1181 FOG: Low-complexity	NA	NA
Bni_Flc_00214	chr5	PHNS01005483.1	scaffold52	436780_460900_+	NA	NA	NA	NA	PTHR31267:SF2/1.3E-234/--	NA
Bni_Flc_00215	chr4	PHNS01001287.1	scaffold3	4246890_4264381_+	XP_002672548.1/6.17381e-45/predicted protein Naegleria gruberi &gt;EFC39804.1 predicted protein Naegleria gruberi	sp|Q551A3|Y6689_DICDI/1.00e-21/Protein DDB_G0276689 OS=Dictyostelium discoideum GN=DDB_G0276689 PE=4 SV=2	clv:102090277/3.32e-28/ZFYVE26; zinc finger FYVE-type containing 26; K19027 zinc finger FYVE domain-containing protein 26	At2g25730/0.0/R KOG1811 Predicted Zn2+-binding protein, contains FYVE domain	PTHR35478/0.0/--	NA
Bni_Flc_00216	chr13	PHNS01005740.1	scaffold39	1408074_1418725_-	CEM20910.1/1.06797e-27/unnamed protein product Vitrella brassicaformis CCMP3155	sp|Q55GD2|Y8328_DICDI/1.38e-21/Protein DDB_G0268328 OS=Dictyostelium discoideum GN=DDB_G0268328 PE=4 SV=1	crg:105333084/1.69e-23/Spatacsin; spatacsin-like; K19026 spatacsin	At4g39450/0.0/S KOG1884 Uncharacterized conserved protein	PTHR13650:SF0/0.0/--	NA
Bni_Flc_00217					KRX03487.1/2.95898e-10/SMAD/FHA domain Pseudocohnilembus persalinus	NA	NA	NA	PTHR23241/8.0E-97/--	NA
Bni_Flc_00218	chr1	PHNS01007343.1	scaffold5	1884899_1891781_+	XP_012749259.1/0/hypothetical protein SAMD00019534_107760 Acytostelium subglobosum LB1 &gt;GAM27600.1 hypothetical protein SAMD00019534_107760 Acytostelium subglobosum LB1	sp|Q9NDJ2|DOM_DROME/1.60e-162/Helicase domino OS=Drosophila melanogaster GN=dom PE=1 SV=2	dsi:Dsimw501_GD11588/6.93e-167/Dsim_GD11588; GD11588 gene product from transcript GD11588-RA; K11320 E1A-binding protein p400 EC:3.6.4.-	At3g12810/0.0/R KOG0391 SNF2 family DNA-dependent ATPase	PF00271/7.2E-22/Helicase conserved C-terminal domain	NA
Bni_Flc_00219	chr1	PHNS01007343.1	scaffold5	4773623_4786805_+	XP_012759217.1/0/hypothetical protein SAMD00019534_003300 Acytostelium subglobosum LB1 &gt;GAM17155.1 hypothetical protein SAMD00019534_003300 Acytostelium subglobosum LB1	sp|P54697|MYOJ_DICDI/0.0/Myosin-J heavy chain OS=Dictyostelium discoideum GN=myoJ PE=3 SV=2	mcf:102125938/0.0/MYO5B; myosin VB; K10357 myosin V	At5g20490/0.0/Z KOG0160 Myosin class V heavy chain	PR00193/9.8E-61/Myosin heavy chain signature	NA
Bni_Flc_00220	chr7	PHNS01007451.1	scaffold27	987493_997507_-	XP_004347654.1/6.38977e-91/E1A binding protein p300 Capsaspora owczarzaki ATCC 30864 &gt;XP_011270425.1 E1A binding protein p300, variant Capsaspora owczarzaki ATCC 30864 &gt;KJE94228.1 E1A binding protein p300 Capsaspora owczarzaki ATCC 30864 &gt;KJE94229.1 E1A binding protein p300, variant Capsaspora owczarzaki ATCC 30864	sp|Q6JHU9|CBP_RAT/7.19e-71/CREB-binding protein OS=Rattus norvegicus GN=Crebbp PE=2 SV=1	cmk:103178725/3.24e-71/crebbp; CREB binding protein; K04498 E1A/CREB-binding protein EC:2.3.1.48	At1g79000/0.0/K KOG1778 CREB binding protein/P300 and related TAZ Zn-finger proteins	PS50134/15.688/Zinc finger TAZ-type profile.	NA
Bni_Flc_00221	chr1	PHNS01007343.1	scaffold5	2252947_2263079_-	XP_020908614.1/0/LOW QUALITY PROTEIN: dnaJ homolog subfamily C member 13-like Exaiptasia pallida	sp|O75165|DJC13_HUMAN/0.0/DnaJ homolog subfamily C member 13 OS=Homo sapiens GN=DNAJC13 PE=1 SV=5	ptg:102957803/0.0/DNAJC13; DnaJ heat shock protein family (Hsp40) member C13; K09533 DnaJ homolog subfamily C member 13	At2g26890/0.0/UO KOG1789 Endocytosis protein RME-8, contains DnaJ domain	PS50076/12.552/dnaJ domain profile.	NA
Bni_Flc_00222	chr5	PHNS01005483.1	scaffold52	330174_351446_+	XP_006824124.1/0/PREDICTED: activating signal cointegrator 1 complex subunit 3-like Saccoglossus kowalevskii	sp|E1BNG3|ASCC3_BOVIN/0.0/Activating signal cointegrator 1 complex subunit 3 OS=Bos taurus GN=ascc3 PE=3 SV=1	sko:100378396/0.0/activating signal cointegrator 1 complex subunit 3-like; K18663 activating signal cointegrator complex subunit 3 EC:3.6.4.12	At5g61140/0.0/A KOG0952 DNA/RNA helicase MER3/SLH1, DEAD-box superfamily	PF02889/1.8E-98/Sec63 Brl domain	NA
Bni_Flc_00223		PHNS01003420.1	scaffold213	145943_151632_+	XP_005315177.1/9.42167e-123/PREDICTED: uncharacterized protein LOC101933223 Chrysemys picta bellii	sp|P20825|POL2_DROME/1.33e-29/Retrovirus-related Pol polyprotein from transposon 297 OS=Drosophila melanogaster GN=pol PE=4 SV=1	pxy:105395769/2.40e-35/uncharacterized LOC105395769; K16803 cytoskeleton-associated protein 5	At1g20390/2.57e-177/R KOG0017 FOG: Transposon-encoded proteins with TYA, reverse transcriptase, integrase domains in various combinations	NA	NA
Bni_Flc_00224		PHNS01007389.1	scaffold149	316534_325314_-	XP_011426803.1/7.52144e-21/PREDICTED: nuclear receptor corepressor 1 isoform X10 Crassostrea gigas	sp|Q4KKX4|NCOR1_XENTR/1.22e-14/Nuclear receptor corepressor 1 OS=Xenopus tropicalis GN=ncor1 PE=2 SV=1	crg:105327345/9.05e-22/nuclear receptor corepressor 1-like; K04650 nuclear receptor co-repressor 1	At3g52250/4.08e-167/K KOG1878 Nuclear receptor coregulator SMRT/SMRTER, contains Myb-like domains	PTHR13992:SF7/2.3E-133/--	NA
Bni_Flc_00225		PHNS01000510.1	scaffold76	610330_616606_-	XP_019575753.1/0/PREDICTED: callose synthase 2, partial Rhinolophus sinicus	NA	NA	At4g04970/0.0/M KOG0916 1,3-beta-glucan synthase/callose synthase catalytic subunit	PF14288/7.5E-37/1,3-beta-glucan synthase subunit FKS1, domain-1	NA
Bni_Flc_00226	chr5	PHNS01005483.1	scaffold52	329957_351333_+	XP_019123219.1/0/PREDICTED: activating signal cointegrator 1 complex subunit 3 Larimichthys crocea	sp|E1BNG3|ASCC3_BOVIN/0.0/Activating signal cointegrator 1 complex subunit 3 OS=Bos taurus GN=ascc3 PE=3 SV=1	ola:101173332/0.0/ascc3; activating signal cointegrator 1 complex subunit 3; K18663 activating signal cointegrator complex subunit 3 EC:3.6.4.12	At5g61140/0.0/A KOG0952 DNA/RNA helicase MER3/SLH1, DEAD-box superfamily	SM00611/6.3E-87/Domain of unknown function in Sec63p, Brr2p and other proteins.	NA
Bni_Flc_00227	chr4	PHNS01003529.1	scaffold65	508271_516037_-	XP_009059447.1/4.70341e-60/hypothetical protein LOTGIDRAFT_124155, partial Lottia gigantea &gt;ESO89979.1 hypothetical protein LOTGIDRAFT_124155, partial Lottia gigantea	sp|Q80XI3|IF4G3_MOUSE/3.16e-49/Eukaryotic translation initiation factor 4 gamma 3 OS=Mus musculus GN=Eif4g3 PE=1 SV=2	pbi:103059594/1.54e-59/EIF4G3; eukaryotic translation initiation factor 4 gamma 3; K03260 translation initiation factor 4G	At3g60240_1/0.0/J KOG0401 Translation initiation factor 4F, ribosome/mRNA-bridging subunit (eIF-4G)	PTHR23253/0.0/--	NA
Bni_Flc_00228	chr1	PHNS01011300.1	scaffold41	1089751_1097651_-	XP_019575934.1/0/PREDICTED: ATP-dependent helicase BRM-like, partial Rhinolophus sinicus	sp|P25439|BRM_DROME/4.80e-134/ATP-dependent helicase brm OS=Drosophila melanogaster GN=brm PE=1 SV=2	pxy:105394910/3.19e-140/ATP-dependent helicase brm; K11647 SWI/SNF-related matrix-associated actin-dependent regulator of chromatin subfamily A member 2/4 EC:3.6.4.-	At2g46020/0.0/BK KOG0386 Chromatin remodeling complex SWI/SNF, component SWI2 and related ATPases (DNA/RNA helicase superfamily)	SM00490/7.7E-23/helicase superfamily c-terminal domain	NA
Bni_Flc_00229	chr9	PHNS01001598.1	scaffold2	1746403_1753292_-	NA	NA	NA	At3g48050/1.63e-81/K KOG1886 BAH domain proteins	SM00439/1.3E-26/Bromo adjacent homology domain	NA
Bni_Flc_00230		PHNS01007389.1	scaffold149	316327_325934_-	XP_011426803.1/7.54244e-21/PREDICTED: nuclear receptor corepressor 1 isoform X10 Crassostrea gigas	sp|Q4KKX4|NCOR1_XENTR/1.22e-14/Nuclear receptor corepressor 1 OS=Xenopus tropicalis GN=ncor1 PE=2 SV=1	crg:105327345/9.08e-22/nuclear receptor corepressor 1-like; K04650 nuclear receptor co-repressor 1	At3g52250/3.44e-167/K KOG1878 Nuclear receptor coregulator SMRT/SMRTER, contains Myb-like domains	PTHR13992/2.3E-133/--	NA
Bni_Flc_00231	chr1	PHNS01010418.1	scaffold23	1907550_1919705_-	XP_019575736.1/6.63137e-83/PREDICTED: clustered mitochondria protein-like, partial Rhinolophus sinicus	sp|O15818|CLU_DICDI/5.74e-58/Clustered mitochondria protein homolog OS=Dictyostelium discoideum GN=clua PE=1 SV=2	tca:663660/4.33e-54/clustered mitochondria protein homolog; K03255 protein TIF31	At4g28080/0.0/R KOG1839 Uncharacterized protein CLU1/cluA/TIF31 involved in mitochondrial morphology/distribution, also found associated with eIF-3	SM00028/73.0/Tetratricopeptide repeats	NA
Bni_Flc_00232	chr11	PHNS01012166.1	scaffold22	700561_707967_-	XP_003879760.1/5.01147e-106/hypothetical protein NCLIV_002120 Neospora caninum Liverpool &gt;CBZ49725.1 hypothetical protein NCLIV_002120 Neospora caninum Liverpool &gt;CEL64309.1 TPA: E3 ubiquitin-protein ligase Neospora caninum Liverpool	sp|Q8C863|ITCH_MOUSE/2.36e-76/E3 ubiquitin-protein ligase Itchy OS=Mus musculus GN=Itch PE=1 SV=2	smm:Smp_167690/7.24e-95/ubiquitin-protein ligase; K10592 E3 ubiquitin-protein ligase HUWE1 EC:2.3.2.26	Hs21361973/1.83e-76/O KOG0940 Ubiquitin protein ligase RSP5/NEDD4	PTHR11254/9.4E-153/--	NA
Bni_Flc_00233	chr3	PHNS01003751.1	scaffold7	943111_949347_+	XP_019575971.1/8.24221e-17/PREDICTED: protein NETWORKED 1D-like Rhinolophus sinicus	NA	NA	At3g22790/0.0/D LSE0159 A Predicted centromere protein	PTHR32258:SF6/2.5E-286/--	NA
Bni_Flc_00234	chr9	PHNS01001598.1	scaffold2	1203121_1213157_+	XP_020427405.1/3.76228e-16/armadillo-like helical domain-containing protein Polysphondylium pallidum PN500 &gt;EFA75271.1 armadillo-like helical domain-containing protein Polysphondylium pallidum PN500	sp|Q5VW36|FOCAD_HUMAN/7.28e-09/Focadhesin OS=Homo sapiens GN=FOCAD PE=1 SV=1	NA	NA	PTHR16212/0.0/--	NA
Bni_Flc_00235	chr8	PHNS01004769.1	scaffold54	489442_501328_+	XP_019575711.1/0/PREDICTED: clathrin heavy chain 2-like, partial Rhinolophus sinicus	sp|P25870|CLH_DICDI/0.0/Clathrin heavy chain OS=Dictyostelium discoideum GN=chcA PE=1 SV=1	cin:100178259/0.0/clathrin heavy chain 1-like; K04646 clathrin heavy chain	At3g11130/0.0/U KOG0985 Vesicle coat protein clathrin, heavy chain	SM00299/2.2E-45/Clathrin heavy chain repeat homology	NA
Bni_Flc_00236		PHNS01007963.1	scaffold515	73958_79870_-	YP_778610.1/0/RNA polymerase beta subunit Bigelowiella natans &gt;Q06J17.1 RecName: Full=DNA-directed RNA polymerase subunit beta; AltName: Full=PEP; AltName: Full=Plastid-encoded RNA polymerase subunit beta; Short=RNA polymerase subunit beta &gt;ABG91442.1 RNA polymerase beta subunit (plastid) Bigelowiella natans	sp|Q7YN57|RPOB_EIMTE/8.49e-113/DNA-directed RNA polymerase subunit beta OS=Eimeria tenella GN=rpoB PE=3 SV=1	ssc:100521623/9.62e-38/DNA-directed RNA polymerase III subunit RPC2; K03021 DNA-directed RNA polymerase III subunit RPC2 EC:2.7.7.6	AtCh015/0.0/K KOG0214 RNA polymerase II, second largest subunit	PF04560/1.5E-20/RNA polymerase Rpb2, domain 7	NA
Bni_Flc_00237	chr9	PHNS01001598.1	scaffold2	2503832_2510331_+	XP_004366355.1/1.63687e-53/hypothetical protein DFA_03945 Dictyostelium fasciculatum &gt;EGG18451.1 hypothetical protein DFA_03945 Dictyostelium fasciculatum	sp|A8C754|THADA_CHICK/1.77e-43/Thyroid adenoma-associated protein homolog OS=Gallus gallus GN=THADA PE=2 SV=1	NA	At3g55160/0.0/D KOG1810 Cell cycle-associated protein	PTHR14387:SF0/0.0/--	NA
Bni_Flc_00238	chr1	PHNS01010418.1	scaffold23	1907549_1917653_-	XP_019575736.1/6.53553e-83/PREDICTED: clustered mitochondria protein-like, partial Rhinolophus sinicus	sp|O15818|CLU_DICDI/4.69e-58/Clustered mitochondria protein homolog OS=Dictyostelium discoideum GN=clua PE=1 SV=2	tca:663660/4.28e-54/clustered mitochondria protein homolog; K03255 protein TIF31	At4g28080/0.0/R KOG1839 Uncharacterized protein CLU1/cluA/TIF31 involved in mitochondrial morphology/distribution, also found associated with eIF-3	PF12807/1.1E-23/Translation initiation factor eIF3 subunit 135	NA
Bni_Flc_00239	chr13	PHNS01003683.1	scaffold25	2232546_2249373_+	KHN83792.1/1.50185e-23/Vacuolar protein sorting-associated protein 13C Toxocara canis	sp|Q709C8|VP13C_HUMAN/2.25e-20/Vacuolar protein sorting-associated protein 13C OS=Homo sapiens GN=VPS13C PE=1 SV=1	hmg:100215098/3.53e-23/vacuolar protein sorting-associated protein 13A-like; K19525 vacuolar protein sorting-associated protein 13A/C	At4g17120/0.0/U KOG1809 Vacuolar protein sorting-associated protein	PTHR16166/0.0/--	NA
Bni_Flc_00240		PHNS01004146.1	scaffold53	671746_692371_+	XP_022184625.1/0/putative glutamate synthase NADPH Nilaparvata lugens	NA	aag:AaeL_AAEL014768/0.0/AAEL014768-PA; K00264 glutamate synthase (NADPH/NADH) EC:1.4.1.13 1.4.1.14	At5g04140/0.0/E KOG0399 Glutamate synthase	PF01645/2.9E-160/Conserved region in glutamate synthase	NA
Bni_Flc_00241	chr11	PHNS01012166.1	scaffold22	700642_708054_-	XP_003292027.1/3.06656e-163/hypothetical protein DICPUDRAFT_39910 Dictyostelium purpureum &gt;EGC31458.1 hypothetical protein DICPUDRAFT_39910 Dictyostelium purpureum	sp|Q7Z6Z7|HUWE1_HUMAN/3.67e-125/E3 ubiquitin-protein ligase HUWE1 OS=Homo sapiens GN=HUWE1 PE=1 SV=3	hmg:100203526/3.70e-128/E3 ubiquitin-protein ligase HUWE1-like; K10592 E3 ubiquitin-protein ligase HUWE1 EC:2.3.2.26	At1g55860/0.0/OK KOG0939 E3 ubiquitin-protein ligase/Putative upstream regulatory element binding protein	SM00119/6.5E-159/Domain Homologous to E6-AP Carboxyl Terminus with	NA
Bni_Flc_00242	chr1	PHNS01007343.1	scaffold5	4773808_4787078_+	XP_012759217.1/0/hypothetical protein SAMD00019534_003300 Acytostelium subglobosum LB1 &gt;GAM17155.1 hypothetical protein SAMD00019534_003300 Acytostelium subglobosum LB1	sp|P54697|MYOJ_DICDI/0.0/Myosin-J heavy chain OS=Dictyostelium discoideum GN=myoJ PE=3 SV=2	mcf:102125938/0.0/MYO5B; myosin VB; K10357 myosin V	At5g20490/0.0/Z KOG0160 Myosin class V heavy chain	PR00193/9.8E-61/Myosin heavy chain signature	NA
Bni_Flc_00243	chr1	PHNS01010418.1	scaffold23	1908022_1917816_-	XP_019575736.1/6.88339e-83/PREDICTED: clustered mitochondria protein-like, partial Rhinolophus sinicus	sp|O15818|CLU_DICDI/3.46e-58/Clustered mitochondria protein homolog OS=Dictyostelium discoideum GN=clua PE=1 SV=2	tca:663660/2.35e-54/clustered mitochondria protein homolog; K03255 protein TIF31	At4g28080/0.0/R KOG1839 Uncharacterized protein CLU1/cluA/TIF31 involved in mitochondrial morphology/distribution, also found associated with eIF-3	PTHR12601/0.0/--	NA
Bni_Flc_00244	chr9	PHNS01001598.1	scaffold2	3692788_3699815_+	XP_012749220.1/4.30918e-110/hypothetical protein SAMD00019534_111130 Acytostelium subglobosum LB1 &gt;GAM27937.1 hypothetical protein SAMD00019534_111130 Acytostelium subglobosum LB1	sp|Q2TL32|UBR4_RAT/1.48e-82/E3 ubiquitin-protein ligase UBR4 OS=Rattus norvegicus GN=Ubr4 PE=1 SV=2	cmk:103181388/1.52e-84/ubr4; ubiquitin protein ligase E3 component n-recognin 4; K10691 E3 ubiquitin-protein ligase UBR4 EC:2.3.2.27	At3g02260/0.0/T KOG1776 Zn-binding protein Push	PS51157/8.491/Zinc finger UBR-type profile.	NA
Bni_Flc_00245	chr10	PHNS01006792.1	scaffold4	3806998_3822922_-	XP_020607760.1/0/eIF-2-alpha kinase activator GCN1-like Orbicella faveolata	sp|Q92616|GCN1L_HUMAN/0.0/Translational activator GCN1 OS=Homo sapiens GN=GCN1L1 PE=1 SV=6	bim:100740628/6.61e-09/proteasome-associated protein ECM29 homolog; K11886 proteasome component ECM29	At1g64790/0.0/J KOG1242 Protein containing adaptin N-terminal region	SM00567/120.0/E-Z type HEAT repeats	NA
Bni_Flc_00246	chr6	PHNS01006359.1	scaffold9	4022109_4032377_+	XP_014219240.1/0/PREDICTED: multidrug resistance-associated protein 1 isoform X5 Copidosoma floridanum	sp|Q28689|MRP2_RABIT/0.0/Canalicular multispecific organic anion transporter 1 OS=Oryctolagus cuniculus GN=ABCC2 PE=2 SV=1	tca:657826/0.0/multidrug resistance-associated protein 1; K05665 ATP-binding cassette, subfamily C (CFTR/MRP), member 1	At1g30410/0.0/Q KOG0054 Multidrug resistance-associated protein/mitoxantrone resistance protein, ABC superfamily	PF00664/5.6E-37/ABC transporter transmembrane region	NA
Bni_Flc_00247	chr2	PHNS01010263.1	scaffold62	896521_911009_-	XP_004365400.1/3.58044e-09/hypothetical protein CAOG_00529 Capsaspora owczarzaki ATCC 30864 &gt;KJE88962.1 hypothetical protein CAOG_000529 Capsaspora owczarzaki ATCC 30864	sp|Q5SRE5|NU188_HUMAN/7.01e-07/Nucleoporin NUP188 homolog OS=Homo sapiens GN=NUP188 PE=1 SV=1	ola:101158960/3.21e-08/nup188; nucleoporin 188; K14311 nuclear pore complex protein Nup188	At4g38760/2.16e-166/S KOG4833 Uncharacterized conserved protein	PTHR31431/9.5E-204/--	NA
Bni_Flc_00248	chr2	PHNS01004728.1	scaffold21	2473991_2482315_+	XP_013235932.1/2.36385e-09/CW-type zinc finger domain-containing protein, putative, partial Eimeria tenella &gt;CDJ45185.1 CW-type zinc finger domain-containing protein, putative, partial Eimeria tenella	sp|Q8BMD7|MORC4_MOUSE/2.39e-06/MORC family CW-type zinc finger protein 4 OS=Mus musculus GN=Morc4 PE=2 SV=2	NA	NA	PTHR23336:SF14/0.0/--	NA
Bni_Flc_00249	chr13	PHNS01005740.1	scaffold39	1407929_1418690_-	CEM20910.1/1.07828e-27/unnamed protein product Vitrella brassicaformis CCMP3155	sp|Q55GD2|Y8328_DICDI/3.73e-18/Protein DDB_G0268328 OS=Dictyostelium discoideum GN=DDB_G0268328 PE=4 SV=1	crg:105333084/4.52e-20/Spatacsin; spatacsin-like; K19026 spatacsin	At4g39450/0.0/S KOG1884 Uncharacterized conserved protein	PTHR13650:SF0/2.6E-212/--	NA
Bni_Flc_00250	chr10	PHNS01006792.1	scaffold4	2833531_2850094_-	NP_001033884.2/4.83778e-102/monensin sensitivity 2, isoform B Drosophila melanogaster &gt;NP_001285739.1 monensin sensitivity 2, isoform C Drosophila melanogaster &gt;Q9VLT1.4 RecName: Full=Protein MON2 homolog &gt;ABX00755.1 LD30939p Drosophila melanogaster &gt;AAF52603.4 monensin sensitivity 2, isoform B Drosophila melanogaster &gt;AHN54253.1 monensin sensitivity 2, isoform C Drosophila melanog…	sp|Q9VLT1|MON2_DROME/2.94e-104/Protein MON2 homolog OS=Drosophila melanogaster GN=mon2 PE=2 SV=4	tsp:Tsp_03859/2.73e-24/vacuolar protein sorting-associated protein 26; K18466 vacuolar protein sorting-associated protein 26	At5g27970/0.0/S KOG1848 Uncharacterized conserved protein	PTHR10663:SF114/1.2E-64/--	NA
Bni_Flc_00251	chr1	PHNS01010418.1	scaffold23	665817_679009_-	XP_019575833.1/0/PREDICTED: brefeldin A-inhibited guanine nucleotide-exchange protein 5, partial Rhinolophus sinicus	sp|Q9Y6D6|BIG1_HUMAN/1.48e-155/Brefeldin A-inhibited guanine nucleotide-exchange protein 1 OS=Homo sapiens GN=ARFGEF1 PE=1 SV=2	dsi:Dsimw501_GD23923/1.12e-161/Dsim_GD23923; GD23923 gene product from transcript GD23923-RB; K18442 brefeldin A-inhibited guanine nucleotide-exchange protein	At3g43300/0.0/U KOG0929 Guanine nucleotide exchange factor	PTHR10663/3.4E-215/--	NA
Bni_Flc_00252	chr4	PHNS01001287.1	scaffold3	92480_100885_+	XP_010976938.1/0/PREDICTED: brefeldin A-inhibited guanine nucleotide-exchange protein 2 Camelus dromedarius	sp|Q9Y6D5|BIG2_HUMAN/0.0/Brefeldin A-inhibited guanine nucleotide-exchange protein 2 OS=Homo sapiens GN=ARFGEF2 PE=1 SV=3	myb:102263326/0.0/ARFGEF2; ADP ribosylation factor guanine nucleotide exchange factor 2; K18442 brefeldin A-inhibited guanine nucleotide-exchange protein	At3g60860/0.0/U KOG0929 Guanine nucleotide exchange factor	PF09324/5.6E-32/Domain of unknown function (DUF1981)	NA
Bni_Flc_00253	chr7	PHNS01007451.1	scaffold27	1019506_1032043_-	XP_020432316.1/5.10277e-57/vacuolar protein sorting-associated protein 13 family protein Polysphondylium pallidum PN500 &gt;EFA80196.1 vacuolar protein sorting-associated protein 13 family protein Polysphondylium pallidum PN500	sp|Q55FG3|VP13C_DICDI/1.55e-52/Putative vacuolar protein sorting-associated protein 13C OS=Dictyostelium discoideum GN=tipC PE=3 SV=1	asn:102371410/1.62e-29/VPS13C; vacuolar protein sorting 13 homolog C; K19525 vacuolar protein sorting-associated protein 13A/C	YLL040c/3.18e-39/U KOG1809 Vacuolar protein sorting-associated protein	PTHR16166:SF87/0.0/--	NA
Bni_Flc_00254		PHNS01007909.1	scaffold10	967634_981805_+	NA	NA	NA	At3g05680/0.0/AT KOG4822 Predicted nuclear membrane protein involved in mRNA transport and sex determination via splicing modulation	PTHR23185/0.0/--	NA
Bni_Flc_00255	chr4	PHNS01005842.1	scaffold1	1561134_1568071_+	XP_021023578.1/5.75627e-07/ankyrin and armadillo repeat-containing protein isoform X2 Mus caroli	sp|A2RT91|ANKAR_MOUSE/7.16e-09/Ankyrin and armadillo repeat-containing protein OS=Mus musculus GN=Ankar PE=2 SV=1	NA	At1g77460/0.0/S KOG0167 FOG: Armadillo/beta-catenin-like repeats	PF13646/1.1E-8/HEAT repeats	NA
Bni_Flc_00256	chr10	PHNS01006792.1	scaffold4	3164564_3172987_-	XP_003286452.1/2.24028e-43/hypothetical protein DICPUDRAFT_150416 Dictyostelium purpureum &gt;EGC37024.1 hypothetical protein DICPUDRAFT_150416 Dictyostelium purpureum	sp|O60244|MED14_HUMAN/1.14e-29/Mediator of RNA polymerase II transcription subunit 14 OS=Homo sapiens GN=MED14 PE=1 SV=2	hmg:100205093/1.55e-34/mediator of RNA polymerase II transcription subunit 14-like; K15156 mediator of RNA polymerase II transcription subunit 14	At3g04740/0.0/K KOG1875 Thyroid hormone receptor-associated coactivator complex component (TRAP170)	PTHR12809:SF3/0.0/--	NA
Bni_Flc_00257	chr5	PHNS01007664.1	scaffold137	367248_379016_-	NA	sp|Q96DD0|LRC39_HUMAN/1.58e-06/Leucine-rich repeat-containing protein 39 OS=Homo sapiens GN=LRRC39 PE=2 SV=1	NA	NA	PF00931/2.0E-49/NB-ARC domain	NA
Bni_Flc_00258	chr4	PHNS01005842.1	scaffold1	1980907_1989589_-	KYM95939.1/1.44432e-92/Endoribonuclease Dicer Cyphomyrmex costatus	sp|Q9UPY3|DICER_HUMAN/7.84e-74/Endoribonuclease Dicer OS=Homo sapiens GN=DICER1 PE=1 SV=3	aqu:100638547/2.27e-116/endoribonuclease Dicer-like; K11592 endoribonuclease Dicer EC:3.1.26.-	At3g43920/0.0/A KOG0701 dsRNA-specific nuclease Dicer and related ribonucleases	PF03368/1.2E-23/Dicer dimerisation domain	NA
Bni_Flc_00259					XP_019861243.1/4.07361e-77/PREDICTED: serine/threonine-protein phosphatase 6 regulatory ankyrin repeat subunit A-like, partial Amphimedon queenslandica	sp|Q12955|ANK3_HUMAN/1.84e-54/Ankyrin-3 OS=Homo sapiens GN=ANK3 PE=1 SV=3	aqu:100641148/5.56e-76/serine/threonine-protein phosphatase 6 regulatory ankyrin repeat subunit A-like; K18441 cytohesin	Hs10947056/1.47e-54/M KOG4177 Ankyrin	PS50088/11.621/Ankyrin repeat profile.	NA
Bni_Flc_00260	chr4	PHNS01001287.1	scaffold3	3835031_3841631_-	NA	NA	NA	NA	PTHR11915/1.5E-133/--	NA
Bni_Flc_00261		PHNS01001476.1	scaffold365	4490_5309_-	NA	NA	NA	NA	NA	NA
Bni_Flc_00262					KRX03487.1/2.1002e-09/SMAD/FHA domain Pseudocohnilembus persalinus	NA	NA	NA	PF12396/7.6E-19/Protein of unknown function (DUF3659)	NA
Bni_Flc_00263	chr4	PHNS01001287.1	scaffold3	6081649_6096180_+	XP_020905459.1/2.32839e-56/1-phosphatidylinositol 3-phosphate 5-kinase-like Exaiptasia pallida	sp|B0G126|FYV1_DICDI/8.65e-51/1-phosphatidylinositol 3-phosphate 5-kinase OS=Dictyostelium discoideum GN=pip5k3 PE=3 SV=1	spu:578946/5.39e-58/1-phosphatidylinositol 3-phosphate 5-kinase; K00921 1-phosphatidylinositol-3-phosphate 5-kinase EC:2.7.1.150	At1g34260/0.0/T KOG0230 Phosphatidylinositol-4-phosphate 5-kinase and related FYVE finger-containing proteins	SM00330/2.6E-4/Phosphatidylinositol phosphate kinases	NA
Bni_Flc_00264		PHNS01007963.1	scaffold515	64410_74698_-	YP_009240388.1/1.78811e-89/RNA polymerase beta prime subunit (plastid) Gymnochlora stellata &gt;BAU62522.1 RNA polymerase beta prime subunit (plastid) Gymnochlora stellata	sp|B1X3M9|RPOC1_PAUCH/7.75e-98/DNA-directed RNA polymerase subunit beta' OS=Paulinella chromatophora GN=rpoC1 PE=3 SV=1	api:100159938/3.71e-27/DNA-directed RNA polymerase III subunit RPC1; K03018 DNA-directed RNA polymerase III subunit RPC1 EC:2.7.7.6	ECU07g0090/2.26e-29/K KOG0261 RNA polymerase III, large subunit	PF04983/2.7E-5/RNA polymerase Rpb1, domain 3	NA
Bni_Flc_00265	chr9	PHNS01001598.1	scaffold2	3231212_3239409_-	NA	NA	NA	NA	PTHR31267:SF2/2.1E-301/--	NA
Bni_Flc_00266	chr10	PHNS01006792.1	scaffold4	1782134_1791624_-	XP_018599788.1/1.0704e-49/PREDICTED: chromodomain-helicase-DNA-binding protein 7, partial Scleropages formosus	sp|Q12873|CHD3_HUMAN/1.08e-47/Chromodomain-helicase-DNA-binding protein 3 OS=Homo sapiens GN=CHD3 PE=1 SV=3	tru:101062061/4.10e-47/chd8; chromodomain helicase DNA binding protein 8; K04494 chromodomain helicase DNA binding protein 8 EC:3.6.4.12	7295870/6.96e-47/K KOG0384 Chromodomain-helicase DNA-binding protein	PTHR35116/4.1E-63/--	NA
Bni_Flc_00267		PHNS01007389.1	scaffold149	316533_325843_-	XP_011426803.1/7.41644e-21/PREDICTED: nuclear receptor corepressor 1 isoform X10 Crassostrea gigas	sp|Q4KKX4|NCOR1_XENTR/1.20e-14/Nuclear receptor corepressor 1 OS=Xenopus tropicalis GN=ncor1 PE=2 SV=1	crg:105327345/8.93e-22/nuclear receptor corepressor 1-like; K04650 nuclear receptor co-repressor 1	At3g52250/7.49e-167/K KOG1878 Nuclear receptor coregulator SMRT/SMRTER, contains Myb-like domains	SM00717/1.3E-9/SANT SWI3, ADA2, N-CoR and TFIIIB'' DNA-binding domains	NA
Bni_Flc_00268	chr14	PHNS01006314.1	scaffold11	2290210_2302013_-	KYQ91402.1/2.6644e-07/vacuolar protein sorting-associated protein 13 family protein Dictyostelium lacteum	NA	NA	At3g50380/0.0/U KOG1809 Vacuolar protein sorting-associated protein	PTHR16166:SF98/3.9E-83/--	NA
Bni_Flc_00269	chr9	PHNS01001598.1	scaffold2	3231284_3239306_+	NA	NA	NA	NA	PTHR31267/3.0E-146/--	NA
Bni_Flc_00270	chr6	PHNS01006359.1	scaffold9	4007297_4019794_+	KJE98072.1/0/multidrug resistance-associated protein 3, variant Capsaspora owczarzaki ATCC 30864	sp|Q28689|MRP2_RABIT/0.0/Canalicular multispecific organic anion transporter 1 OS=Oryctolagus cuniculus GN=ABCC2 PE=2 SV=1	mze:101468212/0.0/canalicular multispecific organic anion transporter 1-like; K05666 ATP-binding cassette, subfamily C (CFTR/MRP), member 2	At2g34660/0.0/Q KOG0054 Multidrug resistance-associated protein/mitoxantrone resistance protein, ABC superfamily	PF00005/1.1E-26/ABC transporter	NA
Bni_Flc_00271	chr4	PHNS01001287.1	scaffold3	4213331_4220602_+	XP_013401736.1/3.34053e-63/PREDICTED: protein VPRBP-like, partial Lingula anatina	sp|Q9Y4B6|VPRBP_HUMAN/4.89e-56/Protein VPRBP OS=Homo sapiens GN=VPRBP PE=1 SV=3	sko:100376543/4.55e-61/protein VPRBP-like; K11789 HIV-1 Vpr-binding protein	At4g31160/0.0/D KOG1832 HIV-1 Vpr-binding protein	SM00320/13.0/WD40 repeats	NA
Bni_Flc_00272	chr9	PHNS01001598.1	scaffold2	1755970_1762874_-	OMJ75795.1/2.97941e-08/hypothetical protein SteCoe_24974 Stentor coeruleus	NA	crg:105327467/1.00e-08/serine/threonine-protein phosphatase 1 regulatory subunit 10-like; K17552 protein phosphatase 1 regulatory subunit 10	At3g48050/0.0/K KOG1886 BAH domain proteins	PTHR15141:SF51/0.0/--	NA
Bni_Flc_00273	chr9	PHNS01001598.1	scaffold2	1756508_1763259_-	OMJ75795.1/2.8901e-08/hypothetical protein SteCoe_24974 Stentor coeruleus	NA	crg:105327467/9.72e-09/serine/threonine-protein phosphatase 1 regulatory subunit 10-like; K17552 protein phosphatase 1 regulatory subunit 10	At3g48050/0.0/K KOG1886 BAH domain proteins	PTHR15141/0.0/--	NA
Bni_Flc_00274	chr6	PHNS01006359.1	scaffold9	4022147_4032077_+	XP_014219240.1/0/PREDICTED: multidrug resistance-associated protein 1 isoform X5 Copidosoma floridanum	sp|Q28689|MRP2_RABIT/0.0/Canalicular multispecific organic anion transporter 1 OS=Oryctolagus cuniculus GN=ABCC2 PE=2 SV=1	mze:101468212/0.0/canalicular multispecific organic anion transporter 1-like; K05666 ATP-binding cassette, subfamily C (CFTR/MRP), member 2	At2g34660/0.0/Q KOG0054 Multidrug resistance-associated protein/mitoxantrone resistance protein, ABC superfamily	PF00664/7.2E-35/ABC transporter transmembrane region	NA
Bni_Flc_00275	chr4	PHNS01005842.1	scaffold1	6709286_6717898_-	XP_002679496.1/9.40376e-95/predicted protein Naegleria gruberi &gt;EFC46752.1 predicted protein Naegleria gruberi	sp|Q8C0R9|LRRD1_MOUSE/7.10e-13/Leucine-rich repeat and death domain-containing protein 1 OS=Mus musculus GN=Lrrd1 PE=2 SV=2	acs:100562674/4.10e-11/shoc2; SHOC2, leucine rich repeat scaffold protein; K19613 leucine-rich repeat protein SHOC2	At5g65570/0.0/R KOG4197 FOG: PPR repeat	PTHR27004:SF37/0.0/--	NA
Bni_Flc_00276		PHNS01009082.1	scaffold55	1147779_1156958_-	XP_019575736.1/2.45063e-84/PREDICTED: clustered mitochondria protein-like, partial Rhinolophus sinicus	sp|O15818|CLU_DICDI/1.02e-57/Clustered mitochondria protein homolog OS=Dictyostelium discoideum GN=clua PE=1 SV=2	api:100158907/4.86e-51/clustered mitochondria protein homolog; K03255 protein TIF31	At4g28080/0.0/R KOG1839 Uncharacterized protein CLU1/cluA/TIF31 involved in mitochondrial morphology/distribution, also found associated with eIF-3	PF12807/3.5E-24/Translation initiation factor eIF3 subunit 135	NA
Bni_Flc_00277	chr6	PHNS01006359.1	scaffold9	4006443_4019798_+	KJE98072.1/0/multidrug resistance-associated protein 3, variant Capsaspora owczarzaki ATCC 30864	sp|Q28689|MRP2_RABIT/0.0/Canalicular multispecific organic anion transporter 1 OS=Oryctolagus cuniculus GN=ABCC2 PE=2 SV=1	mze:101468212/0.0/canalicular multispecific organic anion transporter 1-like; K05666 ATP-binding cassette, subfamily C (CFTR/MRP), member 2	At2g34660/0.0/Q KOG0054 Multidrug resistance-associated protein/mitoxantrone resistance protein, ABC superfamily	PTHR24223/0.0/--	NA
Bni_Flc_00278	chr1	PHNS01010418.1	scaffold23	883988_893293_-	XP_013774216.2/3.01459e-84/endoribonuclease Dicer-like isoform X1 Limulus polyphemus	sp|B3DLA6|DICER_XENTR/1.06e-74/Endoribonuclease Dicer OS=Xenopus tropicalis GN=dicer1 PE=2 SV=2	acs:100561007/6.33e-76/dicer1; dicer 1, ribonuclease III; K11592 endoribonuclease Dicer EC:3.1.26.-	At1g01040/0.0/A KOG0701 dsRNA-specific nuclease Dicer and related ribonucleases	PF04851/7.5E-16/Type III restriction enzyme, res subunit	NA
Bni_Flc_00279		PHNS01008705.1	scaffold418	47064_49970_-	XP_019578246.1/1.76002e-34/PREDICTED: uncharacterized protein LOC109442425 Rhinolophus sinicus	sp|Q6IE26|EPHX4_MOUSE/3.42e-08/Epoxide hydrolase 4 OS=Mus musculus GN=Ephx4 PE=2 SV=2	NA	At5g09430/4.53e-40/R KOG1454 Predicted hydrolase/acyltransferase (alpha/beta hydrolase superfamily)	PR00111/1.6E-7/Alpha/beta hydrolase fold signature	NA
Bni_Flc_00280		PHNS01007909.1	scaffold10	967308_981797_+	NA	NA	NA	At3g05680/0.0/AT KOG4822 Predicted nuclear membrane protein involved in mRNA transport and sex determination via splicing modulation	PTHR23185:SF0/0.0/--	NA
Bni_Flc_00281		PHNS01011453.1	scaffold907	17335_25978_+	XP_011270720.1/9.7886e-35/hypothetical protein CAOG_09032 Capsaspora owczarzaki ATCC 30864 &gt;KJE96791.1 hypothetical protein CAOG_009032 Capsaspora owczarzaki ATCC 30864	sp|Q96SE0|ABHD1_HUMAN/1.35e-32/Abhydrolase domain-containing protein 1 OS=Homo sapiens GN=ABHD1 PE=2 SV=2	xla:380193/3.32e-32/abhd1; abhydrolase domain containing 3; K13696 abhydrolase domain-containing protein 1/3	At2g03140_1/1.50e-165/R KOG1838 Alpha/beta hydrolase	PTHR10794:SF47/6.4E-191/--	NA
Bni_Flc_00282	chr9	PHNS01001598.1	scaffold2	3231207_3239144_-	NA	NA	NA	NA	PTHR31267/0.0/--	NA
Bni_Flc_00283	chr1	PHNS01001025.1	scaffold19	57558_65804_-	XP_017546125.1/1.68897e-31/PREDICTED: E3 ubiquitin-protein ligase UBR2 isoform X1 Pygocentrus nattereri	sp|Q6WKZ8|UBR2_MOUSE/8.91e-29/E3 ubiquitin-protein ligase UBR2 OS=Mus musculus GN=Ubr2 PE=1 SV=2	dre:559136/7.60e-32/ubr2, si:ch211-239i4.2; ubiquitin protein ligase E3 component n-recognin 2; K10626 E3 ubiquitin-protein ligase UBR2 EC:2.3.2.27	At5g02300/0.0/O KOG1140 N-end rule pathway, recognition component UBR1	PTHR21497:SF24/0.0/--	NA
Bni_Flc_00284	chr1	PHNS01007343.1	scaffold5	771862_808356_+	KRX11715.1/8.89844e-09/putative disease resistance protein RGA4, partial Trichinella nelsoni	sp|Q7SXW3|LRC40_DANRE/9.07e-08/Leucine-rich repeat-containing protein 40 OS=Danio rerio GN=lrrc40 PE=2 SV=1	tca:656574/4.70e-08/leucine-rich repeat protein soc-2 homolog; K19613 leucine-rich repeat protein SHOC2	NA	PS51450/7.127/Leucine-rich repeat profile.	NA
Bni_Flc_00285	chr2	PHNS01008662.1	scaffold12	773383_781662_+	XP_010616557.1/0/PREDICTED: brefeldin A-inhibited guanine nucleotide-exchange protein 2 Fukomys damarensis	sp|A2A5R2|BIG2_MOUSE/0.0/Brefeldin A-inhibited guanine nucleotide-exchange protein 2 OS=Mus musculus GN=Arfgef2 PE=1 SV=1	hgl:101706311/0.0/Arfgef2; ADP ribosylation factor guanine nucleotide exchange factor 2; K18442 brefeldin A-inhibited guanine nucleotide-exchange protein	At4g38200/0.0/U KOG0929 Guanine nucleotide exchange factor	PF16213/2.2E-24/Dimerisation and cyclophilin-binding domain of Mon2	NA
Bni_Flc_00286		PHNS01000076.1	scaffold190	144223_144269_-	KRX11715.1/6.43177e-11/putative disease resistance protein RGA4, partial Trichinella nelsoni	sp|Q8AVI4|SHOC2_XENLA/4.55e-07/Leucine-rich repeat protein SHOC-2 OS=Xenopus laevis GN=shoc2 PE=2 SV=1	cmk:103185218/2.89e-06/shoc2; SHOC2, leucine rich repeat scaffold protein; K19613 leucine-rich repeat protein SHOC2	NA	PTHR23155/8.3E-22/--	NA
Bni_Flc_00287	chr2	PHNS01008662.1	scaffold12	1966028_1975792_+	XP_007055031.1/2.65994e-14/PREDICTED: E1A-binding protein p400-like Chelonia mydas	sp|Q8CHI8|EP400_MOUSE/6.05e-14/E1A-binding protein p400 OS=Mus musculus GN=Ep400 PE=1 SV=3	cmy:102930763/2.27e-15/EP400; E1A binding protein p400; K11320 E1A-binding protein p400 EC:3.6.4.-	Hs15805014/2.95e-13/R KOG0391 SNF2 family DNA-dependent ATPase	PS50090/7.259/Myb-like domain profile.	NA
Bni_Flc_00288	chr1	PHNS01001025.1	scaffold19	2785559_2792661_-	XP_014486692.1/1.8672e-89/PREDICTED: ATPase family AAA domain-containing protein 2-like isoform X2 Dinoponera quadriceps	sp|Q8CDM1|ATAD2_MOUSE/3.41e-86/ATPase family AAA domain-containing protein 2 OS=Mus musculus GN=Atad2 PE=1 SV=1	sko:100373725/1.50e-52/spermatogenesis-associated protein 5-like; K14575 AAA family ATPase	At3g15120/0.0/O KOG0732 AAA+-type ATPase containing the bromodomain	PTHR23069/0.0/--	NA
Bni_Flc_00289		PHNS01004489.1	scaffold244	138636_143182_-	NA	NA	NA	AtMi093/3.92e-06/C KOG4770 NADH dehydrogenase subunit 1	NA	NA
Bni_Flc_00290		PHNS01001476.1	scaffold365	5516_15381_-	YP_007890692.1/4.17388e-82/NADH dehydrogenase subunit 7 (mitochondrion) Jakoba libera &gt;AGH24186.1 NADH dehydrogenase subunit 7 (mitochondrion) Jakoba libera	sp|O21270|NDUS2_RECAM/4.32e-80/NADH-ubiquinone oxidoreductase 49 kDa subunit OS=Reclinomonas americana GN=NAD7 PE=3 SV=1	aam:106500504/4.20e-69/NDUFS2; NADH:ubiquinone oxidoreductase core subunit S2; K03935 NADH dehydrogenase (ubiquinone) Fe-S protein 2 EC:1.6.5.3 1.6.99.3	AtMi039/2.75e-94/C KOG2870 NADH:ubiquinone oxidoreductase, NDUFS2/49 kDa subunit	NA	NA
Bni_Flc_00291		PHNS01001476.1	scaffold365	10756_16650_-	AGH24292.1/6.41307e-128/NADH dehydrogenase subunit 7 (mitochondrion) Reclinomonas americana ATCC 50633 &gt;AGH24426.1 NADH dehydrogenase subunit 7 (mitochondrion) Reclinomonas americana ATCC 50284	sp|O21270|NDUS2_RECAM/1.15e-128/NADH-ubiquinone oxidoreductase 49 kDa subunit OS=Reclinomonas americana GN=NAD7 PE=3 SV=1	aam:106500504/2.83e-115/NDUFS2; NADH:ubiquinone oxidoreductase core subunit S2; K03935 NADH dehydrogenase (ubiquinone) Fe-S protein 2 EC:1.6.5.3 1.6.99.3	AtMi039/3.92e-149/C KOG2870 NADH:ubiquinone oxidoreductase, NDUFS2/49 kDa subunit	PF00346/3.5E-81/Respiratory-chain NADH dehydrogenase, 49 Kd subunit	NA
Bni_Flc_00292	chr8	PHNS01012126.1	scaffold8	3669667_3677456_+	XP_020600846.1/2.68845e-56/neuroblastoma-amplified sequence-like Orbicella faveolata	sp|Q5TYW4|NBAS_DANRE/6.88e-54/Neuroblastoma-amplified sequence OS=Danio rerio GN=nbas PE=2 SV=1	mze:101466572/5.41e-54/nbas; neuroblastoma amplified sequence; K20473 neuroblastoma-amplified sequence	At5g24350/0.0/S KOG1797 Uncharacterized conserved protein (Neuroblastoma-amplified protein)	PTHR15922/0.0/--	NA
Bni_Flc_00293	chr1	PHNS01007343.1	scaffold5	3503182_3510680_-	XP_011056816.1/9.84143e-151/PREDICTED: phosphoinositide 3-kinase regulatory subunit 4 isoform X2 Acromyrmex echinatior	sp|Q54S77|VPS15_DICDI/3.54e-79/Probable serine/threonine-protein kinase vps15 OS=Dictyostelium discoideum GN=vps15 PE=3 SV=1	soc:105197070/5.92e-130/phosphoinositide 3-kinase regulatory subunit 4; K08333 phosphoinositide-3-kinase, regulatory subunit 4 EC:2.7.11.1	At4g29380/0.0/T KOG1240 Protein kinase containing WD40 repeats	PS50294/15.056/Trp-Asp (WD) repeats circular profile.	NA
Bni_Flc_00294	chr9	PHNS01001598.1	scaffold2	1595081_1602959_-	XP_013358649.1/1.1085e-08/PREDICTED: nucleosome-remodeling factor subunit BPTF isoform X11 Chinchilla lanigera	sp|A1YVX4|KDM5C_PIG/1.56e-12/Lysine-specific demethylase 5C OS=Sus scrofa GN=KDM5C PE=2 SV=1	cmy:102934613/1.60e-12/KDM5B; lysine demethylase 5B; K11446 histone demethylase JARID1 EC:1.14.11.-	Hs19923370/2.25e-12/R KOG1246 DNA-binding protein jumonji/RBP2/SMCY, contains JmjC domain	PF15614/1.3E-6/WSTF, HB1, Itc1p, MBD9 motif 3	NA
Bni_Flc_00295		PHNS01012205.1	scaffold901	13207_18415_+	XP_010218741.1/0/PREDICTED: LOW QUALITY PROTEIN: KRAB-A domain-containing protein 2, partial Tinamus guttatus	sp|P04323|POL3_DROME/1.71e-109/Retrovirus-related Pol polyprotein from transposon 17.6 OS=Drosophila melanogaster GN=pol PE=4 SV=1	pxy:105386838/7.31e-89/uncharacterized LOC105386838; K14401 cleavage and polyadenylation specificity factor subunit 1	At3g11970_2/0.0/R KOG0017 FOG: Transposon-encoded proteins with TYA, reverse transcriptase, integrase domains in various combinations	PF00078/6.9E-34/Reverse transcriptase (RNA-dependent DNA polymerase)	NA
Bni_Flc_00296	chr2	PHNS01008662.1	scaffold12	1960332_1974222_+	XP_008161686.1/4.22581e-15/PREDICTED: E1A-binding protein p400 isoform X4 Chrysemys picta bellii	sp|Q8CHI8|EP400_MOUSE/7.32e-15/E1A-binding protein p400 OS=Mus musculus GN=Ep400 PE=1 SV=3	cmy:102930763/4.15e-16/EP400; E1A binding protein p400; K11320 E1A-binding protein p400 EC:3.6.4.-	Hs15805014/1.42e-13/R KOG0391 SNF2 family DNA-dependent ATPase	PS50090/7.259/Myb-like domain profile.	NA
Bni_Flc_00297		PHNS01002029.1	scaffold192	186674_190389_-	KRY06569.1/3.34668e-113/Retrovirus-related Pol polyprotein from transposon TNT 1-94, partial Trichinella patagoniensis	sp|P04146|COPIA_DROME/3.14e-52/Copia protein OS=Drosophila melanogaster GN=GIP PE=1 SV=3	dgr:Dgri_GH19391/4.96e-11/GH19391 gene product from transcript GH19391-RA; K00106 xanthine dehydrogenase/oxidase EC:1.17.1.4 1.17.3.2	At4g03810/3.52e-133/R KOG0017 FOG: Transposon-encoded proteins with TYA, reverse transcriptase, integrase domains in various combinations	PTHR11439:SF192/6.1E-42/--	NA
Bni_Flc_00298		PHNS01004146.1	scaffold53	672055_692389_+	XP_022184625.1/0/putative glutamate synthase NADPH Nilaparvata lugens	NA	aag:AaeL_AAEL014768/0.0/AAEL014768-PA; K00264 glutamate synthase (NADPH/NADH) EC:1.4.1.13 1.4.1.14	At5g04140/0.0/E KOG0399 Glutamate synthase	PF00310/3.5E-179/Glutamine amidotransferases class-II	NA
Bni_Flc_00299		PHNS01004097.1	scaffold313	84745_89455_-	AML60632.1/7.02725e-34/NADH dehydrogenase subunit 3 (mitochondrion) Moramonas marocensis	sp|O21273|NU3M_RECAM/1.77e-34/NADH-ubiquinone oxidoreductase chain 3 OS=Reclinomonas americana GN=NAD3 PE=3 SV=1	aqu:4794358/9.20e-20/ND3; NADH dehydrogenase subunit 3; K03880 NADH-ubiquinone oxidoreductase chain 3 EC:1.6.5.3	At2g07674_2/4.05e-54/C KOG4662 NADH dehydrogenase subunit 3 and related proteins	PTHR38146/2.5E-34/--	NA
Bni_Flc_00300		PHNS01001476.1	scaffold365	11043_16643_-	YP_007890692.1/3.95182e-82/NADH dehydrogenase subunit 7 (mitochondrion) Jakoba libera &gt;AGH24186.1 NADH dehydrogenase subunit 7 (mitochondrion) Jakoba libera	sp|O21270|NDUS2_RECAM/4.09e-80/NADH-ubiquinone oxidoreductase 49 kDa subunit OS=Reclinomonas americana GN=NAD7 PE=3 SV=1	aam:106500504/3.99e-69/NDUFS2; NADH:ubiquinone oxidoreductase core subunit S2; K03935 NADH dehydrogenase (ubiquinone) Fe-S protein 2 EC:1.6.5.3 1.6.99.3	AtMi039/2.58e-94/C KOG2870 NADH:ubiquinone oxidoreductase, NDUFS2/49 kDa subunit	NA	NA
Bni_Flc_00301		PHNS01007909.1	scaffold10	2999279_3014444_-	KYQ89059.1/1.66306e-142/hypothetical protein DLAC_10285 Dictyostelium lacteum	sp|Q54F23|MROH1_DICDI/3.89e-135/Maestro heat-like repeat-containing protein family member 1 OS=Dictyostelium discoideum GN=mroh1 PE=4 SV=1	NA	At2g36810/0.0/S KOG2032 Uncharacterized conserved protein	PTHR23120/0.0/--	NA
Bni_Flc_00302	chr10	PHNS01006553.1	scaffold42	1425166_1431450_-	XP_019575703.1/0/PREDICTED: DExH-box ATP-dependent RNA helicase DExH12, partial Rhinolophus sinicus	sp|O75643|U520_HUMAN/0.0/U5 small nuclear ribonucleoprotein 200 kDa helicase OS=Homo sapiens GN=SNRNP200 PE=1 SV=2	dre:799690/0.0/snrnp200, fb63a09, si:ch211-251j10.5, wu:fb63a09; small nuclear ribonucleoprotein 200 (U5); K12854 pre-mRNA-splicing helicase BRR2 EC:3.6.4.13	At1g20960/0.0/A KOG0951 RNA helicase BRR2, DEAD-box superfamily	SM00973/2.4E-125/Sec63 Brl domain	NA
Bni_Flc_00303	chr6	PHNS01006359.1	scaffold9	1182113_1192437_-	XP_019575736.1/8.79465e-80/PREDICTED: clustered mitochondria protein-like, partial Rhinolophus sinicus	sp|B0W2S0|CLU_CULQU/6.45e-46/Clustered mitochondria protein homolog OS=Culex quinquefasciatus GN=CPIJ001445 PE=3 SV=1	tca:663660/4.37e-46/clustered mitochondria protein homolog; K03255 protein TIF31	At4g28080/0.0/R KOG1839 Uncharacterized protein CLU1/cluA/TIF31 involved in mitochondrial morphology/distribution, also found associated with eIF-3	PF13424/9.7E-14/Tetratricopeptide repeat	NA
Bni_Flc_00304		PHNS01001476.1	scaffold365	12_3726_-	NA	NA	NA	NA	NA	NA
Bni_Flc_00305	chr14	PHNS01011820.1	scaffold15	184988_190843_-	XP_019576002.1/6.02885e-06/PREDICTED: U-box domain-containing protein 13 Rhinolophus sinicus	NA	NA	At1g77460/0.0/S KOG0167 FOG: Armadillo/beta-catenin-like repeats	PTHR23315/0.0/--	NA
Bni_Flc_00306	chr4	PHNS01007953.1	scaffold17	3416932_3425485_-	XP_020626275.1/7.29017e-06/PERQ amino acid-rich with GYF domain-containing protein 2-like Orbicella faveolata	NA	NA	At5g42950/1.59e-101/R KOG1862 GYF domain containing proteins	PTHR14445/3.4E-43/--	NA
Bni_Flc_00307		PHNS01000914.1	scaffold1674	2044_2363_+	KMQ86082.1/0/gag-pol polyprotein Lasius niger	sp|P04146|COPIA_DROME/5.14e-96/Copia protein OS=Drosophila melanogaster GN=GIP PE=1 SV=3	adf:107338336/5.03e-20/F-box/LRR-repeat protein 20-like; K10268 F-box and leucine-rich repeat protein 2/20	At3g29775/0.0/R KOG0017 FOG: Transposon-encoded proteins with TYA, reverse transcriptase, integrase domains in various combinations	PTHR11439:SF164/0.0/--	NA
Bni_Flc_00308	chr1	PHNS01010418.1	scaffold23	508765_518494_-	XP_020905459.1/3.02314e-82/1-phosphatidylinositol 3-phosphate 5-kinase-like Exaiptasia pallida	sp|B0G126|FYV1_DICDI/1.40e-69/1-phosphatidylinositol 3-phosphate 5-kinase OS=Dictyostelium discoideum GN=pip5k3 PE=3 SV=1	spu:578946/6.34e-74/1-phosphatidylinositol 3-phosphate 5-kinase; K00921 1-phosphatidylinositol-3-phosphate 5-kinase EC:2.7.1.150	At3g14270/0.0/T KOG0230 Phosphatidylinositol-4-phosphate 5-kinase and related FYVE finger-containing proteins	PTHR11353:SF93/0.0/--	NA
Bni_Flc_00309	chr10	PHNS01006792.1	scaffold4	5525416_5539003_+	XP_019575753.1/0/PREDICTED: callose synthase 2, partial Rhinolophus sinicus	NA	NA	At5g13000/0.0/M KOG0916 1,3-beta-glucan synthase/callose synthase catalytic subunit	PF14288/2.6E-38/1,3-beta-glucan synthase subunit FKS1, domain-1	NA
Bni_Flc_00310					XP_015331990.1/0/PREDICTED: acetyl-CoA carboxylase, partial Marmota marmota marmota	sp|O00763|ACACB_HUMAN/0.0/Acetyl-CoA carboxylase 2 OS=Homo sapiens GN=ACACB PE=1 SV=3	ggo:101135848/0.0/ACACB; acetyl-CoA carboxylase 2; K01946 acetyl-CoA carboxylase / biotin carboxylase 2 EC:6.4.1.2 6.3.4.14	SPAC56E4.04c/0.0/I KOG0368 Acetyl-CoA carboxylase	PS50968/21.074/Biotinyl/lipoyl domain profile.	NA
Bni_Flc_00311		PHNS01001476.1	scaffold365	4490_5904_-	XP_011812969.1/5.10305e-37/PREDICTED: NADH dehydrogenase ubiquinone iron-sulfur protein 2, mitochondrial-like Colobus angolensis palliatus	sp|O21270|NDUS2_RECAM/2.43e-36/NADH-ubiquinone oxidoreductase 49 kDa subunit OS=Reclinomonas americana GN=NAD7 PE=3 SV=1	mgp:104915859/5.49e-35/NDUFS2; NADH:ubiquinone oxidoreductase core subunit S2; K03935 NADH dehydrogenase (ubiquinone) Fe-S protein 2 EC:1.6.5.3 1.6.99.3	AtMi039/4.59e-48/C KOG2870 NADH:ubiquinone oxidoreductase, NDUFS2/49 kDa subunit	NA	NA
Bni_Flc_00312	chr1	PHNS01010418.1	scaffold23	1908022_1919703_-	XP_019575736.1/7.17765e-83/PREDICTED: clustered mitochondria protein-like, partial Rhinolophus sinicus	sp|O15818|CLU_DICDI/3.95e-58/Clustered mitochondria protein homolog OS=Dictyostelium discoideum GN=clua PE=1 SV=2	tca:663660/3.99e-54/clustered mitochondria protein homolog; K03255 protein TIF31	At4g28080/0.0/R KOG1839 Uncharacterized protein CLU1/cluA/TIF31 involved in mitochondrial morphology/distribution, also found associated with eIF-3	PF12807/1.1E-23/Translation initiation factor eIF3 subunit 135	NA
Bni_Flc_00313		PHNS01002412.1	scaffold360	34122_39281_+	AGH24378.1/5.39059e-70/NADH dehydrogenase subunit 4 (mitochondrion) Reclinomonas americana ATCC 50283	sp|O47497|NU4M_METSE/1.80e-52/NADH-ubiquinone oxidoreductase chain 4 OS=Metridium senile GN=ND4 PE=3 SV=1	aqu:4794343/6.71e-51/ND4; NADH dehydrogenase subunit 4; K03881 NADH-ubiquinone oxidoreductase chain 4 EC:1.6.5.3	AtMi046/1.58e-80/C KOG4845 NADH dehydrogenase, subunit 4	PR01437/3.1E-21/NADH-ubiquinone oxidoreductase subunit 4 signature	NA
Bni_Flc_00314					CEP01920.1/0/hypothetical protein PBRA_008863, partial Plasmodiophora brassicae	sp|P04323|POL3_DROME/2.89e-77/Retrovirus-related Pol polyprotein from transposon 17.6 OS=Drosophila melanogaster GN=pol PE=4 SV=1	soc:105204759/8.60e-66/retrovirus-related Pol polyprotein from transposon gypsy; K00025 malate dehydrogenase EC:1.1.1.37	At2g10780/4.68e-163/R KOG0017 FOG: Transposon-encoded proteins with TYA, reverse transcriptase, integrase domains in various combinations	PF00665/2.9E-10/Integrase core domain	NA
Bni_Flc_00315	chr11	PHNS01012166.1	scaffold22	164148_177573_+	XP_019575847.1/0/PREDICTED: proteasome activator subunit 4, partial Rhinolophus sinicus	sp|Q5SSW2|PSME4_MOUSE/2.20e-38/Proteasome activator complex subunit 4 OS=Mus musculus GN=Psme4 PE=1 SV=1	pss:102449293/5.21e-42/PSME4; proteasome activator subunit 4; K06699 proteasome activator subunit 4	At3g13330/0.0/S KOG1851 Uncharacterized conserved protein	PF16507/2.2E-28/Proteasome-substrate-size regulator, mid region	NA
Bni_Flc_00316		PHNS01004489.1	scaffold244	140102_143182_+	YP_007890806.1/5.06083e-22/NADH dehydrogenase subunit 1 (mitochondrion) Seculamonas ecuadoriensis &gt;AGH24501.1 NADH dehydrogenase subunit 1 (mitochondrion) Seculamonas ecuadoriensis	sp|Q37556|NU1M_METSE/2.79e-19/NADH-ubiquinone oxidoreductase chain 1 OS=Metridium senile GN=ND1 PE=3 SV=1	adf:17674599/4.21e-18/ND1; NADH dehydrogenase subunit 1; K03878 NADH-ubiquinone oxidoreductase chain 1 EC:1.6.5.3	AtMi093/4.73e-30/C KOG4770 NADH dehydrogenase subunit 1	NA	NA
Bni_Flc_00317	chr9	PHNS01001598.1	scaffold2	1755531_1762874_-	OMJ75795.1/2.86529e-08/hypothetical protein SteCoe_24974 Stentor coeruleus	NA	crg:105327467/9.63e-09/serine/threonine-protein phosphatase 1 regulatory subunit 10-like; K17552 protein phosphatase 1 regulatory subunit 10	At3g48050/0.0/K KOG1886 BAH domain proteins	PTHR15141/0.0/--	NA
Bni_Flc_00318		PHNS01000510.1	scaffold76	157079_166437_-	ETO12662.1/4.62048e-50/hypothetical protein RFI_24716, partial Reticulomyxa filosa	sp|P17545|RPB1B_TRYBB/6.34e-48/DNA-directed RNA polymerase II subunit RPB1-B OS=Trypanosoma brucei brucei GN=TRP5.9 PE=1 SV=1	cbr:CBG05355/3.65e-44/Cbr-rpb-1; C. briggsae CBR-RPB-1 protein; K03006 DNA-directed RNA polymerase II subunit RPB1 EC:2.7.7.6	At2g40030/0.0/K KOG0260 RNA polymerase II, large subunit	PF04983/3.2E-8/RNA polymerase Rpb1, domain 3	NA
Bni_Flc_00319	chr4	PHNS01001287.1	scaffold3	92529_100769_+	EEZ99666.2/2.71892e-149/Brefeldin A-inhibited guanine nucleotide-exchange protein 2-like Protein Tribolium castaneum	sp|Q9Y6D5|BIG2_HUMAN/7.11e-140/Brefeldin A-inhibited guanine nucleotide-exchange protein 2 OS=Homo sapiens GN=ARFGEF2 PE=1 SV=3	tca:661541/2.75e-150/brefeldin A-inhibited guanine nucleotide-exchange protein 1; K18442 brefeldin A-inhibited guanine nucleotide-exchange protein	At3g60860/0.0/U KOG0929 Guanine nucleotide exchange factor	PF12783/4.5E-45/Guanine nucleotide exchange factor in Golgi transport N-terminal	NA
Bni_Flc_00320					NA	NA	NA	NA	PS50948/8.832/PAN/Apple domain profile.	NA
Bni_Flc_00321	chr1	PHNS01010418.1	scaffold23	1611453_1621125_+	XP_003287338.1/2.29096e-41/hypothetical protein DICPUDRAFT_151429 Dictyostelium purpureum &gt;EGC36145.1 hypothetical protein DICPUDRAFT_151429 Dictyostelium purpureum	sp|Q6PNC0|DMXL1_MOUSE/8.63e-31/DmX-like protein 1 OS=Mus musculus GN=Dmxl1 PE=1 SV=1	lcm:102358773/1.02e-09/STRN4; striatin 4; K17608 striatin 1/3/4	At2g46560/0.0/R KOG1064 RAVE (regulator of V-ATPase assembly) complex subunit RAV1/DMX protein, WD repeat superfamily	PS50082/14.017/Trp-Asp (WD) repeats profile.	NA
Bni_Flc_00322	chr1	PHNS01001025.1	scaffold19	2785708_2792748_-	XP_014486692.1/1.67314e-89/PREDICTED: ATPase family AAA domain-containing protein 2-like isoform X2 Dinoponera quadriceps	sp|Q8CDM1|ATAD2_MOUSE/3.34e-86/ATPase family AAA domain-containing protein 2 OS=Mus musculus GN=Atad2 PE=1 SV=1	sko:100373725/1.47e-52/spermatogenesis-associated protein 5-like; K14575 AAA family ATPase	At3g15120/0.0/O KOG0732 AAA+-type ATPase containing the bromodomain	PTHR23069/0.0/--	NA
Bni_Flc_00323	chr4	PHNS01006012.1	scaffold92	685705_693953_+	XP_019575752.1/0/PREDICTED: E3 ubiquitin-protein ligase UPL3, partial Rhinolophus sinicus	sp|F1RCR6|TRIPC_DANRE/1.85e-115/E3 ubiquitin-protein ligase TRIP12 OS=Danio rerio GN=trip12 PE=3 SV=1	cmk:103179000/1.44e-115/trip12; thyroid hormone receptor interactor 12; K10590 E3 ubiquitin-protein ligase TRIP12 EC:2.3.2.26	At4g38600/0.0/O KOG0170 E3 ubiquitin protein ligase	SM00119/4.0E-77/Domain Homologous to E6-AP Carboxyl Terminus with	NA
Bni_Flc_00324					XP_001011016.2/2.50405e-08/transmembrane protein, putative Tetrahymena thermophila SB210 &gt;EAR90771.2 transmembrane protein, putative Tetrahymena thermophila SB210	NA	NA	NA	PF12396/3.2E-22/Protein of unknown function (DUF3659)	NA
Bni_Flc_00325	chr13	PHNS01003683.1	scaffold25	2211714_2229279_+	XP_013777791.1/5.93335e-59/vacuolar protein sorting-associated protein 13A-like, partial Limulus polyphemus	sp|Q8BX70|VP13C_MOUSE/8.68e-38/Vacuolar protein sorting-associated protein 13C OS=Mus musculus GN=Vps13c PE=1 SV=2	mze:101476700/1.24e-46/vps13a; vacuolar protein sorting 13 homolog A; K19525 vacuolar protein sorting-associated protein 13A/C	At1g48090/0.0/U KOG1809 Vacuolar protein sorting-associated protein	PTHR16166/0.0/--	NA
Bni_Flc_00326	chr8	PHNS01012126.1	scaffold8	20108_29538_-	KFQ22507.1/1.44682e-92/E3 ubiquitin-protein ligase SHPRH, partial Mesitornis unicolor	sp|Q149N8|SHPRH_HUMAN/1.01e-90/E3 ubiquitin-protein ligase SHPRH OS=Homo sapiens GN=SHPRH PE=1 SV=2	shr:100928387/6.33e-93/SHPRH; SNF2 histone linker PHD RING helicase; K15710 E3 ubiquitin-protein ligase SHPRH EC:3.6.4.- 2.3.2.27	At2g40770/0.0/L KOG0298 DEAD box-containing helicase-like transcription factor/DNA repair protein	SM00487/5.3E-17/DEAD-like helicases superfamily	NA
Bni_Flc_00327	chr8	PHNS01004769.1	scaffold54	461393_478380_-	XP_021246721.1/0/anaphase-promoting complex subunit 1 isoform X4 Numida meleagris	sp|Q9H1A4|APC1_HUMAN/0.0/Anaphase-promoting complex subunit 1 OS=Homo sapiens GN=ANAPC1 PE=1 SV=1	myb:102258943/0.0/ANAPC1; anaphase promoting complex subunit 1; K03348 anaphase-promoting complex subunit 1	At5g05560/0.0/DO KOG1858 Anaphase-promoting complex (APC), subunit 1 (meiotic check point regulator/Tsg24)	PTHR12827/0.0/--	NA
Bni_Flc_00328	chr10	PHNS01010760.1	scaffold68	213031_279444_-	XP_002593973.1/8.49563e-10/hypothetical protein BRAFLDRAFT_68590 Branchiostoma floridae &gt;EEN49984.1 hypothetical protein BRAFLDRAFT_68590 Branchiostoma floridae	NA	NA	NA	PR00364/1.1E-7/Disease resistance protein signature	NA
Bni_Flc_00329		PHNS01004261.1	scaffold416	12302_29959_+	NA	NA	NA	NA	PTHR35833/0.0/--	NA
Bni_Flc_00330	chr4	PHNS01007953.1	scaffold17	3218843_3227087_-	CDJ96076.1/0/Protein of unknown function DUF889 domain containing protein, partial Haemonchus contortus	sp|Q0R4F1|PIF1_XENLA/5.05e-17/ATP-dependent DNA helicase PIF1 OS=Xenopus laevis GN=pif1 PE=2 SV=1	api:103311494/3.89e-114/ATP-dependent DNA helicase pif1-like; K15255 ATP-dependent DNA helicase PIF1 EC:3.6.4.12	At1g54430/0.0/D KOG0987 DNA helicase PIF1/RRM3	PF05970/1.3E-107/PIF1-like helicase	NA
Bni_Flc_00331	chr2	PHNS01010245.1	scaffold20	1371434_1376504_-	XP_005315177.1/0/PREDICTED: uncharacterized protein LOC101933223 Chrysemys picta bellii	sp|P20825|POL2_DROME/1.89e-53/Retrovirus-related Pol polyprotein from transposon 297 OS=Drosophila melanogaster GN=pol PE=4 SV=1	pxy:105395769/1.23e-48/uncharacterized LOC105395769; K16803 cytoskeleton-associated protein 5	At1g20390/0.0/R KOG0017 FOG: Transposon-encoded proteins with TYA, reverse transcriptase, integrase domains in various combinations	PTHR24559:SF194/3.1E-264/--	NA
Bni_Flc_00332	chr9	PHNS01001598.1	scaffold2	1596113_1604046_-	XP_021003161.1/4.55188e-13/lysine-specific demethylase 5A Parasteatoda tepidariorum	sp|Q5F3R2|KDM5B_CHICK/6.55e-13/Lysine-specific demethylase 5B OS=Gallus gallus GN=KDM5B PE=2 SV=1	cmy:102934613/5.25e-13/KDM5B; lysine demethylase 5B; K11446 histone demethylase JARID1 EC:1.14.11.-	Hs19923370/9.37e-13/R KOG1246 DNA-binding protein jumonji/RBP2/SMCY, contains JmjC domain	PS01359/-/Zinc finger PHD-type signature.	NA
Bni_Flc_00333	chr10	PHNS01011876.1	scaffold82	222629_320783_+	XP_019575883.1/1.76448e-12/PREDICTED: probable disease resistance protein At4g33300, partial Rhinolophus sinicus	sp|O88879|APAF_MOUSE/5.94e-07/Apoptotic protease-activating factor 1 OS=Mus musculus GN=Apaf1 PE=1 SV=3	mdo:100013051/2.39e-07/APAF1; apoptotic peptidase activating factor 1; K02084 apoptotic protease-activating factor	NA	PTHR23155:SF554/6.1E-209/--	NA
Bni_Flc_00334		PHNS01006391.1	scaffold329	19237_35173_+	XP_012975459.1/0/serine/threonine-protein kinase mTOR isoform X2 Mesocricetus auratus	sp|P42346|MTOR_RAT/0.0/Serine/threonine-protein kinase mTOR OS=Rattus norvegicus GN=Mtor PE=1 SV=1	cge:100755421/0.0/Mtor; mechanistic target of rapamycin; K07203 serine/threonine-protein kinase mTOR EC:2.7.11.1	At1g50030/0.0/L KOG0891 DNA-dependent protein kinase	PTHR11139:SF9/2.2E-169/--	NA
Bni_Flc_00335		PHNS01002412.1	scaffold360	43405_48992_+	NA	NA	NA	NA	NA	NA
Bni_Flc_00336	chr3	PHNS01003751.1	scaffold7	458422_465735_+	XP_019575771.1/7.54895e-63/PREDICTED: protein TIME FOR COFFEE-like, partial Rhinolophus sinicus	NA	NA	NA	PTHR34798:SF2/0.0/--	NA
Bni_Flc_00337		PHNS01010158.1	scaffold31	1091625_1101208_-	NA	NA	NA	At4g17330_2/0.0/S LSE0133 A Uncharacterized protein	PTHR31917/0.0/--	NA
Bni_Flc_00338	chr2	PHNS01004728.1	scaffold21	2475419_2482437_+	XP_013235932.1/2.28176e-09/CW-type zinc finger domain-containing protein, putative, partial Eimeria tenella &gt;CDJ45185.1 CW-type zinc finger domain-containing protein, putative, partial Eimeria tenella	sp|Q8BMD7|MORC4_MOUSE/2.31e-06/MORC family CW-type zinc finger protein 4 OS=Mus musculus GN=Morc4 PE=2 SV=2	NA	NA	PTHR23336:SF14/0.0/--	NA
Bni_Flc_00339	chr5	PHNS01005483.1	scaffold52	454461_461227_+	NA	NA	NA	NA	PTHR31267:SF2/0.0/--	NA
Bni_Flc_00340					XP_014157253.1/1.5635e-161/hypothetical protein SARC_04403 Sphaeroforma arctica JP610 &gt;KNC83351.1 hypothetical protein SARC_04403 Sphaeroforma arctica JP610	sp|Q8T6B7|ABCF2_DICDI/2.71e-34/ABC transporter F family member 2 OS=Dictyostelium discoideum GN=abcF2 PE=3 SV=1	cin:100182730/1.13e-36/ATP-binding cassette sub-family F member 1-like; K06184 ATP-binding cassette, subfamily F, member 1	YPL226w_2/0.0/EJ KOG0062 ATPase component of ABC transporters with duplicated ATPase domains/Translation elongation factor EF-3b	PF00005/1.0E-12/ABC transporter	NA
Bni_Flc_00341	chr14	PHNS01011820.1	scaffold15	2449248_2457281_+	XP_012750506.1/7.23515e-90/hypothetical protein SAMD00019534_095850 Acytostelium subglobosum LB1 &gt;GAM26410.1 hypothetical protein SAMD00019534_095850 Acytostelium subglobosum LB1	sp|Q55FJ0|LVSG_DICDI/6.30e-75/Probable inactive serine/threonine-protein kinase lvsG OS=Dictyostelium discoideum GN=lvsG PE=3 SV=1	adf:107347018/1.18e-80/WD repeat-containing protein 81-like; K17601 WD repeat-containing protein 81	At5g18530/0.0/TU KOG1786 Lysosomal trafficking regulator LYST and related BEACH and WD40 repeat proteins	PF00069/1.3E-6/Protein kinase domain	NA
Bni_Flc_00342	chr10	PHNS01006792.1	scaffold4	1782087_1791038_-	XP_009022056.1/2.86254e-36/hypothetical protein HELRODRAFT_113500, partial Helobdella robusta &gt;ESN99682.1 hypothetical protein HELRODRAFT_113500, partial Helobdella robusta	sp|Q7KU24|CHD1_DROME/8.84e-37/Chromodomain-helicase-DNA-binding protein 1 OS=Drosophila melanogaster GN=Chd1 PE=1 SV=1	dsi:Dsimw501_GD22786/1.89e-36/Dsim_GD22786; GD22786 gene product from transcript GD22786-RB; K11367 chromodomain-helicase-DNA-binding protein 1 EC:3.6.4.12	7295870/6.76e-37/K KOG0384 Chromodomain-helicase DNA-binding protein	PTHR35116:SF2/1.4E-53/--	NA
Bni_Flc_00343		PHNS01002054.1	scaffold1273	15036_15826_+	KRZ01021.1/0/Retrovirus-related Pol polyprotein from transposon TNT 1-94, partial Trichinella zimbabwensis	sp|P04146|COPIA_DROME/3.70e-107/Copia protein OS=Drosophila melanogaster GN=GIP PE=1 SV=3	bmor:105841775/1.94e-20/cytochrome P450 9e2-like; K15003 cytochrome P450 family 9 EC:1.14.-.-	At2g13930/0.0/R KOG0017 FOG: Transposon-encoded proteins with TYA, reverse transcriptase, integrase domains in various combinations	SM00343/7.2E-4/zinc finger	NA
Bni_Flc_00344	chr1	PHNS01001025.1	scaffold19	56577_65917_-	XP_018970204.1/1.47607e-25/PREDICTED: LOW QUALITY PROTEIN: E3 ubiquitin-protein ligase UBR2-like Cyprinus carpio	sp|Q6WKZ8|UBR2_MOUSE/1.76e-24/E3 ubiquitin-protein ligase UBR2 OS=Mus musculus GN=Ubr2 PE=1 SV=2	dre:559136/4.66e-26/ubr2, si:ch211-239i4.2; ubiquitin protein ligase E3 component n-recognin 2; K10626 E3 ubiquitin-protein ligase UBR2 EC:2.3.2.27	At5g02300/0.0/O KOG1140 N-end rule pathway, recognition component UBR1	PTHR21497:SF24/0.0/--	NA
Bni_Flc_00345		PHNS01001684.1	scaffold199	88192_93950_-	XP_013436321.1/6.40323e-16/hypothetical protein ENH_00043450 Eimeria necatrix &gt;CDJ67854.1 hypothetical protein ENH_00043450 Eimeria necatrix	NA	NA	At1g36590_2/4.38e-29/R KOG0017 FOG: Transposon-encoded proteins with TYA, reverse transcriptase, integrase domains in various combinations	NA	NA
Bni_Flc_00346	chr9	PHNS01001598.1	scaffold2	2503226_2510260_+	XP_004366355.1/2.34901e-53/hypothetical protein DFA_03945 Dictyostelium fasciculatum &gt;EGG18451.1 hypothetical protein DFA_03945 Dictyostelium fasciculatum	sp|A8C754|THADA_CHICK/4.97e-44/Thyroid adenoma-associated protein homolog OS=Gallus gallus GN=THADA PE=2 SV=1	NA	At3g55160/0.0/D KOG1810 Cell cycle-associated protein	PTHR14387:SF0/0.0/--	NA
Bni_Flc_00347	chr4	PHNS01005842.1	scaffold1	88223_95922_-	XP_004346532.1/1.62096e-96/DNAbinding protein SMUBP-2, putative Acanthamoeba castellanii str. Neff &gt;ELR21587.1 DNAbinding protein SMUBP-2, putative Acanthamoeba castellanii str. Neff	sp|Q86AS0|Y4399_DICDI/1.83e-60/Probable helicase DDB_G0274399 OS=Dictyostelium discoideum GN=DDB_G0274399 PE=3 SV=1	ngi:103742844/2.73e-56/Setx; senataxin; K10706 senataxin EC:3.6.4.-	At4g30100/0.0/A KOG1801 tRNA-splicing endonuclease positive effector (SEN1)	PTHR10887:SF359/9.0E-256/--	NA
Bni_Flc_00348	chr5	PHNS01005483.1	scaffold52	454559_461338_+	NA	NA	NA	NA	PTHR31267:SF2/0.0/--	NA
Bni_Flc_00349					XP_002740701.1/1.89585e-15/PREDICTED: nuclear pore complex protein Nup205 Saccoglossus kowalevskii	sp|Q92621|NU205_HUMAN/4.90e-10/Nuclear pore complex protein Nup205 OS=Homo sapiens GN=NUP205 PE=1 SV=3	sko:100371992/1.62e-16/NUP205; nucleoporin 205kDa; K14310 nuclear pore complex protein Nup205	YJL039c/2.83e-40/S KOG1835 Uncharacterized conserved protein	PTHR31344:SF0/4.9E-285/--	NA
Bni_Flc_00350	chr4	PHNS01001287.1	scaffold3	390116_397121_-	XP_019576250.1/2.6541e-06/PREDICTED: DNA mismatch repair protein MSH6-like, partial Rhinolophus sinicus	NA	NA	At5g04670/7.44e-46/K KOG2261 Polycomb enhancer protein, EPC	PF10513/2.5E-9/Enhancer of polycomb-like	NA
Bni_Flc_00351		PHNS01010743.1	scaffold146	354487_366348_+	NA	NA	bim:100746189/9.84e-06/homeobox protein otx5-B-like; K18490 homeobox protein OTX2	At5g08630/4.09e-07/B KOG1245 Chromatin remodeling complex WSTF-ISWI, large subunit (contains heterochromatin localization, PHD and BROMO domains)	PTHR36968/9.4E-108/--	NA
Bni_Flc_00352	chr1	PHNS01010418.1	scaffold23	508305_518185_-	XP_020905459.1/2.97975e-82/1-phosphatidylinositol 3-phosphate 5-kinase-like Exaiptasia pallida	sp|B0G126|FYV1_DICDI/1.36e-69/1-phosphatidylinositol 3-phosphate 5-kinase OS=Dictyostelium discoideum GN=pip5k3 PE=3 SV=1	spu:578946/6.25e-74/1-phosphatidylinositol 3-phosphate 5-kinase; K00921 1-phosphatidylinositol-3-phosphate 5-kinase EC:2.7.1.150	At4g33240/0.0/T KOG0230 Phosphatidylinositol-4-phosphate 5-kinase and related FYVE finger-containing proteins	PTHR11353/0.0/--	NA
Bni_Flc_00353					EFX80325.1/8.33316e-09/hypothetical protein DAPPUDRAFT_303985 Daphnia pulex	NA	NA	NA	PTHR15528/1.3E-202/--	NA
Bni_Flc_00354	chr10	PHNS01001565.1	scaffold112	180771_201104_-	XP_020895144.1/0/DNA polymerase epsilon catalytic subunit A-like Exaiptasia pallida	sp|Q07864|DPOE1_HUMAN/0.0/DNA polymerase epsilon catalytic subunit A OS=Homo sapiens GN=POLE PE=1 SV=5	rro:104674305/0.0/POLE; DNA polymerase epsilon, catalytic subunit; K02324 DNA polymerase epsilon subunit 1 EC:2.7.7.7	At1g08260/0.0/L KOG1798 DNA polymerase epsilon, catalytic subunit A	PF08490/1.1E-121/Domain of unknown function (DUF1744)	NA
Bni_Flc_00355		PHNS01012304.1	scaffold47	1027809_1038273_+	XP_002602603.1/5.33544e-101/hypothetical protein BRAFLDRAFT_225253 Branchiostoma floridae &gt;EEN58615.1 hypothetical protein BRAFLDRAFT_225253 Branchiostoma floridae	sp|O75694|NU155_HUMAN/1.23e-93/Nuclear pore complex protein Nup155 OS=Homo sapiens GN=NUP155 PE=1 SV=1	xtr:100379911/2.73e-101/nup155; nucleoporin 155kDa; K14312 nuclear pore complex protein Nup155	At1g14850/0.0/YU KOG1900 Nuclear pore complex, Nup155 component (D Nup154, sc Nup157/Nup170)	PF08801/9.5E-84/Nup133 N terminal like	NA
Bni_Flc_00356	chr6	PHNS01006359.1	scaffold9	1182112_1192435_-	XP_019575736.1/5.91091e-71/PREDICTED: clustered mitochondria protein-like, partial Rhinolophus sinicus	sp|O15818|CLU_DICDI/6.89e-45/Clustered mitochondria protein homolog OS=Dictyostelium discoideum GN=clua PE=1 SV=2	dwi:Dwil_GK22132/2.21e-35/GK22132 gene product from transcript GK22132-RA; K03255 protein TIF31	At4g28080/0.0/R KOG1839 Uncharacterized protein CLU1/cluA/TIF31 involved in mitochondrial morphology/distribution, also found associated with eIF-3	PTHR12601/2.0E-64/--	NA
Bni_Flc_00357	chr6	PHNS01006359.1	scaffold9	4006155_4019837_+	KJE98072.1/0/multidrug resistance-associated protein 3, variant Capsaspora owczarzaki ATCC 30864	sp|Q28689|MRP2_RABIT/0.0/Canalicular multispecific organic anion transporter 1 OS=Oryctolagus cuniculus GN=ABCC2 PE=2 SV=1	pbi:103058067/0.0/ABCC3; ATP binding cassette subfamily C member 3; K05667 ATP-binding cassette, subfamily C (CFTR/MRP), member 3	At2g34660/0.0/Q KOG0054 Multidrug resistance-associated protein/mitoxantrone resistance protein, ABC superfamily	SM00382/1.2E-8/ATPases associated with a variety of cellular activities	NA
Bni_Flc_00358	chr7	PHNS01007451.1	scaffold27	458006_462304_+	CEM30330.1/6.62963e-47/unnamed protein product Vitrella brassicaformis CCMP3155	sp|Q6Q2C2|HYES_PIG/1.35e-07/Bifunctional epoxide hydrolase 2 OS=Sus scrofa GN=EPHX2 PE=2 SV=1	cfr:102517269/2.50e-07/EPHX2; epoxide hydrolase 2; K08726 soluble epoxide hydrolase / lipid-phosphate phosphatase EC:3.3.2.10 3.1.3.76	At1g36035/2.19e-60/R KOG0017 FOG: Transposon-encoded proteins with TYA, reverse transcriptase, integrase domains in various combinations	SM00343/0.73/zinc finger	NA
Bni_Flc_00359	chr6	PHNS01002815.1	scaffold37	860311_871038_-	XP_012759217.1/0/hypothetical protein SAMD00019534_003300 Acytostelium subglobosum LB1 &gt;GAM17155.1 hypothetical protein SAMD00019534_003300 Acytostelium subglobosum LB1	sp|P54697|MYOJ_DICDI/0.0/Myosin-J heavy chain OS=Dictyostelium discoideum GN=myoJ PE=3 SV=2	hmg:100205824/0.0/myo5c; unconventional myosin-Va; K10357 myosin V	At5g20490/0.0/Z KOG0160 Myosin class V heavy chain	PS50096/7.419/IQ motif profile.	NA
Bni_Flc_00360	chr8	PHNS01008514.1	scaffold30	368926_369120_-	XP_010218741.1/0/PREDICTED: LOW QUALITY PROTEIN: KRAB-A domain-containing protein 2, partial Tinamus guttatus	sp|P04323|POL3_DROME/5.21e-45/Retrovirus-related Pol polyprotein from transposon 17.6 OS=Drosophila melanogaster GN=pol PE=4 SV=1	mze:101472134/5.32e-52/extracellular calcium-sensing receptor-like; K04612 calcium-sensing receptor	At2g10780/1.22e-143/R KOG0017 FOG: Transposon-encoded proteins with TYA, reverse transcriptase, integrase domains in various combinations	PTHR24559/9.2E-200/--	NA
Bni_Flc_00361					XP_022067490.1/1.48613e-23/HEAT repeat-containing protein 1 isoform X2 Acanthochromis polyacanthus	sp|Q7SY48|HEAT1_DANRE/1.31e-19/HEAT repeat-containing protein 1 OS=Danio rerio GN=heatr1 PE=2 SV=1	tup:102474914/1.22e-20/HEATR1; HEAT repeat containing 1; K14550 U3 small nucleolar RNA-associated protein 10	SPBC23E6.04c/1.69e-18/S KOG1837 Uncharacterized conserved protein	PF08146/1.2E-28/BP28CT (NUC211) domain	NA
Bni_Flc_00362	chr11	PHNS01012166.1	scaffold22	2649541_2660336_+	XP_019614911.1/2.50619e-10/PREDICTED: mediator of RNA polymerase II transcription subunit 13-like Branchiostoma belcheri	sp|Q7KTX8|MED13_DROME/1.53e-10/Mediator of RNA polymerase II transcription subunit 13 OS=Drosophila melanogaster GN=skd PE=1 SV=1	der:Dere_GG13266/1.99e-10/GG13266 gene product from transcript GG13266-RD; K15164 mediator of RNA polymerase II transcription subunit 13	At1g55320/0.0/I KOG1175 Acyl-CoA synthetase	PTHR10791/2.6E-220/--	NA
Bni_Flc_00363	chr5	PHNS01007664.1	scaffold137	368530_379046_+	XP_002593973.1/6.66858e-08/hypothetical protein BRAFLDRAFT_68590 Branchiostoma floridae &gt;EEN49984.1 hypothetical protein BRAFLDRAFT_68590 Branchiostoma floridae	sp|Q96DD0|LRC39_HUMAN/8.37e-07/Leucine-rich repeat-containing protein 39 OS=Homo sapiens GN=LRRC39 PE=2 SV=1	NA	NA	PTHR23155/5.1E-203/--	NA
Bni_Flc_00364		PHNS01009082.1	scaffold55	1147765_1160759_-	XP_019575736.1/2.51245e-84/PREDICTED: clustered mitochondria protein-like, partial Rhinolophus sinicus	sp|O15818|CLU_DICDI/8.20e-58/Clustered mitochondria protein homolog OS=Dictyostelium discoideum GN=clua PE=1 SV=2	api:100158907/6.01e-51/clustered mitochondria protein homolog; K03255 protein TIF31	At4g28080/0.0/R KOG1839 Uncharacterized protein CLU1/cluA/TIF31 involved in mitochondrial morphology/distribution, also found associated with eIF-3	SM00028/74.0/Tetratricopeptide repeats	NA
Bni_Flc_00365					XP_015332235.1/1.17683e-66/PREDICTED: serine/threonine-protein kinase RIM15, partial Marmota marmota marmota	sp|Q552E9|PKGA_DICDI/6.02e-56/Probable serine/threonine-protein kinase pkgA OS=Dictyostelium discoideum GN=pkgA PE=3 SV=1	nvi:100123909/2.80e-46/microtubule-associated serine/threonine-protein kinase 3; K08789 microtubule-associated serine/threonine kinase EC:2.7.11.1	YFL033c/1.68e-68/R KOG0605 NDR and related serine/threonine kinases	PS00108/-/Serine/Threonine protein kinases active-site signature.	NA
Bni_Flc_00366					XP_015784140.1/0/PREDICTED: mediator of RNA polymerase II transcription subunit 13-like isoform X1 Tetranychus urticae	sp|Q7KTX8|MED13_DROME/6.61e-111/Mediator of RNA polymerase II transcription subunit 13 OS=Drosophila melanogaster GN=skd PE=1 SV=1	tca:662491/0.0/mediator of RNA polymerase II transcription subunit 13; K15164 mediator of RNA polymerase II transcription subunit 13	7296379/3.24e-111/K KOG3600 Thyroid hormone receptor-associated protein complex, subunit TRAP240	PTHR10791:SF60/2.4E-246/--	NA
Bni_Flc_00367	chr10	PHNS01011876.1	scaffold82	227663_321106_-	XP_019575883.1/1.02033e-14/PREDICTED: probable disease resistance protein At4g33300, partial Rhinolophus sinicus	sp|O88879|APAF_MOUSE/3.25e-07/Apoptotic protease-activating factor 1 OS=Mus musculus GN=Apaf1 PE=1 SV=3	chx:102188830/2.04e-08/APAF1, Apaf-1; apoptotic peptidase activating factor 1; K02084 apoptotic protease-activating factor	NA	PF00931/2.4E-57/NB-ARC domain	NA
Bni_Flc_00368	chr10	PHNS01011876.1	scaffold82	223081_321271_+	XP_019575883.1/1.71961e-12/PREDICTED: probable disease resistance protein At4g33300, partial Rhinolophus sinicus	sp|O88879|APAF_MOUSE/5.79e-07/Apoptotic protease-activating factor 1 OS=Mus musculus GN=Apaf1 PE=1 SV=3	mdo:100013051/2.33e-07/APAF1; apoptotic peptidase activating factor 1; K02084 apoptotic protease-activating factor	NA	PTHR23155:SF554/6.1E-209/--	NA
Bni_Flc_00369	chr6	PHNS01006359.1	scaffold9	2797384_2801552_+	KXJ15496.1/0/Retrovirus-related Pol polyprotein from transposon TNT 1-94 Exaiptasia pallida	sp|P04146|COPIA_DROME/8.67e-96/Copia protein OS=Drosophila melanogaster GN=GIP PE=1 SV=3	shr:100934112/2.49e-37/IRAK4; interleukin 1 receptor associated kinase 4; K04733 interleukin-1 receptor-associated kinase 4 EC:2.7.11.1	At3g29775/0.0/R KOG0017 FOG: Transposon-encoded proteins with TYA, reverse transcriptase, integrase domains in various combinations	PS50994/23.043/Integrase catalytic domain profile.	NA
Bni_Flc_00370	chr9	PHNS01001598.1	scaffold2	1595444_1603740_-	XP_021003161.1/4.5022e-13/lysine-specific demethylase 5A Parasteatoda tepidariorum	sp|Q5F3R2|KDM5B_CHICK/6.48e-13/Lysine-specific demethylase 5B OS=Gallus gallus GN=KDM5B PE=2 SV=1	cmy:102934613/5.19e-13/KDM5B; lysine demethylase 5B; K11446 histone demethylase JARID1 EC:1.14.11.-	Hs19923370/9.27e-13/R KOG1246 DNA-binding protein jumonji/RBP2/SMCY, contains JmjC domain	PTHR14140/0.0/--	NA
Bni_Flc_00371	chr2	PHNS01008662.1	scaffold12	2738580_2746543_+	XP_019575700.1/0/PREDICTED: ABC transporter C family member 5 Rhinolophus sinicus	sp|Q5F364|MRP1_CHICK/0.0/Multidrug resistance-associated protein 1 OS=Gallus gallus GN=ABCC1 PE=2 SV=1	dan:Dana_GF14209/0.0/GF14209 gene product from transcript GF14209-RC; K05665 ATP-binding cassette, subfamily C (CFTR/MRP), member 1	At1g04120/0.0/Q KOG0054 Multidrug resistance-associated protein/mitoxantrone resistance protein, ABC superfamily	PS50929/35.927/ABC transporter integral membrane type-1 fused domain profile.	NA
Bni_Flc_00372		PHNS01009082.1	scaffold55	1147933_1159409_-	XP_019575736.1/9.22091e-73/PREDICTED: clustered mitochondria protein-like, partial Rhinolophus sinicus	sp|O15818|CLU_DICDI/2.52e-49/Clustered mitochondria protein homolog OS=Dictyostelium discoideum GN=clua PE=1 SV=2	cmk:103189952/8.82e-41/clustered mitochondria protein homolog; K03255 protein TIF31	At4g28080/0.0/R KOG1839 Uncharacterized protein CLU1/cluA/TIF31 involved in mitochondrial morphology/distribution, also found associated with eIF-3	PF13424/1.6E-8/Tetratricopeptide repeat	NA
Bni_Flc_00373		PHNS01007909.1	scaffold10	2999265_3014416_-	XP_019929880.1/1.0623e-96/PREDICTED: maestro heat-like repeat-containing protein family member 1, partial Crassostrea gigas	sp|Q54F23|MROH1_DICDI/8.28e-80/Maestro heat-like repeat-containing protein family member 1 OS=Dictyostelium discoideum GN=mroh1 PE=4 SV=1	NA	At2g36810/0.0/S KOG2032 Uncharacterized conserved protein	PTHR23120/0.0/--	NA
Bni_Flc_00374	chr6	PHNS01002815.1	scaffold37	832345_844600_-	XP_002649177.1/3.918e-35/type A von Willebrand factor domain-containing protein Dictyostelium discoideum AX4 &gt;Q869L3.2 RecName: Full=Midasin; AltName: Full=MIDAS-containing protein &gt;EEU04125.1 type A von Willebrand factor domain-containing protein Dictyostelium discoideum AX4	sp|Q869L3|MDN1_DICDI/2.26e-37/Midasin OS=Dictyostelium discoideum GN=mdn1 PE=3 SV=2	oas:101109364/3.13e-32/MDN1; midasin AAA ATPase 1; K14572 midasin	At1g67120/0.0/R KOG1808 AAA ATPase containing von Willebrand factor type A (vWA) domain	PTHR22908/1.1E-129/--	NA
Bni_Flc_00375	chr6	PHNS01006359.1	scaffold9	173428_182633_-	XP_002682689.1/3.28819e-118/SAC9 protein-like protein Naegleria gruberi &gt;EFC49945.1 SAC9 protein-like protein Naegleria gruberi	sp|Q91WF7|FIG4_MOUSE/6.64e-17/Polyphosphoinositide phosphatase OS=Mus musculus GN=Fig4 PE=1 SV=1	pale:102890440/2.46e-17/SYNJ1; synaptojanin 1; K20279 synaptojanin EC:3.1.3.36	At3g59770/0.0/I KOG1888 Putative phosphoinositide phosphatase	PS50275/34.548/Sac phosphatase domain profile.	NA
Bni_Flc_00376	chr1	PHNS01002287.1	scaffold203	88688_100440_+	XP_019575811.1/0/PREDICTED: LOW QUALITY PROTEIN: alpha-mannosidase At3g26720-like, partial Rhinolophus sinicus	sp|Q8VHC8|MA2B1_CAVPO/0.0/Lysosomal alpha-mannosidase OS=Cavia porcellus GN=MAN2B1 PE=1 SV=1	lcm:102355373/0.0/MAN2B1; mannosidase alpha class 2B member 1; K12311 lysosomal alpha-mannosidase EC:3.2.1.24	At5g13980/0.0/G KOG1959 Glycosyl hydrolase, family 38 - alpha-mannosidase	SM00872/1.7E-25/Alpha mannosidase, middle domain	NA
Bni_Flc_00377	chr4	PHNS01006012.1	scaffold92	685879_694463_+	XP_019575752.1/0/PREDICTED: E3 ubiquitin-protein ligase UPL3, partial Rhinolophus sinicus	sp|F1RCR6|TRIPC_DANRE/1.51e-101/E3 ubiquitin-protein ligase TRIP12 OS=Danio rerio GN=trip12 PE=3 SV=1	cmk:103179000/6.02e-102/trip12; thyroid hormone receptor interactor 12; K10590 E3 ubiquitin-protein ligase TRIP12 EC:2.3.2.26	At4g38600/0.0/O KOG0170 E3 ubiquitin protein ligase	PTHR11254:SF73/0.0/--	NA
Bni_Flc_00378	chr1	PHNS01010418.1	scaffold23	2045076_2053200_-	XP_002671014.1/5.69827e-58/predicted protein Naegleria gruberi &gt;EFC38270.1 predicted protein Naegleria gruberi	NA	NA	At3g61690/7.89e-149/L KOG1906 DNA polymerase sigma	PTHR23092:SF19/1.6E-128/--	NA
Bni_Flc_00379	chr3	PHNS01011683.1	scaffold18	133462_143784_+	KFQ88116.1/2.26622e-30/Vacuolar protein sorting-associated protein 13C, partial Phoenicopterus ruber ruber	sp|Q8BX70|VP13C_MOUSE/1.40e-29/Vacuolar protein sorting-associated protein 13C OS=Mus musculus GN=Vps13c PE=1 SV=2	lav:100661658/9.32e-30/VPS13C; vacuolar protein sorting 13 homolog C; K19525 vacuolar protein sorting-associated protein 13A/C	At1g48090/0.0/U KOG1809 Vacuolar protein sorting-associated protein	SM00694/9.5E-5/Dysferlin domain, C-terminal region.	NA
Bni_Flc_00380	chr5	PHNS01008720.1	scaffold36	1148012_1148147_-	BAC82624.1/2.11931e-50/pol-like protein Ciona intestinalis	sp|O00370|LORF2_HUMAN/3.57e-47/LINE-1 retrotransposable element ORF2 protein OS=Homo sapiens PE=1 SV=1	lcm:102351696/7.05e-31/uncharacterized LOC102351696; K19941 synapsin	At2g45230/0.0/R KOG1075 FOG: Reverse transcriptase	PTHR19446/9.3E-184/--	NA
Bni_Flc_00381	chr10	PHNS01010760.1	scaffold68	213031_279852_-	XP_002593973.1/1.32863e-12/hypothetical protein BRAFLDRAFT_68590 Branchiostoma floridae &gt;EEN49984.1 hypothetical protein BRAFLDRAFT_68590 Branchiostoma floridae	sp|O88879|APAF_MOUSE/2.19e-09/Apoptotic protease-activating factor 1 OS=Mus musculus GN=Apaf1 PE=1 SV=3	phi:102103178/1.37e-08/APAF1; apoptotic peptidase activating factor 1; K02084 apoptotic protease-activating factor	NA	PR00364/4.0E-17/Disease resistance protein signature	NA
Bni_Flc_00382	chr2	PHNS01010245.1	scaffold20	431518_439056_-	XP_010218741.1/0/PREDICTED: LOW QUALITY PROTEIN: KRAB-A domain-containing protein 2, partial Tinamus guttatus	sp|P04323|POL3_DROME/8.78e-97/Retrovirus-related Pol polyprotein from transposon 17.6 OS=Drosophila melanogaster GN=pol PE=4 SV=1	pxy:105386838/9.80e-83/uncharacterized LOC105386838; K14401 cleavage and polyadenylation specificity factor subunit 1	At2g10780/0.0/R KOG0017 FOG: Transposon-encoded proteins with TYA, reverse transcriptase, integrase domains in various combinations	PS50878/14.349/Reverse transcriptase (RT) catalytic domain profile.	NA
Bni_Flc_00383					XP_013409500.1/1.44835e-48/PREDICTED: protein RRP5 homolog isoform X4 Lingula anatina	sp|Q14690|RRP5_HUMAN/2.67e-41/Protein RRP5 homolog OS=Homo sapiens GN=PDCD11 PE=1 SV=3	adf:107349858/3.15e-43/protein RRP5 homolog; K14792 rRNA biogenesis protein RRP5	Hs20544347/2.00e-41/A KOG1070 rRNA processing protein Rrp5	PS50835/6.596/Ig-like domain profile.	NA
Bni_Flc_00384	chr1	PHNS01011300.1	scaffold41	1092103_1100105_-	OQV12666.1/2.90128e-144/Transcription activator BRG1 Hypsibius dujardini	sp|P25439|BRM_DROME/6.04e-134/ATP-dependent helicase brm OS=Drosophila melanogaster GN=brm PE=1 SV=2	pxy:105394910/4.38e-140/ATP-dependent helicase brm; K11647 SWI/SNF-related matrix-associated actin-dependent regulator of chromatin subfamily A member 2/4 EC:3.6.4.-	At2g46020/0.0/BK KOG0386 Chromatin remodeling complex SWI/SNF, component SWI2 and related ATPases (DNA/RNA helicase superfamily)	PF00271/1.2E-17/Helicase conserved C-terminal domain	NA
Bni_Flc_00385					XP_015331851.1/2.59498e-11/PREDICTED: CCR4-NOT transcriptional complex subunit CAF120, partial Marmota marmota marmota	NA	NA	NA	NA	NA
Bni_Flc_00386	chr11	PHNS01012166.1	scaffold22	2648143_2660073_+	XP_019614911.1/6.4242e-14/PREDICTED: mediator of RNA polymerase II transcription subunit 13-like Branchiostoma belcheri	sp|Q7KTX8|MED13_DROME/2.47e-14/Mediator of RNA polymerase II transcription subunit 13 OS=Drosophila melanogaster GN=skd PE=1 SV=1	der:Dere_GG13266/3.30e-14/GG13266 gene product from transcript GG13266-RD; K15164 mediator of RNA polymerase II transcription subunit 13	At1g55320/0.0/I KOG1175 Acyl-CoA synthetase	PTHR10791/0.0/--	NA
Bni_Flc_00387		PHNS01007909.1	scaffold10	2999171_3014483_-	KYQ89059.1/4.44118e-131/hypothetical protein DLAC_10285 Dictyostelium lacteum	sp|Q54F23|MROH1_DICDI/5.75e-123/Maestro heat-like repeat-containing protein family member 1 OS=Dictyostelium discoideum GN=mroh1 PE=4 SV=1	NA	At2g36810/0.0/S KOG2032 Uncharacterized conserved protein	PTHR23120:SF20/0.0/--	NA
Bni_Flc_00388	chr4	PHNS01005842.1	scaffold1	1161059_1171508_+	XP_009055362.1/7.48426e-41/hypothetical protein LOTGIDRAFT_209271 Lottia gigantea &gt;ESO93732.1 hypothetical protein LOTGIDRAFT_209271 Lottia gigantea	sp|Q8IRW8|TRR_DROME/2.66e-37/Histone-lysine N-methyltransferase trr OS=Drosophila melanogaster GN=trr PE=1 SV=2	pbi:103065152/7.08e-38/histone-lysine N-methyltransferase 2A-like; K09186 histone-lysine N-methyltransferase MLL1 EC:2.1.1.43	7289568/9.28e-36/BK KOG1080 Histone H3 (Lys4) methyltransferase complex, subunit SET1 and related methyltransferases	PS50016/10.042/Zinc finger PHD-type profile.	NA
Bni_Flc_00389	chr4	PHNS01001287.1	scaffold3	4247129_4264626_+	XP_012753768.1/1.50066e-72/hypothetical protein SAMD00019534_064940 Acytostelium subglobosum LB1 &gt;GAM23319.1 hypothetical protein SAMD00019534_064940 Acytostelium subglobosum LB1	sp|Q551A3|Y6689_DICDI/7.02e-44/Protein DDB_G0276689 OS=Dictyostelium discoideum GN=DDB_G0276689 PE=4 SV=2	sko:100371547/3.58e-37/zinc finger FYVE domain-containing protein 26-like; K19027 zinc finger FYVE domain-containing protein 26	At2g25730/0.0/R KOG1811 Predicted Zn2+-binding protein, contains FYVE domain	PTHR35478/0.0/--	NA
Bni_Flc_00390	chr10	PHNS01010760.1	scaffold68	18968_34460_+	XP_020429483.1/0/chromo domain-containing protein Polysphondylium pallidum PN500 &gt;EFA77354.1 chromo domain-containing protein Polysphondylium pallidum PN500	sp|O14647|CHD2_HUMAN/0.0/Chromodomain-helicase-DNA-binding protein 2 OS=Homo sapiens GN=CHD2 PE=1 SV=2	tup:102488173/0.0/CHD2; chromodomain helicase DNA binding protein 2; K20091 chromodomain-helicase-DNA-binding protein 2 EC:3.6.4.12	At2g13370/0.0/K KOG0384 Chromodomain-helicase DNA-binding protein	PS50013/10.042/Chromo and chromo shadow domain profile.	NA
Bni_Flc_00391					XP_009047687.1/6.77386e-30/hypothetical protein LOTGIDRAFT_238219, partial Lottia gigantea &gt;ESP01603.1 hypothetical protein LOTGIDRAFT_238219, partial Lottia gigantea	sp|F1QFR9|PSM4A_DANRE/2.98e-25/Proteasome activator complex subunit 4A OS=Danio rerio GN=psme4a PE=3 SV=2	spu:590127/7.00e-28/psme4; proteasome activator complex subunit 4; K06699 proteasome activator subunit 4	YFL006w/2.96e-26/S KOG1851 Uncharacterized conserved protein	PTHR32170/2.5E-168/--	NA
Bni_Flc_00392	chr3	PHNS01011683.1	scaffold18	533793_544550_-	XP_014779463.1/1.15623e-72/PREDICTED: PH-interacting protein-like Octopus bimaculoides &gt;KOG00969.1 hypothetical protein OCBIM_22021857mg Octopus bimaculoides	sp|Q9NSI6|BRWD1_HUMAN/1.13e-73/Bromodomain and WD repeat-containing protein 1 OS=Homo sapiens GN=BRWD1 PE=1 SV=4	amj:106736749/2.59e-74/BRWD1; bromodomain and WD repeat domain containing 1; K11798 bromodomain and WD repeat domain containing protein 1/3	At5g49430/0.0/R KOG0644 Uncharacterized conserved protein, contains WD40 repeat and BROMO domains	PS50014/9.546/Bromodomain profile.	NA
Bni_Flc_00393	chr10	PHNS01006792.1	scaffold4	5524787_5539103_+	XP_019575753.1/0/PREDICTED: callose synthase 2, partial Rhinolophus sinicus	NA	NA	At5g13000/0.0/M KOG0916 1,3-beta-glucan synthase/callose synthase catalytic subunit	PF14288/2.0E-38/1,3-beta-glucan synthase subunit FKS1, domain-1	NA
Bni_Flc_00394	chr5	PHNS01005483.1	scaffold52	740045_748617_+	XP_006812084.1/1.82738e-17/PREDICTED: S phase cyclin A-associated protein in the endoplasmic reticulum-like Saccoglossus kowalevskii	sp|Q9BY12|SCAPE_HUMAN/3.31e-19/S phase cyclin A-associated protein in the endoplasmic reticulum OS=Homo sapiens GN=SCAPER PE=1 SV=2	NA	Hs16507198/2.41e-19/R KOG4722 Zn-finger protein	PF16501/7.7E-17/S phase cyclin A-associated protein in the endoplasmic reticulum	NA
Bni_Flc_00395					KYQ92586.1/2.36979e-95/hypothetical protein DLAC_06576 Dictyostelium lacteum	NA	NA	NA	PF12359/3.6E-14/Protein of unknown function (DUF3645)	NA
Bni_Flc_00396	chr4	PHNS01005842.1	scaffold1	3332494_3351744_-	XP_014165905.1/2.64025e-175/PREDICTED: sarcoplasmic/endoplasmic reticulum calcium ATPase 3 Geospiza fortis	sp|Q93084|AT2A3_HUMAN/7.40e-175/Sarcoplasmic/endoplasmic reticulum calcium ATPase 3 OS=Homo sapiens GN=ATP2A3 PE=1 SV=2	gfr:102043665/2.44e-176/ATP2A3; ATPase sarcoplasmic/endoplasmic reticulum Ca2+ transporting 3; K05853 Ca2+ transporting ATPase, sarcoplasmic/endoplasmic reticulum EC:3.6.3.8	Hs4885077/4.86e-175/P KOG0202 Ca2+ transporting ATPase	PTHR24093/3.0E-109/--	NA
Bni_Flc_00397	chr13	PHNS01005740.1	scaffold39	1407805_1418686_-	CEM20910.1/2.95155e-28/unnamed protein product Vitrella brassicaformis CCMP3155	sp|Q55GD2|Y8328_DICDI/1.99e-21/Protein DDB_G0268328 OS=Dictyostelium discoideum GN=DDB_G0268328 PE=4 SV=1	crg:105333084/1.66e-27/Spatacsin; spatacsin-like; K19026 spatacsin	At4g39450/0.0/S KOG1884 Uncharacterized conserved protein	PTHR13650/0.0/--	NA
Bni_Flc_00398	chr9	PHNS01001598.1	scaffold2	1596267_1604078_-	XP_013358649.1/1.06934e-08/PREDICTED: nucleosome-remodeling factor subunit BPTF isoform X11 Chinchilla lanigera	sp|A1YVX4|KDM5C_PIG/1.51e-12/Lysine-specific demethylase 5C OS=Sus scrofa GN=KDM5C PE=2 SV=1	cmy:102934613/1.54e-12/KDM5B; lysine demethylase 5B; K11446 histone demethylase JARID1 EC:1.14.11.-	Hs19923370/2.17e-12/R KOG1246 DNA-binding protein jumonji/RBP2/SMCY, contains JmjC domain	PS51543/19.726/FYR domain FYRC motif profile.	NA
Bni_Flc_00399	chr1	PHNS01007343.1	scaffold5	4773785_4786866_+	XP_012759217.1/0/hypothetical protein SAMD00019534_003300 Acytostelium subglobosum LB1 &gt;GAM17155.1 hypothetical protein SAMD00019534_003300 Acytostelium subglobosum LB1	sp|P54697|MYOJ_DICDI/0.0/Myosin-J heavy chain OS=Dictyostelium discoideum GN=myoJ PE=3 SV=2	myd:102762165/0.0/MYO5B, Myosin-Vb; myosin VB; K10357 myosin V	At5g20490/0.0/Z KOG0160 Myosin class V heavy chain	SM00242/0.0/Myosin. Large ATPases.	NA
Bni_Flc_00400		PHNS01001476.1	scaffold365	11556_17185_-	YP_007890692.1/1.4359e-61/NADH dehydrogenase subunit 7 (mitochondrion) Jakoba libera &gt;AGH24186.1 NADH dehydrogenase subunit 7 (mitochondrion) Jakoba libera	sp|O21270|NDUS2_RECAM/2.66e-61/NADH-ubiquinone oxidoreductase 49 kDa subunit OS=Reclinomonas americana GN=NAD7 PE=3 SV=1	cmy:102936535/1.39e-50/NDUFS2; NADH:ubiquinone oxidoreductase core subunit S2; K03935 NADH dehydrogenase (ubiquinone) Fe-S protein 2 EC:1.6.5.3 1.6.99.3	AtMi039/5.16e-73/C KOG2870 NADH:ubiquinone oxidoreductase, NDUFS2/49 kDa subunit	NA	NA
Bni_Flc_00401	chr4	PHNS01001287.1	scaffold3	1776643_1787459_+	XP_019958895.1/3.681e-123/PREDICTED: neurobeachin-like protein 1 Paralichthys olivaceus	sp|Q9ESE1|LRBA_MOUSE/2.43e-97/Lipopolysaccharide-responsive and beige-like anchor protein OS=Mus musculus GN=Lrba PE=1 SV=1	adf:107342270/3.58e-80/protein FAN-like; K18953 factor associated with neutral sphingomyelinase activation	At1g58240/1.40e-180/U KOG1787 Kinase A-anchor protein Neurobeachin and related BEACH and WD40 repeat proteins	PTHR13743:SF83/4.7E-267/--	NA
Bni_Flc_00402	chr4	PHNS01005842.1	scaffold1	1995723_1999607_-	NA	NA	NA	At2g26280/1.00e-72/L KOG2401 Predicted MutS-related protein involved in mismatch repair	NA	NA
Bni_Flc_00403	chr2	PHNS01004728.1	scaffold21	1914392_1923757_-	NA	NA	NA	At3g23590/0.0/RA LSE0108 A Predicted to be involved in plastid mRNA maturation and accumulation	PTHR33739:SF4/0.0/--	NA
Bni_Flc_00404					XP_004358690.1/7.23835e-18/RasGEF domain-containing protein Dictyostelium fasciculatum &gt;EGG20840.1 RasGEF domain-containing protein Dictyostelium fasciculatum	sp|Q54S40|GBPD_DICDI/2.54e-17/Cyclic GMP-binding protein D OS=Dictyostelium discoideum GN=gbpD PE=2 SV=1	aqu:100638923/3.86e-16/rap guanine nucleotide exchange factor 4-like; K04351 Rap guanine nucleotide exchange factor 4	YAL024c/2.75e-48/T KOG3417 Ras1 guanine nucleotide exchange factor	PF00618/1.7E-14/RasGEF N-terminal motif	NA
Bni_Flc_00405	chr11	PHNS01012166.1	scaffold22	2892231_2901712_-	ELU10492.1/0/hypothetical protein CAPTEDRAFT_156480 Capitella teleta	sp|O14981|BTAF1_HUMAN/0.0/TATA-binding protein-associated factor 172 OS=Homo sapiens GN=BTAF1 PE=1 SV=2	fab:101814743/0.0/BTAF1; B-TFIID TATA-box binding protein associated factor 1; K15192 TATA-binding protein-associated factor EC:3.6.4.-	At3g54280/0.0/K KOG0392 SNF2 family DNA-dependent ATPase domain-containing protein	PTHR10799/3.6E-55/--	NA
Bni_Flc_00406	chr6	PHNS01006359.1	scaffold9	4006443_4019950_+	KJE98072.1/0/multidrug resistance-associated protein 3, variant Capsaspora owczarzaki ATCC 30864	sp|Q28689|MRP2_RABIT/0.0/Canalicular multispecific organic anion transporter 1 OS=Oryctolagus cuniculus GN=ABCC2 PE=2 SV=1	mze:101468212/0.0/canalicular multispecific organic anion transporter 1-like; K05666 ATP-binding cassette, subfamily C (CFTR/MRP), member 2	At2g34660/0.0/Q KOG0054 Multidrug resistance-associated protein/mitoxantrone resistance protein, ABC superfamily	PS00211/-/ABC transporters family signature.	NA
Bni_Flc_00407	chr1	PHNS01001025.1	scaffold19	1794253_1804811_+	XP_019575753.1/0/PREDICTED: callose synthase 2, partial Rhinolophus sinicus	NA	NA	At3g14570/0.0/M KOG0916 1,3-beta-glucan synthase/callose synthase catalytic subunit	PF02364/2.2E-25/1,3-beta-glucan synthase component	NA
Bni_Flc_00408	chr3	PHNS01003751.1	scaffold7	458449_465731_+	XP_019575771.1/6.68439e-63/PREDICTED: protein TIME FOR COFFEE-like, partial Rhinolophus sinicus	NA	NA	NA	PTHR34798/0.0/--	NA
Bni_Flc_00409	chr11	PHNS01012166.1	scaffold22	91897_99799_+	NA	NA	NA	NA	PTHR35767/3.2E-251/--	NA
Bni_Flc_00410	chr10	PHNS01011876.1	scaffold82	213474_314980_+	XP_019575883.1/3.82694e-10/PREDICTED: probable disease resistance protein At4g33300, partial Rhinolophus sinicus	NA	NA	NA	PTHR33463:SF3/7.1E-22/--	NA
Bni_Flc_00411	chr2	PHNS01008662.1	scaffold12	2738175_2746548_+	XP_019575700.1/0/PREDICTED: ABC transporter C family member 5 Rhinolophus sinicus	sp|Q8CG09|MRP1_RAT/0.0/Multidrug resistance-associated protein 1 OS=Rattus norvegicus GN=Abcc1 PE=1 SV=2	dan:Dana_GF14209/0.0/GF14209 gene product from transcript GF14209-RC; K05665 ATP-binding cassette, subfamily C (CFTR/MRP), member 1	At1g04120/0.0/Q KOG0054 Multidrug resistance-associated protein/mitoxantrone resistance protein, ABC superfamily	PS50893/22.196/ATP-binding cassette, ABC transporter-type domain profile.	NA
Bni_Flc_00412	chr4	PHNS01001287.1	scaffold3	408466_418611_+	NA	NA	NA	NA	PTHR34457/0.0/--	NA
Bni_Flc_00413	chr9	PHNS01001598.1	scaffold2	1755949_1763264_+	NA	NA	crg:105327467/9.12e-09/serine/threonine-protein phosphatase 1 regulatory subunit 10-like; K17552 protein phosphatase 1 regulatory subunit 10	At3g48050/0.0/K KOG1886 BAH domain proteins	PTHR15141/0.0/--	NA
Bni_Flc_00414	chr5	PHNS01007664.1	scaffold137	224413_378991_-	XP_002593973.1/1.14814e-08/hypothetical protein BRAFLDRAFT_68590 Branchiostoma floridae &gt;EEN49984.1 hypothetical protein BRAFLDRAFT_68590 Branchiostoma floridae	NA	NA	NA	PTHR23155:SF646/2.5E-29/--	NA
Bni_Flc_00415	chr5	PHNS01006611.1	scaffold24	2250569_2270719_+	XP_019575872.1/0/PREDICTED: callose synthase 10, partial Rhinolophus sinicus	NA	NA	At3g07160/0.0/M KOG0916 1,3-beta-glucan synthase/callose synthase catalytic subunit	PF14288/5.6E-37/1,3-beta-glucan synthase subunit FKS1, domain-1	NA
Bni_Flc_00416	chr11	PHNS01012166.1	scaffold22	2651747_2660336_+	XP_019614911.1/7.30627e-14/PREDICTED: mediator of RNA polymerase II transcription subunit 13-like Branchiostoma belcheri	sp|Q7KTX8|MED13_DROME/3.16e-14/Mediator of RNA polymerase II transcription subunit 13 OS=Drosophila melanogaster GN=skd PE=1 SV=1	der:Dere_GG13266/3.87e-14/GG13266 gene product from transcript GG13266-RD; K15164 mediator of RNA polymerase II transcription subunit 13	At1g55320/0.0/I KOG1175 Acyl-CoA synthetase	PTHR10791:SF60/0.0/--	NA
Bni_Flc_00417	chr5	PHNS01006611.1	scaffold24	964097_973749_-	XP_002108822.1/6.96771e-51/hypothetical protein TRIADDRAFT_18599 Trichoplax adhaerens &gt;EDV29620.1 hypothetical protein TRIADDRAFT_18599, partial Trichoplax adhaerens	sp|Q8BZN6|DOC10_MOUSE/2.81e-44/Dedicator of cytokinesis protein 10 OS=Mus musculus GN=Dock10 PE=1 SV=3	phd:102342466/3.97e-18/DOCK3; dedicator of cytokinesis 3; K05727 dedicator of cytokinesis protein 3	At4g16340/0.0/T KOG1997 PH domain-containing protein	PTHR23317/0.0/--	NA
Bni_Flc_00418		PHNS01001821.1	scaffold90	202383_207988_+	XP_005315177.1/1.02747e-123/PREDICTED: uncharacterized protein LOC101933223 Chrysemys picta bellii	sp|P04323|POL3_DROME/8.71e-29/Retrovirus-related Pol polyprotein from transposon 17.6 OS=Drosophila melanogaster GN=pol PE=4 SV=1	pxy:105395769/2.11e-32/uncharacterized LOC105395769; K16803 cytoskeleton-associated protein 5	At1g20390/0.0/R KOG0017 FOG: Transposon-encoded proteins with TYA, reverse transcriptase, integrase domains in various combinations	PS50879/12.817/RNase H domain profile.	NA
Bni_Flc_00419	chr2	PHNS01004728.1	scaffold21	2473862_2482426_+	XP_013235932.1/2.48111e-09/CW-type zinc finger domain-containing protein, putative, partial Eimeria tenella &gt;CDJ45185.1 CW-type zinc finger domain-containing protein, putative, partial Eimeria tenella	sp|Q8BMD7|MORC4_MOUSE/2.50e-06/MORC family CW-type zinc finger protein 4 OS=Mus musculus GN=Morc4 PE=2 SV=2	NA	NA	PF07496/4.0E-13/CW-type Zinc Finger	NA
Bni_Flc_00420		PHNS01002412.1	scaffold360	31482_36860_+	YP_009317209.1/4.44025e-55/NADH dehydrogenase subunit 4 (mitochondrion) Palpitomonas bilix &gt;YP_009317276.1 NADH dehydrogenase subunit 4 (mitochondrion) Palpitomonas bilix &gt;BAV82377.1 NADH dehydrogenase subunit 4 (mitochondrion) Palpitomonas bilix &gt;BAV82444.1 NADH dehydrogenase subunit 4 (mitochondrion) Palpitomonas bilix	sp|O47497|NU4M_METSE/6.82e-43/NADH-ubiquinone oxidoreductase chain 4 OS=Metridium senile GN=ND4 PE=3 SV=1	aqu:4794343/1.77e-42/ND4; NADH dehydrogenase subunit 4; K03881 NADH-ubiquinone oxidoreductase chain 4 EC:1.6.5.3	AtMi046/7.73e-72/C KOG4845 NADH dehydrogenase, subunit 4	PR00610/8.2E-51/Cytochrome F signature	NA
Bni_Flc_00421		PHNS01010743.1	scaffold146	354339_366149_+	NA	NA	bim:100746189/9.75e-06/homeobox protein otx5-B-like; K18490 homeobox protein OTX2	At5g08630/4.05e-07/B KOG1245 Chromatin remodeling complex WSTF-ISWI, large subunit (contains heterochromatin localization, PHD and BROMO domains)	PTHR36968/9.4E-108/--	NA
Bni_Flc_00422					KXJ74087.1/7.09361e-13/hypothetical protein RP20_CCG014376 Aedes albopictus	NA	NA	NA	PF02123/1.1E-28/Viral RNA-directed RNA-polymerase	NA
Bni_Flc_00423					KRX03487.1/5.50057e-10/SMAD/FHA domain Pseudocohnilembus persalinus	NA	NA	NA	PTHR39461/1.4E-117/--	NA
Bni_Flc_00424	chr9	PHNS01005467.1	scaffold60	941812_949127_+	XP_010201387.1/3.80901e-175/PREDICTED: chromodomain-helicase-DNA-binding protein 5, partial Colius striatus	sp|D3ZD32|CHD5_RAT/9.82e-169/Chromodomain-helicase-DNA-binding protein 5 OS=Rattus norvegicus GN=Chd5 PE=1 SV=1	cmy:102945821/5.63e-171/CHD5; chromodomain helicase DNA binding protein 5; K14435 chromodomain-helicase-DNA-binding protein 5 EC:3.6.4.12	At5g44800/0.0/R KOG0383 Predicted helicase	SM00487/1.6E-36/DEAD-like helicases superfamily	NA
Bni_Flc_00425		PHNS01008065.1	scaffold354	142073_152605_+	XP_010218741.1/2.80191e-120/PREDICTED: LOW QUALITY PROTEIN: KRAB-A domain-containing protein 2, partial Tinamus guttatus	sp|P04323|POL3_DROME/2.22e-98/Retrovirus-related Pol polyprotein from transposon 17.6 OS=Drosophila melanogaster GN=pol PE=4 SV=1	mze:101472134/8.07e-81/extracellular calcium-sensing receptor-like; K04612 calcium-sensing receptor	At1g36590_2/1.66e-153/R KOG0017 FOG: Transposon-encoded proteins with TYA, reverse transcriptase, integrase domains in various combinations	PTHR24559/1.1E-202/--	NA
Bni_Flc_00426					XP_012221735.1/8.51762e-108/PREDICTED: WD repeat and FYVE domain-containing protein 3 isoform X1 Linepithema humile &gt;XP_012221742.1 PREDICTED: WD repeat and FYVE domain-containing protein 3 isoform X1 Linepithema humile &gt;XP_012221753.1 PREDICTED: WD repeat and FYVE domain-containing protein 3 isoform X1 Linepithema humile &gt;XP_012221762.1 PREDICTED: WD repeat and FYVE domain-containing pr…	sp|Q6VNB8|WDFY3_MOUSE/5.05e-90/WD repeat and FYVE domain-containing protein 3 OS=Mus musculus GN=Wdfy3 PE=1 SV=1	asn:102374926/1.35e-60/NSMAF; neutral sphingomyelinase activation associated factor; K18953 factor associated with neutral sphingomyelinase activation	YCR032w/2.47e-94/TU KOG1786 Lysosomal trafficking regulator LYST and related BEACH and WD40 repeat proteins	PF14844/7.6E-12/PH domain associated with Beige/BEACH	NA
Bni_Flc_00427	chr6	PHNS01002840.1	scaffold45	626314_630947_-	XP_010218741.1/0/PREDICTED: LOW QUALITY PROTEIN: KRAB-A domain-containing protein 2, partial Tinamus guttatus	sp|P20825|POL2_DROME/2.66e-98/Retrovirus-related Pol polyprotein from transposon 297 OS=Drosophila melanogaster GN=pol PE=4 SV=1	pxy:105386838/6.11e-80/uncharacterized LOC105386838; K14401 cleavage and polyadenylation specificity factor subunit 1	At3g11970_2/0.0/R KOG0017 FOG: Transposon-encoded proteins with TYA, reverse transcriptase, integrase domains in various combinations	PS50994/18.759/Integrase catalytic domain profile.	NA
Bni_Flc_00428	chr4	PHNS01001287.1	scaffold3	6081602_6096212_+	XP_011672033.1/9.72478e-66/PREDICTED: 1-phosphatidylinositol 3-phosphate 5-kinase isoform X1 Strongylocentrotus purpuratus	sp|B0G126|FYV1_DICDI/6.98e-56/1-phosphatidylinositol 3-phosphate 5-kinase OS=Dictyostelium discoideum GN=pip5k3 PE=3 SV=1	spu:578946/8.29e-67/1-phosphatidylinositol 3-phosphate 5-kinase; K00921 1-phosphatidylinositol-3-phosphate 5-kinase EC:2.7.1.150	At1g34260/1.10e-144/T KOG0230 Phosphatidylinositol-4-phosphate 5-kinase and related FYVE finger-containing proteins	PTHR11353/5.1E-298/--	NA
Bni_Flc_00429	chr14	PHNS01011820.1	scaffold15	183374_191293_-	NA	NA	NA	At1g77460/0.0/S KOG0167 FOG: Armadillo/beta-catenin-like repeats	PF00514/5.8E-6/Armadillo/beta-catenin-like repeat	NA
Bni_Flc_00430		PHNS01007282.1	scaffold455	20743_20842_+	AGH24445.1/3.88548e-139/NADH dehydrogenase subunit 4 (mitochondrion) Reclinomonas americana ATCC 50284	sp|Q37375|NU4M_ACACA/7.30e-108/NADH-ubiquinone oxidoreductase chain 4 OS=Acanthamoeba castellanii GN=ND4 PE=3 SV=1	aqu:4794343/4.47e-93/ND4; NADH dehydrogenase subunit 4; K03881 NADH-ubiquinone oxidoreductase chain 4 EC:1.6.5.3	AtMi046/5.53e-174/C KOG4845 NADH dehydrogenase, subunit 4	PR01437/1.6E-44/NADH-ubiquinone oxidoreductase subunit 4 signature	NA
Bni_Flc_00431	chr4	PHNS01005842.1	scaffold1	5778174_5789209_+	XP_013184154.1/0/PREDICTED: clathrin heavy chain isoform X2 Amyelois transitella	sp|Q68FD5|CLH1_MOUSE/0.0/Clathrin heavy chain 1 OS=Mus musculus GN=Cltc PE=1 SV=3	dpl:KGM_15559/0.0/clathrin heavy chain; K04646 clathrin heavy chain	At3g11130/0.0/U KOG0985 Vesicle coat protein clathrin, heavy chain	PS50236/36.55/Clathrin heavy-chain (CHCR) repeat profile.	NA
Bni_Flc_00432	chr1	PHNS01011300.1	scaffold41	1230451_1237798_+	NA	NA	NA	At4g00450/0.0/K KOG4522 RNA polymerase II transcription mediator	PTHR13992/0.0/--	NA
Bni_Flc_00433	chr9	PHNS01001598.1	scaffold2	3807611_3816623_+	XP_020437815.1/2.55912e-57/hypothetical protein PPL_00939 Polysphondylium pallidum PN500 &gt;EFA85709.1 hypothetical protein PPL_00939 Polysphondylium pallidum PN500	sp|O94915|FRYL_HUMAN/3.96e-40/Protein furry homolog-like OS=Homo sapiens GN=FRYL PE=1 SV=2	NA	At5g15680/0.0/R KOG1825 Fry-like conserved proteins	PF14222/4.9E-71/Cell morphogenesis N-terminal	NA
Bni_Flc_00434		PHNS01012235.1	scaffold447	29567_35188_+	YP_778556.1/1.74075e-92/ATP synthase CF0 A chain Bigelowiella natans &gt;Q06J71.1 RecName: Full=ATP synthase subunit a, chloroplastic; AltName: Full=ATP synthase F0 sector subunit a; AltName: Full=F-ATPase subunit IV &gt;ABG91388.1 ATP synthase CF0 A chain (plastid) Bigelowiella natans	sp|B1X3Y1|ATPI_PAUCH/2.87e-86/ATP synthase subunit a, organellar chromatophore OS=Paulinella chromatophora GN=atpI PE=3 SV=1	mde:101895478/2.98e-15/28S ribosomal protein S2, mitochondrial; K02967 small subunit ribosomal protein S2	AtCh012/5.81e-142/J KOG0832 Mitochondrial/chloroplast ribosomal protein S2	PTHR19376:SF38/9.7E-144/--	NA
Bni_Flc_00435	chr13	PHNS01003683.1	scaffold25	2269972_2271194_+	XP_019575813.1/0/PREDICTED: ferredoxin-dependent glutamate synthase 2, chloroplastic-like, partial Rhinolophus sinicus	NA	dya:Dyak_GE22188/0.0/dyak_GLEANR_5886; GE22188 gene product from transcript GE22188-RC; K00264 glutamate synthase (NADPH/NADH) EC:1.4.1.13 1.4.1.14	At2g41220/0.0/E KOG0399 Glutamate synthase	PF00310/7.0E-180/Glutamine amidotransferases class-II	NA
Bni_Flc_00436	chr7	PHNS01001396.1	scaffold126	418347_425173_+	XP_022343593.1/6.4181e-100/TPR and ankyrin repeat-containing protein 1-like isoform X2 Crassostrea virginica	sp|O15050|TRNK1_HUMAN/2.63e-64/TPR and ankyrin repeat-containing protein 1 OS=Homo sapiens GN=TRANK1 PE=2 SV=4	NA	NA	PTHR21529/3.4E-285/--	NA
Bni_Flc_00437	chr12	PHNS01005956.1	scaffold73	369551_370155_+	XP_010212325.1/5.86774e-16/PREDICTED: uncharacterized protein LOC104567219, partial Tinamus guttatus	NA	NA	At3g31970/3.31e-11/R KOG0017 FOG: Transposon-encoded proteins with TYA, reverse transcriptase, integrase domains in various combinations	NA	NA
Bni_Flc_00438		PHNS01000358.1	scaffold924	24864_33930_+	XP_006815117.1/6.26794e-174/PREDICTED: serine-protein kinase ATM-like Saccoglossus kowalevskii	sp|Q62388|ATM_MOUSE/7.97e-128/Serine-protein kinase ATM OS=Mus musculus GN=Atm PE=1 SV=2	sko:100369761/5.78e-175/serine-protein kinase ATM-like; K04728 ataxia telangiectasia mutated family protein EC:2.7.11.1	At3g48190/0.0/TBLD KOG0892 Protein kinase ATM/Tel1, involved in telomere length regulation and DNA repair	PTHR11139/3.2E-36/--	NA
Bni_Flc_00439	chr13	PHNS01003683.1	scaffold25	2473584_2488553_-	XP_019576341.1/2.61361e-31/PREDICTED: putative leucine-rich repeat receptor-like serine/threonine-protein kinase At2g14440 Rhinolophus sinicus	NA	NA	At4g29990/1.27e-75/T LSE0002 A Receptor protein kinase containing LRR repeats	NA	NA
Bni_Flc_00440	chr14	PHNS01006314.1	scaffold11	2839056_2845365_+	XP_019577725.1/5.37776e-136/PREDICTED: potassium transporter 7, partial Rhinolophus sinicus	NA	NA	At5g09400/9.45e-138/P LSE0144 A Potassium transporter	PTHR30540/1.2E-199/--	NA
Bni_Flc_00441	chr9	PHNS01001598.1	scaffold2	3700406_3708030_+	XP_001635492.1/0/predicted protein Nematostella vectensis &gt;EDO43429.1 predicted protein Nematostella vectensis	sp|Q5T4S7|UBR4_HUMAN/0.0/E3 ubiquitin-protein ligase UBR4 OS=Homo sapiens GN=UBR4 PE=1 SV=1	cmk:103181388/0.0/ubr4; ubiquitin protein ligase E3 component n-recognin 4; K10691 E3 ubiquitin-protein ligase UBR4 EC:2.3.2.27	At3g02260/0.0/T KOG1776 Zn-binding protein Push	PTHR21725:SF1/0.0/--	NA
Bni_Flc_00442	chr9	PHNS01001598.1	scaffold2	1154647_1161369_+	NA	NA	NA	NA	NA	NA
Bni_Flc_00443		PHNS01002412.1	scaffold360	33175_38646_+	AGH24378.1/1.72128e-69/NADH dehydrogenase subunit 4 (mitochondrion) Reclinomonas americana ATCC 50283	sp|Q37375|NU4M_ACACA/1.50e-51/NADH-ubiquinone oxidoreductase chain 4 OS=Acanthamoeba castellanii GN=ND4 PE=3 SV=1	aqu:4794343/5.00e-50/ND4; NADH dehydrogenase subunit 4; K03881 NADH-ubiquinone oxidoreductase chain 4 EC:1.6.5.3	AtMi046/1.89e-79/C KOG4845 NADH dehydrogenase, subunit 4	PR01437/3.1E-21/NADH-ubiquinone oxidoreductase subunit 4 signature	NA
Bni_Flc_00444		PHNS01010158.1	scaffold31	1093936_1104532_-	NA	NA	NA	At4g17330_2/1.52e-114/S LSE0133 A Uncharacterized protein	PTHR31917/0.0/--	NA
Bni_Flc_00445		PHNS01004469.1	scaffold2658	41_4924_+	KRY06569.1/6.92525e-115/Retrovirus-related Pol polyprotein from transposon TNT 1-94, partial Trichinella patagoniensis	sp|P04146|COPIA_DROME/1.22e-77/Copia protein OS=Drosophila melanogaster GN=GIP PE=1 SV=3	bmor:105841775/2.06e-15/cytochrome P450 9e2-like; K15003 cytochrome P450 family 9 EC:1.14.-.-	At4g03810/2.01e-165/R KOG0017 FOG: Transposon-encoded proteins with TYA, reverse transcriptase, integrase domains in various combinations	PTHR11439:SF192/7.3E-78/--	NA
Bni_Flc_00446					XP_015336294.1/2.42641e-135/PREDICTED: DNA helicase INO80 Marmota marmota marmota	sp|Q6ZPV2|INO80_MOUSE/5.13e-137/DNA helicase INO80 OS=Mus musculus GN=Ino80 PE=2 SV=2	bacu:103007766/3.27e-136/INO80; INO80 complex subunit; K11665 DNA helicase INO80 EC:3.6.4.12	YGL150c/2.18e-119/L KOG0388 SNF2 family DNA-dependent ATPase	PF13892/7.9E-16/DNA-binding domain	NA
Bni_Flc_00447	chr11	PHNS01012166.1	scaffold22	709296_717059_-	XP_004342299.1/3.62231e-94/HECTdomain (ubiquitin-transferase) domain containing protein Acanthamoeba castellanii str. Neff &gt;ELR20189.1 HECTdomain (ubiquitin-transferase) domain containing protein Acanthamoeba castellanii str. Neff	sp|Q7TMY8|HUWE1_MOUSE/1.24e-40/E3 ubiquitin-protein ligase HUWE1 OS=Mus musculus GN=Huwe1 PE=1 SV=5	crg:105318881/8.10e-44/E3 ubiquitin-protein ligase HUWE1-like; K10592 E3 ubiquitin-protein ligase HUWE1 EC:2.3.2.26	At1g70320/0.0/OK KOG0939 E3 ubiquitin-protein ligase/Putative upstream regulatory element binding protein	PF06012/2.6E-47/Domain of Unknown Function (DUF908)	NA
Bni_Flc_00448		PHNS01002412.1	scaffold360	35245_40537_+	AGH24378.1/5.56548e-70/NADH dehydrogenase subunit 4 (mitochondrion) Reclinomonas americana ATCC 50283	sp|O47497|NU4M_METSE/1.86e-52/NADH-ubiquinone oxidoreductase chain 4 OS=Metridium senile GN=ND4 PE=3 SV=1	aqu:4794343/6.92e-51/ND4; NADH dehydrogenase subunit 4; K03881 NADH-ubiquinone oxidoreductase chain 4 EC:1.6.5.3	AtMi046/1.63e-80/C KOG4845 NADH dehydrogenase, subunit 4	PR01437/3.1E-21/NADH-ubiquinone oxidoreductase subunit 4 signature	NA
Bni_Flc_00449	chr9	PHNS01001598.1	scaffold2	5271118_5280263_+	CEO99192.1/1.71376e-98/hypothetical protein PBRA_001098, partial Plasmodiophora brassicae	sp|Q18221|SET2_CAEEL/5.41e-13/Probable histone-lysine N-methyltransferase set-2 OS=Caenorhabditis elegans GN=set-2 PE=2 SV=2	spu:578079/3.20e-13/microtubule-associated protein futsch; K11423 histone-lysine N-methyltransferase SETD2 EC:2.1.1.43	At4g15180/0.0/BK KOG1080 Histone H3 (Lys4) methyltransferase complex, subunit SET1 and related methyltransferases	PF00856/8.2E-10/SET domain	NA
Bni_Flc_00450					XP_015332226.1/0/PREDICTED: chromo domain-containing protein 1, partial Marmota marmota marmota	sp|O14647|CHD2_HUMAN/0.0/Chromodomain-helicase-DNA-binding protein 2 OS=Homo sapiens GN=CHD2 PE=1 SV=2	mze:101474586/0.0/chd2; chromodomain helicase DNA binding protein 2; K20091 chromodomain-helicase-DNA-binding protein 2 EC:3.6.4.12	YER164w/0.0/K KOG0384 Chromodomain-helicase DNA-binding protein	SM00487/6.6E-33/DEAD-like helicases superfamily	NA
Bni_Flc_00451	chr5	PHNS01001832.1	scaffold14	2042959_2042982_-	XP_002593973.1/1.83399e-08/hypothetical protein BRAFLDRAFT_68590 Branchiostoma floridae &gt;EEN49984.1 hypothetical protein BRAFLDRAFT_68590 Branchiostoma floridae	sp|Q96DD0|LRC39_HUMAN/7.69e-07/Leucine-rich repeat-containing protein 39 OS=Homo sapiens GN=LRRC39 PE=2 SV=1	NA	NA	PTHR23155:SF554/1.1E-198/--	NA
Bni_Flc_00452	chr9	PHNS01001598.1	scaffold2	1747089_1753352_-	NA	NA	NA	At3g48050/1.80e-46/K KOG1886 BAH domain proteins	SM00439/1.3E-26/Bromo adjacent homology domain	NA
Bni_Flc_00453	chr14	PHNS01006314.1	scaffold11	744396_753244_-	XP_019575898.1/0/PREDICTED: transcription-associated protein 1-like, partial Rhinolophus sinicus	sp|Q80YV3|TRRAP_MOUSE/3.84e-115/Transformation/transcription domain-associated protein OS=Mus musculus GN=Trrap PE=1 SV=2	crg:105345162/9.46e-170/transformation/transcription domain-associated protein-like; K08874 transformation/transcription domain-associated protein	At2g17930/0.0/TBLD KOG0889 Histone acetyltransferase SAGA, TRRAP/TRA1 component, PI-3 kinase superfamily	PTHR11139/0.0/--	NA
Bni_Flc_00454	chr1	PHNS01001025.1	scaffold19	60898_67196_-	XP_017546127.1/1.69522e-23/PREDICTED: E3 ubiquitin-protein ligase UBR2 isoform X2 Pygocentrus nattereri	sp|Q6WKZ8|UBR2_MOUSE/6.04e-21/E3 ubiquitin-protein ligase UBR2 OS=Mus musculus GN=Ubr2 PE=1 SV=2	dre:559136/2.34e-23/ubr2, si:ch211-239i4.2; ubiquitin protein ligase E3 component n-recognin 2; K10626 E3 ubiquitin-protein ligase UBR2 EC:2.3.2.27	At5g02300/0.0/O KOG1140 N-end rule pathway, recognition component UBR1	PTHR21497/3.5E-173/--	NA
Bni_Flc_00455	chr3	PHNS01003751.1	scaffold7	458422_465615_+	XP_019575771.1/1.30121e-62/PREDICTED: protein TIME FOR COFFEE-like, partial Rhinolophus sinicus	NA	NA	NA	PTHR34798:SF2/0.0/--	NA
Bni_Flc_00456	chr4	PHNS01001287.1	scaffold3	6087412_6093810_+	KPJ16606.1/0/Retrovirus-related Pol polyprotein from transposon TNT 1-94 Papilio machaon	sp|P04146|COPIA_DROME/1.11e-166/Copia protein OS=Drosophila melanogaster GN=GIP PE=1 SV=3	bmor:105841775/1.62e-20/cytochrome P450 9e2-like; K15003 cytochrome P450 family 9 EC:1.14.-.-	At2g16000/0.0/R KOG0017 FOG: Transposon-encoded proteins with TYA, reverse transcriptase, integrase domains in various combinations	PS50994/19.641/Integrase catalytic domain profile.	NA
Bni_Flc_00457	chr12	PHNS01006367.1	scaffold1114	21653_27370_-	XP_004359265.1/5.59168e-44/4-alpha-glucanotransferase Dictyostelium fasciculatum &gt;EGG21415.1 4-alpha-glucanotransferase Dictyostelium fasciculatum	NA	NA	At2g40840/6.71e-60/G LSE0250 A 4-alpha-glucanotransferase involved in glycogen metabolism	PTHR32518:SF3/3.5E-25/--	NA
Bni_Flc_00458	chr2	PHNS01004728.1	scaffold21	1135088_1141918_-	XP_009473403.1/0/PREDICTED: WD repeat and FYVE domain-containing protein 3 Nipponia nippon	sp|Q6VNB8|WDFY3_MOUSE/2.85e-180/WD repeat and FYVE domain-containing protein 3 OS=Mus musculus GN=Wdfy3 PE=1 SV=1	adf:107342270/6.86e-93/protein FAN-like; K18953 factor associated with neutral sphingomyelinase activation	At1g03060_1/0.0/S KOG1788 Uncharacterized conserved protein	PTHR13743/0.0/--	NA
Bni_Flc_00459	chr14	PHNS01006314.1	scaffold11	2290171_2301510_-	KYQ91402.1/1.01371e-09/vacuolar protein sorting-associated protein 13 family protein Dictyostelium lacteum	NA	NA	At3g50380/0.0/U KOG1809 Vacuolar protein sorting-associated protein	PF06650/1.4E-20/SHR-binding domain of vacuolar-sorting associated protein 13	NA
Bni_Flc_00460	chr2	PHNS01004728.1	scaffold21	1135124_1141527_-	XP_009473403.1/0/PREDICTED: WD repeat and FYVE domain-containing protein 3 Nipponia nippon	sp|Q6VNB8|WDFY3_MOUSE/0.0/WD repeat and FYVE domain-containing protein 3 OS=Mus musculus GN=Wdfy3 PE=1 SV=1	adf:107342270/5.34e-93/protein FAN-like; K18953 factor associated with neutral sphingomyelinase activation	At1g03060_2/0.0/TU KOG1786 Lysosomal trafficking regulator LYST and related BEACH and WD40 repeat proteins	PS50197/137.327/BEACH domain profile.	NA
Bni_Flc_00461		PHNS01007625.1	scaffold79	599236_606176_-	XP_013091441.1/1.03947e-113/PREDICTED: Golgi-specific brefeldin A-resistance guanine nucleotide exchange factor 1-like Biomphalaria glabrata	sp|Q92538|GBF1_HUMAN/8.19e-78/Golgi-specific brefeldin A-resistance guanine nucleotide exchange factor 1 OS=Homo sapiens GN=GBF1 PE=1 SV=2	gfr:102036234/5.08e-110/GBF1; golgi brefeldin A resistant guanine nucleotide exchange factor 1; K18443 golgi-specific brefeldin A-resistance guanine nucleotide exchange factor 1	At1g13980/0.0/U KOG0928 Pattern-formation protein/guanine nucleotide exchange factor	PTHR10663/0.0/--	NA
Bni_Flc_00462	chr10	PHNS01011876.1	scaffold82	181265_198621_+	XP_011423910.1/1.59528e-176/PREDICTED: proteasome-associated protein ECM29 homolog Crassostrea gigas &gt;EKC42290.1 Proteasome-associated protein ECM29-like protein Crassostrea gigas	sp|Q5VYK3|ECM29_HUMAN/9.66e-163/Proteasome-associated protein ECM29 homolog OS=Homo sapiens GN=ECM29 PE=1 SV=2	crg:105325874/1.47e-177/proteasome-associated protein ECM29 homolog; K11886 proteasome component ECM29	At2g26780/0.0/S KOG0915 Uncharacterized conserved protein	PTHR23346/2.3E-198/--	NA
Bni_Flc_00463	chr8	PHNS01004769.1	scaffold54	489455_501307_-	XP_019575711.1/0/PREDICTED: clathrin heavy chain 2-like, partial Rhinolophus sinicus	sp|P25870|CLH_DICDI/0.0/Clathrin heavy chain OS=Dictyostelium discoideum GN=chcA PE=1 SV=1	dpe:Dper_GL11922/0.0/GL11922 gene product from transcript GL11922-RA; K04646 clathrin heavy chain	At3g11130/0.0/U KOG0985 Vesicle coat protein clathrin, heavy chain	PTHR10292/0.0/--	NA
Bni_Flc_00464					CEP00952.1/9.49928e-103/hypothetical protein PBRA_008264 Plasmodiophora brassicae	sp|P21440|MDR3_MOUSE/2.13e-97/Multidrug resistance protein 3 OS=Mus musculus GN=Abcb4 PE=2 SV=2	dpx:DAPPUDRAFT_347264/1.53e-108/ABC transporter, subfamily ABCB/MDR; K05658 ATP-binding cassette, subfamily B (MDR/TAP), member 1 EC:3.6.3.44	SPCC663.03/5.05e-102/Q KOG0055 Multidrug/pheromone exporter, ABC superfamily	PS00211/-/ABC transporters family signature.	NA
Bni_Flc_00465	chr4	PHNS01001287.1	scaffold3	409147_420326_+	NA	NA	NA	NA	PF04357/1.0E-32/Family of unknown function (DUF490)	NA
Bni_Flc_00466	chr6	PHNS01006359.1	scaffold9	4022147_4032168_+	KJE98072.1/0/multidrug resistance-associated protein 3, variant Capsaspora owczarzaki ATCC 30864	sp|Q28689|MRP2_RABIT/0.0/Canalicular multispecific organic anion transporter 1 OS=Oryctolagus cuniculus GN=ABCC2 PE=2 SV=1	tca:657826/0.0/multidrug resistance-associated protein 1; K05665 ATP-binding cassette, subfamily C (CFTR/MRP), member 1	At1g30410/0.0/Q KOG0054 Multidrug resistance-associated protein/mitoxantrone resistance protein, ABC superfamily	PTHR24223:SF251/0.0/--	NA
Bni_Flc_00469					XP_004343620.2/2.76103e-12/hypothetical protein CAOG_07746 Capsaspora owczarzaki ATCC 30864 &gt;KJE97319.1 hypothetical protein CAOG_007746 Capsaspora owczarzaki ATCC 30864	sp|Q5SYL3|K0100_MOUSE/3.86e-09/UPF0378 protein KIAA0100 OS=Mus musculus GN=Kiaa0100 PE=2 SV=1	NA	SPAC3H5.09c/1.21e-42/S KOG1910 Uncharacterized conserved protein	PTHR15678:SF6/2.6E-115/--	NA
Bni_Flc_00470	chr13	PHNS01002615.1	scaffold29	142451_146813_+	CEL99112.1/1.99169e-88/unnamed protein product Vitrella brassicaformis CCMP3155	sp|Q27651|PPPFK_ENTHI/6.91e-10/Pyrophosphate--fructose-6-phosphate 1-phosphotransferase OS=Entamoeba histolytica GN=PPi-PFK PE=1 SV=1	NA	At1g12800/0.0/J LSE0381 A Plastidial ribosomal protein S1	SM00316/5.2/Ribosomal protein S1-like RNA-binding domain	NA
Bni_Flc_00471		PHNS01004650.1	scaffold48	655531_663287_-	XP_013087590.1/7.51487e-91/PREDICTED: 1-phosphatidylinositol 3-phosphate 5-kinase-like isoform X4 Biomphalaria glabrata	sp|Q9Y2I7|FYV1_HUMAN/3.34e-73/1-phosphatidylinositol 3-phosphate 5-kinase OS=Homo sapiens GN=PIKFYVE PE=1 SV=3	xtr:550069/3.67e-81/pikfyve, pip5k3; phosphoinositide kinase, FYVE finger containing; K00921 1-phosphatidylinositol-3-phosphate 5-kinase EC:2.7.1.150	At1g71010/0.0/T KOG0230 Phosphatidylinositol-4-phosphate 5-kinase and related FYVE finger-containing proteins	PTHR11353/0.0/--	NA
Bni_Flc_00472	chr6	PHNS01002190.1	scaffold105	403265_407459_+	XP_005315177.1/6.76813e-26/PREDICTED: uncharacterized protein LOC101933223 Chrysemys picta bellii	NA	NA	At2g15410/3.37e-47/R KOG0017 FOG: Transposon-encoded proteins with TYA, reverse transcriptase, integrase domains in various combinations	NA	NA
Bni_Flc_00473	chr1	PHNS01007343.1	scaffold5	4774050_4786907_+	XP_012759217.1/0/hypothetical protein SAMD00019534_003300 Acytostelium subglobosum LB1 &gt;GAM17155.1 hypothetical protein SAMD00019534_003300 Acytostelium subglobosum LB1	sp|P54697|MYOJ_DICDI/0.0/Myosin-J heavy chain OS=Dictyostelium discoideum GN=myoJ PE=3 SV=2	mcf:102125938/0.0/MYO5B; myosin VB; K10357 myosin V	At5g20490/0.0/Z KOG0160 Myosin class V heavy chain	PR00193/9.8E-61/Myosin heavy chain signature	NA
Bni_Flc_00474	chr9	PHNS01001598.1	scaffold2	1596177_1604234_-	XP_763707.1/5.2369e-12/hypothetical protein Theileria parva strain Muguga &gt;EAN31424.1 hypothetical protein TP04_0072 Theileria parva	sp|Q96T23|RSF1_HUMAN/2.27e-11/Remodeling and spacing factor 1 OS=Homo sapiens GN=RSF1 PE=1 SV=2	crg:105330612/7.38e-12/uncharacterized LOC105330612; K13196 zinc finger protein ubi-d4	Hs19923370/3.54e-11/R KOG1246 DNA-binding protein jumonji/RBP2/SMCY, contains JmjC domain	PTHR14140:SF29/2.7E-233/--	NA
Bni_Flc_00475		PHNS01001476.1	scaffold365	10897_16495_-	YP_007890692.1/3.91776e-82/NADH dehydrogenase subunit 7 (mitochondrion) Jakoba libera &gt;AGH24186.1 NADH dehydrogenase subunit 7 (mitochondrion) Jakoba libera	sp|O21270|NDUS2_RECAM/4.06e-80/NADH-ubiquinone oxidoreductase 49 kDa subunit OS=Reclinomonas americana GN=NAD7 PE=3 SV=1	aam:106500504/3.96e-69/NDUFS2; NADH:ubiquinone oxidoreductase core subunit S2; K03935 NADH dehydrogenase (ubiquinone) Fe-S protein 2 EC:1.6.5.3 1.6.99.3	AtMi039/2.56e-94/C KOG2870 NADH:ubiquinone oxidoreductase, NDUFS2/49 kDa subunit	NA	NA
Bni_Flc_00476	chr4	PHNS01001287.1	scaffold3	3839594_3846082_-	NA	NA	NA	NA	PTHR11915/7.8E-107/--	NA
Bni_Flc_00477		PHNS01007389.1	scaffold149	316395_325816_-	XP_011426803.1/7.61594e-21/PREDICTED: nuclear receptor corepressor 1 isoform X10 Crassostrea gigas	sp|Q4KKX4|NCOR1_XENTR/1.23e-14/Nuclear receptor corepressor 1 OS=Xenopus tropicalis GN=ncor1 PE=2 SV=1	crg:105327345/9.17e-22/nuclear receptor corepressor 1-like; K04650 nuclear receptor co-repressor 1	At3g52250/5.51e-167/K KOG1878 Nuclear receptor coregulator SMRT/SMRTER, contains Myb-like domains	SM00717/1.3E-9/SANT SWI3, ADA2, N-CoR and TFIIIB'' DNA-binding domains	NA
Bni_Flc_00478	chr9	PHNS01000488.1	scaffold28	587770_594138_+	XP_019578532.1/3.81428e-116/PREDICTED: histidine kinase 3-like, partial Rhinolophus sinicus	sp|Q54YZ9|DHKJ_DICDI/1.48e-35/Hybrid signal transduction histidine kinase J OS=Dictyostelium discoideum GN=dhkJ PE=3 SV=2	NA	At5g35750/2.34e-142/T KOG0519 Sensory transduction histidine kinase	PS50839/15.919/CHASE domain profile.	NA
Bni_Flc_00480		PHNS01009082.1	scaffold55	1147930_1156718_+	XP_019575736.1/1.55292e-79/PREDICTED: clustered mitochondria protein-like, partial Rhinolophus sinicus	sp|O15818|CLU_DICDI/2.31e-53/Clustered mitochondria protein homolog OS=Dictyostelium discoideum GN=clua PE=1 SV=2	api:100158907/2.13e-47/clustered mitochondria protein homolog; K03255 protein TIF31	At4g28080/0.0/R KOG1839 Uncharacterized protein CLU1/cluA/TIF31 involved in mitochondrial morphology/distribution, also found associated with eIF-3	PTHR12601:SF9/0.0/--	NA
Bni_Flc_00481		PHNS01007963.1	scaffold515	64554_74740_-	YP_009240388.1/1.66438e-89/RNA polymerase beta prime subunit (plastid) Gymnochlora stellata &gt;BAU62522.1 RNA polymerase beta prime subunit (plastid) Gymnochlora stellata	sp|B1X3M9|RPOC1_PAUCH/1.02e-99/DNA-directed RNA polymerase subunit beta' OS=Paulinella chromatophora GN=rpoC1 PE=3 SV=1	crg:105320678/3.01e-27/DNA-directed RNA polymerase III subunit RPC1-like; K03018 DNA-directed RNA polymerase III subunit RPC1 EC:2.7.7.6	ECU07g0090/2.20e-29/K KOG0261 RNA polymerase III, large subunit	PF04983/2.7E-5/RNA polymerase Rpb1, domain 3	NA
Bni_Flc_00482	chr5	PHNS01006611.1	scaffold24	847347_884302_+	XP_022090524.1/0/intron-binding protein aquarius-like Acanthaster planci &gt;XP_022090525.1 intron-binding protein aquarius-like Acanthaster planci &gt;XP_022090526.1 intron-binding protein aquarius-like Acanthaster planci	sp|O60306|AQR_HUMAN/0.0/Intron-binding protein aquarius OS=Homo sapiens GN=AQR PE=1 SV=4	spu:577627/0.0/intron-binding protein aquarius; K12874 intron-binding protein aquarius	At2g38770/0.0/L KOG1806 DEAD box containing helicases	PF13086/1.6E-27/AAA domain	NA
Bni_Flc_00483		PHNS01006643.1	scaffold1366	10461_12668_+	EJY66653.1/8.78205e-24/hypothetical protein OXYTRI_13058 (macronuclear) Oxytricha trifallax	NA	NA	NA	NA	NA
Bni_Flc_00484		PHNS01004146.1	scaffold53	672000_692371_+	XP_022184625.1/0/putative glutamate synthase NADPH Nilaparvata lugens	NA	der:Dere_GG15849/0.0/GG15849 gene product from transcript GG15849-RC; K00264 glutamate synthase (NADPH/NADH) EC:1.4.1.13 1.4.1.14	At5g04140/0.0/E KOG0399 Glutamate synthase	PF01645/2.1E-160/Conserved region in glutamate synthase	NA
Bni_Flc_00485	chr9	PHNS01001598.1	scaffold2	3231290_3239170_-	NA	NA	NA	NA	PTHR31267:SF2/3.2E-301/--	NA
Bni_Flc_00486	chr14	PHNS01006314.1	scaffold11	2290210_2301808_-	XP_013761170.1/9.66963e-08/vacuolar sorting protein Thecamonas trahens ATCC 50062 &gt;KNC56130.1 vacuolar sorting protein Thecamonas trahens ATCC 50062	NA	NA	At3g50380/0.0/U KOG1809 Vacuolar protein sorting-associated protein	PTHR16166:SF98/7.6E-192/--	NA
Bni_Flc_00487	chr10	PHNS01006553.1	scaffold42	1425146_1431247_-	XP_020900261.1/0/U5 small nuclear ribonucleoprotein 200 kDa helicase-like Exaiptasia pallida	sp|O75643|U520_HUMAN/0.0/U5 small nuclear ribonucleoprotein 200 kDa helicase OS=Homo sapiens GN=SNRNP200 PE=1 SV=2	sasa:106579886/0.0/U5 small nuclear ribonucleoprotein 200 kDa helicase-like; K12854 pre-mRNA-splicing helicase BRR2 EC:3.6.4.13	At1g20960/0.0/A KOG0951 RNA helicase BRR2, DEAD-box superfamily	PTHR24031/2.8E-23/--	NA
Bni_Flc_00488	chr4	PHNS01005842.1	scaffold1	1678166_1683488_+	CDW75723.1/7.74573e-38/UNKNOWN Stylonychia lemnae	NA	NA	Hs22053937/6.63e-10/R KOG1721 FOG: Zn-finger	NA	NA
Bni_Flc_00489	chr1	PHNS01010418.1	scaffold23	665770_678948_-	XP_019575833.1/0/PREDICTED: brefeldin A-inhibited guanine nucleotide-exchange protein 5, partial Rhinolophus sinicus	sp|Q7TSU1|BIG2_RAT/0.0/Brefeldin A-inhibited guanine nucleotide-exchange protein 2 OS=Rattus norvegicus GN=Arfgef2 PE=1 SV=1	tca:661541/0.0/brefeldin A-inhibited guanine nucleotide-exchange protein 1; K18442 brefeldin A-inhibited guanine nucleotide-exchange protein	At3g43300/0.0/U KOG0929 Guanine nucleotide exchange factor	PF16213/2.9E-26/Dimerisation and cyclophilin-binding domain of Mon2	NA
Bni_Flc_00490	chr2	PHNS01004728.1	scaffold21	3186818_3193613_-	NA	NA	NA	NA	NA	NA
Bni_Flc_00491	chr9	PHNS01001598.1	scaffold2	3167471_3178637_-	XP_009053583.1/7.43903e-89/hypothetical protein LOTGIDRAFT_214826 Lottia gigantea &gt;ESO95734.1 hypothetical protein LOTGIDRAFT_214826 Lottia gigantea	sp|Q6KCD5|NIPBL_MOUSE/1.04e-82/Nipped-B-like protein OS=Mus musculus GN=Nipbl PE=1 SV=1	obi:106873473/8.05e-90/nipped-B-like protein B; K06672 cohesin loading factor subunit SCC2	At5g15540/0.0/BDL KOG1020 Sister chromatid cohesion protein SCC2/Nipped-B	PF00628/1.8E-8/PHD-finger	NA
Bni_Flc_00492	chr4	PHNS01001287.1	scaffold3	1731046_1738902_+	XP_003292027.1/7.52609e-157/hypothetical protein DICPUDRAFT_39910 Dictyostelium purpureum &gt;EGC31458.1 hypothetical protein DICPUDRAFT_39910 Dictyostelium purpureum	sp|Q7Z6Z7|HUWE1_HUMAN/5.48e-118/E3 ubiquitin-protein ligase HUWE1 OS=Homo sapiens GN=HUWE1 PE=1 SV=3	amj:106737472/4.15e-120/E3 ubiquitin-protein ligase HUWE1-like; K10592 E3 ubiquitin-protein ligase HUWE1 EC:2.3.2.26	At1g70320/0.0/OK KOG0939 E3 ubiquitin-protein ligase/Putative upstream regulatory element binding protein	PTHR11254/2.7E-120/--	NA
Bni_Flc_00493	chr3	PHNS01011683.1	scaffold18	129069_140056_+	NA	NA	NA	At1g48090/0.0/U KOG1809 Vacuolar protein sorting-associated protein	PTHR16166:SF93/0.0/--	NA
Bni_Flc_00494					XP_018913923.1/8.77795e-87/PREDICTED: uncharacterized protein LOC109041876 Bemisia tabaci &gt;XP_018913924.1 PREDICTED: uncharacterized protein LOC109041876 Bemisia tabaci	sp|O43182|RHG06_HUMAN/1.86e-14/Rho GTPase-activating protein 6 OS=Homo sapiens GN=ARHGAP6 PE=1 SV=3	bmor:101743771/8.55e-19/rho GTPase-activating protein 6; K20631 Rho GTPase-activating protein 6	SPBC3F6.05_2/1.82e-56/TZ KOG2710 Rho GTPase-activating protein	PF12710/9.1E-7/haloacid dehalogenase-like hydrolase	NA
Bni_Flc_00495	chr9	PHNS01001598.1	scaffold2	3231290_3239148_-	NA	NA	NA	NA	PTHR31267/2.9E-165/--	NA
Bni_Flc_00496	chr11	PHNS01012166.1	scaffold22	700662_708592_-	XP_003292027.1/5.56072e-163/hypothetical protein DICPUDRAFT_39910 Dictyostelium purpureum &gt;EGC31458.1 hypothetical protein DICPUDRAFT_39910 Dictyostelium purpureum	sp|Q7Z6Z7|HUWE1_HUMAN/5.65e-125/E3 ubiquitin-protein ligase HUWE1 OS=Homo sapiens GN=HUWE1 PE=1 SV=3	hmg:100203526/5.92e-128/E3 ubiquitin-protein ligase HUWE1-like; K10592 E3 ubiquitin-protein ligase HUWE1 EC:2.3.2.26	At1g55860/0.0/OK KOG0939 E3 ubiquitin-protein ligase/Putative upstream regulatory element binding protein	SM00119/6.5E-159/Domain Homologous to E6-AP Carboxyl Terminus with	NA
Bni_Flc_00497	chr10	PHNS01006792.1	scaffold4	3164778_3171962_-	XP_003286452.1/8.49881e-35/hypothetical protein DICPUDRAFT_150416 Dictyostelium purpureum &gt;EGC37024.1 hypothetical protein DICPUDRAFT_150416 Dictyostelium purpureum	sp|Q03570|MED14_CAEEL/1.30e-22/Mediator of RNA polymerase II transcription subunit 14 OS=Caenorhabditis elegans GN=rgr-1 PE=3 SV=6	hmg:100205093/9.33e-26/mediator of RNA polymerase II transcription subunit 14-like; K15156 mediator of RNA polymerase II transcription subunit 14	At3g04740/0.0/K KOG1875 Thyroid hormone receptor-associated coactivator complex component (TRAP170)	PTHR12809/0.0/--	NA
Bni_Flc_00498	chr12	PHNS01006364.1	scaffold56	447442_457569_-	XP_019577534.1/0/PREDICTED: transcription elongation factor SPT6 homolog, partial Rhinolophus sinicus	sp|Q62383|SPT6H_MOUSE/6.41e-153/Transcription elongation factor SPT6 OS=Mus musculus GN=Supt6h PE=1 SV=2	xla:108707959/4.70e-156/supt6h.L, emb-5, spt6, spt6h; SPT6 homolog, histone chaperone L homeolog; K11292 transcription elongation factor SPT6	At1g65440/0.0/A KOG1856 Transcription elongation factor SPT6	PF14632/1.1E-14/Acidic N-terminal SPT6	NA
Bni_Flc_00499	chr14	PHNS01011820.1	scaffold15	2449222_2457448_+	XP_012750506.1/9.46464e-89/hypothetical protein SAMD00019534_095850 Acytostelium subglobosum LB1 &gt;GAM26410.1 hypothetical protein SAMD00019534_095850 Acytostelium subglobosum LB1	sp|Q55FJ0|LVSG_DICDI/5.29e-74/Probable inactive serine/threonine-protein kinase lvsG OS=Dictyostelium discoideum GN=lvsG PE=3 SV=1	adf:107347018/1.87e-80/WD repeat-containing protein 81-like; K17601 WD repeat-containing protein 81	At5g18530/0.0/TU KOG1786 Lysosomal trafficking regulator LYST and related BEACH and WD40 repeat proteins	PF00069/2.2E-8/Protein kinase domain	NA
Bni_Flc_00500	chr9	PHNS01001598.1	scaffold2	3700140_3707991_+	XP_001635492.1/0/predicted protein Nematostella vectensis &gt;EDO43429.1 predicted protein Nematostella vectensis	sp|Q5T4S7|UBR4_HUMAN/0.0/E3 ubiquitin-protein ligase UBR4 OS=Homo sapiens GN=UBR4 PE=1 SV=1	cmk:103181388/0.0/ubr4; ubiquitin protein ligase E3 component n-recognin 4; K10691 E3 ubiquitin-protein ligase UBR4 EC:2.3.2.27	At3g02260/0.0/T KOG1776 Zn-binding protein Push	PF13764/0.0/E3 ubiquitin-protein ligase UBR4	NA
Bni_Flc_00501	chr6	PHNS01006359.1	scaffold9	1182214_1192495_-	XP_019575736.1/2.24207e-82/PREDICTED: clustered mitochondria protein-like, partial Rhinolophus sinicus	sp|O15818|CLU_DICDI/6.69e-56/Clustered mitochondria protein homolog OS=Dictyostelium discoideum GN=clua PE=1 SV=2	cmk:103183309/4.75e-49/cluh; clustered mitochondria homolog; K03255 protein TIF31	At1g15290/0.0/R KOG1839 Uncharacterized protein CLU1/cluA/TIF31 involved in mitochondrial morphology/distribution, also found associated with eIF-3	SM00028/31.0/Tetratricopeptide repeats	NA
Bni_Flc_00502	chr3	PHNS01003751.1	scaffold7	458422_465616_+	XP_019575771.1/7.76785e-43/PREDICTED: protein TIME FOR COFFEE-like, partial Rhinolophus sinicus	NA	NA	NA	PTHR34798/3.9E-194/--	NA
Bni_Flc_00503					XP_015786365.1/0/PREDICTED: teneurin-m-like isoform X1 Tetranychus urticae	sp|Q9VYN8|TENA_DROME/0.0/Teneurin-a OS=Drosophila melanogaster GN=Ten-a PE=1 SV=2	hsa:7148/3.29e-49/TNXB, EDS3, HXBL, TENX, TN-X, TNX, TNXB1, TNXB2, TNXBS, VUR8, XB, XBS; tenascin XB; K06252 tenascin	Hs7657411_2/2.54e-135/S KOG4659 Uncharacterized conserved protein (Rhs family)	PF12661/0.033/Human growth factor-like EGF	NA
Bni_Flc_00504		PHNS01007389.1	scaffold149	316426_325441_-	XP_011426803.1/7.19594e-21/PREDICTED: nuclear receptor corepressor 1 isoform X10 Crassostrea gigas	sp|Q4KKX4|NCOR1_XENTR/1.17e-14/Nuclear receptor corepressor 1 OS=Xenopus tropicalis GN=ncor1 PE=2 SV=1	crg:105327345/8.66e-22/nuclear receptor corepressor 1-like; K04650 nuclear receptor co-repressor 1	At3g52250/2.59e-167/K KOG1878 Nuclear receptor coregulator SMRT/SMRTER, contains Myb-like domains	PS51293/12.567/SANT domain profile.	NA
Bni_Flc_00505	chr10	PHNS01006553.1	scaffold42	1425280_1431172_-	XP_019575703.1/0/PREDICTED: DExH-box ATP-dependent RNA helicase DExH12, partial Rhinolophus sinicus	sp|O75643|U520_HUMAN/0.0/U5 small nuclear ribonucleoprotein 200 kDa helicase OS=Homo sapiens GN=SNRNP200 PE=1 SV=2	dre:799690/0.0/snrnp200, fb63a09, si:ch211-251j10.5, wu:fb63a09; small nuclear ribonucleoprotein 200 (U5); K12854 pre-mRNA-splicing helicase BRR2 EC:3.6.4.13	At1g20960/0.0/A KOG0951 RNA helicase BRR2, DEAD-box superfamily	PTHR24075/5.0E-74/--	NA
Bni_Flc_00506					XP_021925016.1/0/LOW QUALITY PROTEIN: ran-binding protein 9-like Zootermopsis nevadensis	sp|Q9PTY5|RANB9_XENLA/4.51e-133/Ran-binding protein 9 OS=Xenopus laevis GN=ranbp9 PE=2 SV=1	NA	Hs4885571/9.07e-54/R KOG1477 SPRY domain-containing proteins	NA	NA
Bni_Flc_00507	chr4	PHNS01001287.1	scaffold3	1958351_1967682_-	XP_629102.1/5.5291e-30/hypothetical protein DDB_G0293508 Dictyostelium discoideum AX4 &gt;EAL60689.1 hypothetical protein DDB_G0293508 Dictyostelium discoideum AX4	sp|Q8BUH8|SENP7_MOUSE/3.42e-25/Sentrin-specific protease 7 OS=Mus musculus GN=Senp7 PE=2 SV=1	xma:102220458/7.19e-29/senp7; SUMO1/sentrin specific peptidase 7; K08596 sentrin-specific protease 7 EC:3.4.22.68	At1g09730/4.33e-111/O KOG0779 Protease, Ulp1 family	PTHR24365/1.2E-52/--	NA
Bni_Flc_00508		PHNS01006803.1	scaffold164	158537_159173_+	CDW61304.1/3.26525e-22/hypothetical protein TTRE_0000975501 Trichuris trichiura	sp|Q14839|CHD4_HUMAN/3.78e-10/Chromodomain-helicase-DNA-binding protein 4 OS=Homo sapiens GN=CHD4 PE=1 SV=2	tca:100142337/2.97e-10/chromodomain-helicase-DNA-binding protein Mi-2 homolog; K11643 chromodomain-helicase-DNA-binding protein 4 EC:3.6.4.12	At5g22760/0.0/BK KOG1473 Nucleosome remodeling factor, subunit NURF301/BPTF	SM00249/1.2E-11/PHD zinc finger	NA
Bni_Flc_00509		PHNS01007389.1	scaffold149	316330_325840_-	XP_011426803.1/7.33769e-21/PREDICTED: nuclear receptor corepressor 1 isoform X10 Crassostrea gigas	sp|Q4KKX4|NCOR1_XENTR/1.19e-14/Nuclear receptor corepressor 1 OS=Xenopus tropicalis GN=ncor1 PE=2 SV=1	crg:105327345/8.83e-22/nuclear receptor corepressor 1-like; K04650 nuclear receptor co-repressor 1	At3g52250/1.84e-167/K KOG1878 Nuclear receptor coregulator SMRT/SMRTER, contains Myb-like domains	PTHR13992/2.3E-133/--	NA
Bni_Flc_00510		PHNS01002029.1	scaffold192	50911_220673_-	KMQ84682.1/2.41175e-26/gag-pol polyprotein, partial Lasius niger	sp|P04146|COPIA_DROME/4.61e-11/Copia protein OS=Drosophila melanogaster GN=GIP PE=1 SV=3	NA	At2g21310/1.31e-54/R KOG0017 FOG: Transposon-encoded proteins with TYA, reverse transcriptase, integrase domains in various combinations	PS50158/9.488/Zinc finger CCHC-type profile.	NA
Bni_Flc_00511	chr13	PHNS01002615.1	scaffold29	1186192_1195428_-	XP_003284680.1/8.4011e-114/hypothetical protein DICPUDRAFT_45662 Dictyostelium purpureum &gt;EGC38786.1 hypothetical protein DICPUDRAFT_45662 Dictyostelium purpureum	sp|Q8NHY2|RFWD2_HUMAN/7.03e-96/E3 ubiquitin-protein ligase RFWD2 OS=Homo sapiens GN=RFWD2 PE=1 SV=1	sko:102801938/7.18e-99/E3 ubiquitin-protein ligase RFWD2-like; K10143 E3 ubiquitin-protein ligase RFWD2 EC:2.3.2.27	At5g41730/0.0/T KOG0192 Tyrosine kinase specific for activated (GTP-bound) p21cdc42Hs	PF06760/1.2E-101/Protein of unknown function (DUF1221)	NA
Bni_Flc_00512	chr4	PHNS01001287.1	scaffold3	6081596_6090681_+	KXJ70335.1/1.84415e-130/hypothetical protein RP20_CCG024022 Aedes albopictus	sp|P04146|COPIA_DROME/2.44e-109/Copia protein OS=Drosophila melanogaster GN=GIP PE=1 SV=3	xla:108701477/5.64e-36/1-phosphatidylinositol 3-phosphate 5-kinase-like; K00921 1-phosphatidylinositol-3-phosphate 5-kinase EC:2.7.1.150	At4g10990_1/1.25e-166/R KOG0017 FOG: Transposon-encoded proteins with TYA, reverse transcriptase, integrase domains in various combinations	PF07727/7.9E-97/Reverse transcriptase (RNA-dependent DNA polymerase)	NA
Bni_Flc_00513		PHNS01006803.1	scaffold164	13889_17884_+	XP_009883999.1/2.1578e-160/PREDICTED: uncharacterized protein LOC104287046, partial Charadrius vociferus	sp|P20825|POL2_DROME/9.51e-52/Retrovirus-related Pol polyprotein from transposon 297 OS=Drosophila melanogaster GN=pol PE=4 SV=1	pxy:105395769/2.87e-48/uncharacterized LOC105395769; K16803 cytoskeleton-associated protein 5	At1g20390/0.0/R KOG0017 FOG: Transposon-encoded proteins with TYA, reverse transcriptase, integrase domains in various combinations	PTHR33240/2.1E-37/--	NA
Bni_Flc_00514	chr8	PHNS01012126.1	scaffold8	3181944_3188522_-	XP_019575690.1/0/PREDICTED: LOW QUALITY PROTEIN: glutamate synthase 1 NADH, chloroplastic-like, partial Rhinolophus sinicus	sp|Q1RMT8|IRAK4_BOVIN/1.99e-40/Interleukin-1 receptor-associated kinase 4 OS=Bos taurus GN=IRAK4 PE=2 SV=1	sko:100371963/0.0/glutamate synthase NADH, amyloplastic-like; K00264 glutamate synthase (NADPH/NADH) EC:1.4.1.13 1.4.1.14	At5g53460/0.0/E KOG0399 Glutamate synthase	PF04898/8.0E-116/Glutamate synthase central domain	NA
Bni_Flc_00515					NA	NA	mze:101482957/3.35e-06/vesicle-associated membrane protein 8-like; K08512 vesicle-associated membrane protein 8	SPAC6G9.11/2.55e-09/U KOG0860 Synaptobrevin/VAMP-like protein	NA	NA
Bni_Flc_00516	chr13	PHNS01002615.1	scaffold29	1352974_1364413_-	XP_022317582.1/0/regulatory-associated protein of mTOR-like isoform X2 Crassostrea virginica	sp|Q8K4Q0|RPTOR_MOUSE/0.0/Regulatory-associated protein of mTOR OS=Mus musculus GN=Rptor PE=1 SV=1	mcf:102116460/0.0/RPTOR; regulatory associated protein of MTOR complex 1; K07204 regulatory associated protein of mTOR	At3g08850/0.0/D KOG1517 Guanine nucleotide binding protein MIP1	PF14538/1.9E-42/Raptor N-terminal CASPase like domain	NA
Bni_Flc_00517	chr4	PHNS01001287.1	scaffold3	390105_396306_-	XP_012752031.1/3.55443e-06/hypothetical protein SAMD00019534_081170 Acytostelium subglobosum LB1 &gt;GAM24942.1 hypothetical protein SAMD00019534_081170 Acytostelium subglobosum LB1	NA	NA	At5g04670/4.51e-46/K KOG2261 Polycomb enhancer protein, EPC	PTHR13793:SF94/5.8E-189/--	NA
Bni_Flc_00518		PHNS01002330.1	scaffold148	126918_137943_-	XP_019772069.1/3.22662e-24/PREDICTED: non-canonical poly(A) RNA polymerase PAPD5-like isoform X2 Dendroctonus ponderosae	sp|Q6PB75|PAPD7_MOUSE/9.53e-25/Non-canonical poly(A) RNA polymerase PAPD7 OS=Mus musculus GN=Papd7 PE=2 SV=2	soc:105195101/7.34e-26/non-canonical poly(A) RNA polymerase PAPD5-like; K03514 non-canonical poly(A) RNA polymerase PAPD5/7 EC:2.7.7.19	At4g00060/0.0/L KOG1906 DNA polymerase sigma	PTHR23092/2.9E-283/--	NA
Bni_Flc_00519	chr6	PHNS01000151.1	scaffold34	293529_301119_+	XP_020905459.1/1.65244e-81/1-phosphatidylinositol 3-phosphate 5-kinase-like Exaiptasia pallida	sp|B0G126|FYV1_DICDI/5.37e-71/1-phosphatidylinositol 3-phosphate 5-kinase OS=Dictyostelium discoideum GN=pip5k3 PE=3 SV=1	tca:658852/8.48e-74/1-phosphatidylinositol 3-phosphate 5-kinase; K00921 1-phosphatidylinositol-3-phosphate 5-kinase EC:2.7.1.150	At3g14270/0.0/T KOG0230 Phosphatidylinositol-4-phosphate 5-kinase and related FYVE finger-containing proteins	PTHR11353/0.0/--	NA
Bni_Flc_00520		PHNS01009082.1	scaffold55	1148927_1160774_-	XP_019575736.1/2.43079e-84/PREDICTED: clustered mitochondria protein-like, partial Rhinolophus sinicus	sp|O15818|CLU_DICDI/7.98e-58/Clustered mitochondria protein homolog OS=Dictyostelium discoideum GN=clua PE=1 SV=2	api:100158907/5.85e-51/clustered mitochondria protein homolog; K03255 protein TIF31	At4g28080/0.0/R KOG1839 Uncharacterized protein CLU1/cluA/TIF31 involved in mitochondrial morphology/distribution, also found associated with eIF-3	PS50005/8.437/TPR repeat profile.	NA
Bni_Flc_00521	chr11	PHNS01006870.1	scaffold16	944063_957472_+	XP_020894938.1/7.92223e-145/endoribonuclease Dicer-like, partial Exaiptasia pallida	sp|P34529|DCR1_CAEEL/1.15e-58/Endoribonuclease dcr-1 OS=Caenorhabditis elegans GN=dcr-1 PE=1 SV=3	aqu:100638678/1.73e-120/endoribonuclease Dicer-like; K11592 endoribonuclease Dicer EC:3.1.26.-	At5g20320/0.0/A KOG0701 dsRNA-specific nuclease Dicer and related ribonucleases	PTHR14950:SF15/0.0/--	NA
Bni_Flc_00522	chr9	PHNS01001598.1	scaffold2	3808718_3816658_+	XP_003287838.1/1.30176e-59/hypothetical protein DICPUDRAFT_152002 Dictyostelium purpureum &gt;EGC35659.1 hypothetical protein DICPUDRAFT_152002 Dictyostelium purpureum	sp|O94915|FRYL_HUMAN/9.32e-28/Protein furry homolog-like OS=Homo sapiens GN=FRYL PE=1 SV=2	NA	At5g15680/0.0/R KOG1825 Fry-like conserved proteins	PF14228/0.0/Cell morphogenesis central region	NA
Bni_Flc_00523	chr3	PHNS01003751.1	scaffold7	458979_465828_+	XP_019575771.1/1.20318e-62/PREDICTED: protein TIME FOR COFFEE-like, partial Rhinolophus sinicus	NA	NA	NA	PTHR34798:SF2/0.0/--	NA
Bni_Flc_00524	chr4	PHNS01001287.1	scaffold3	1817468_1827060_-	gi|861640178|gb|KMQ93106.1|/1.76977e-11/hypothetical protein RF55_6818 Lasius niger	sp|Q14667|K0100_HUMAN/1.23e-06/UPF0378 protein KIAA0100 OS=Homo sapiens GN=KIAA0100 PE=1 SV=3	NA	At1g58250/0.0/S KOG1910 Uncharacterized conserved protein	PTHR15678:SF8/0.0/--	NA
Bni_Flc_00525	chr8	PHNS01012126.1	scaffold8	3377373_3404370_-	NA	NA	NA	NA	PTHR33566/0.0/--	NA
Bni_Flc_00526	chr2	PHNS01004728.1	scaffold21	890511_897704_+	NA	NA	NA	NA	PTHR32093/0.0/--	NA
Bni_Flc_00527	chr8	PHNS01004769.1	scaffold54	461495_478378_-	gi|733876105|ref|XP_010704636.1|/0/PREDICTED: LOW QUALITY PROTEIN: anaphase-promoting complex subunit 1 Meleagris gallopavo	sp|Q9H1A4|APC1_HUMAN/0.0/Anaphase-promoting complex subunit 1 OS=Homo sapiens GN=ANAPC1 PE=1 SV=1	myb:102258943/0.0/ANAPC1; anaphase promoting complex subunit 1; K03348 anaphase-promoting complex subunit 1	At5g05560/0.0/DO KOG1858 Anaphase-promoting complex (APC), subunit 1 (meiotic check point regulator/Tsg24)	PTHR12827/0.0/--	NA
Bni_Flc_00528	chr13	PHNS01003683.1	scaffold25	2215363_2229571_+	gi|831785660|ref|XP_012757858.1|/3.73302e-19/hypothetical protein SAMD00019534_018130 Acytostelium subglobosum LB1 &gt;gi|735858490|dbj|GAM18638.1| hypothetical protein SAMD00019534_018130 Acytostelium subglobosum LB1	sp|Q8BX70|VP13C_MOUSE/1.28e-09/Vacuolar protein sorting-associated protein 13C OS=Mus musculus GN=Vps13c PE=1 SV=2	mze:101476700/1.19e-12/vps13a; vacuolar protein sorting 13 homolog A; K19525 vacuolar protein sorting-associated protein 13A/C	At4g17140/0.0/U KOG1809 Vacuolar protein sorting-associated protein	PTHR16166/0.0/--	NA
Bni_Flc_00529	chr10	PHNS01011876.1	scaffold82	227663_320904_-	gi|260826836|ref|XP_002608371.1|/1.95413e-11/hypothetical protein BRAFLDRAFT_91330 Branchiostoma floridae &gt;gi|229293722|gb|EEN64381.1| hypothetical protein BRAFLDRAFT_91330 Branchiostoma floridae	sp|Q9EPV5|APAF_RAT/2.37e-07/Apoptotic protease-activating factor 1 OS=Rattus norvegicus GN=Apaf1 PE=1 SV=1	chx:102188830/1.62e-08/APAF1, Apaf-1; apoptotic peptidase activating factor 1; K02084 apoptotic protease-activating factor	NA	PTHR23155/5.3E-214/--	NA
Bni_Flc_00530	chr5	PHNS01003730.1	scaffold91	463658_479749_-	gi|470263769|ref|XP_004361009.1|/1.06695e-99/hypothetical protein DFA_05290 Dictyostelium fasciculatum &gt;gi|328874793|gb|EGG23158.1| hypothetical protein DFA_05290 Dictyostelium fasciculatum	sp|Q32PW3|TAF2_DANRE/6.41e-80/Transcription initiation factor TFIID subunit 2 OS=Danio rerio GN=taf2 PE=2 SV=2	adf:107334323/1.66e-89/transcription initiation factor TFIID subunit 2-like; K03128 transcription initiation factor TFIID subunit 2	At1g73960/0.0/K KOG1932 TATA binding protein associated factor	PTHR15137/6.8E-180/--	NA
Bni_Flc_00531	chr3	PHNS01003751.1	scaffold7	458958_465852_+	NA	NA	NA	NA	PTHR34798:SF2/1.4E-161/--	NA
Bni_Flc_00532		PHNS01004942.1	scaffold96	520039_528029_-	gi|873223294|emb|CEM29089.1|/0/unnamed protein product Vitrella brassicaformis CCMP3155	sp|Q7ZVZ6|PREP_DANRE/3.17e-109/Presequence protease, mitochondrial OS=Danio rerio GN=pitrm1 PE=2 SV=1	tru:101061993/2.64e-109/pitrm1; pitrilysin metallopeptidase 1; K06972 presequence protease EC:3.4.24.-	At3g19170/0.0/RO KOG2019 Metalloendoprotease HMP1 (insulinase superfamily)	PTHR11851:SF68/3.6E-292/--	NA
Bni_Flc_00533	chr3	PHNS01011683.1	scaffold18	533818_543619_-	gi|950970943|ref|XP_014454451.1|/1.84614e-73/PREDICTED: bromodomain and WD repeat-containing protein 1 Alligator mississippiensis	sp|Q9NSI6|BRWD1_HUMAN/9.12e-74/Bromodomain and WD repeat-containing protein 1 OS=Homo sapiens GN=BRWD1 PE=1 SV=4	amj:106736749/2.22e-74/BRWD1; bromodomain and WD repeat domain containing 1; K11798 bromodomain and WD repeat domain containing protein 1/3	At5g49430/0.0/R KOG0644 Uncharacterized conserved protein, contains WD40 repeat and BROMO domains	PS50082/9.472/Trp-Asp (WD) repeats profile.	NA
Bni_Flc_00534	chr8	PHNS01012126.1	scaffold8	19941_29494_-	gi|960982803|ref|XP_014806620.1|/2.83497e-55/PREDICTED: E3 ubiquitin-protein ligase SHPRH Calidris pugnax	sp|Q7TPQ3|SHPRH_MOUSE/2.38e-54/E3 ubiquitin-protein ligase SHPRH OS=Mus musculus GN=Shprh PE=1 SV=1	amj:102562386/1.70e-55/SHPRH; SNF2 histone linker PHD RING helicase; K15710 E3 ubiquitin-protein ligase SHPRH EC:3.6.4.- 2.3.2.27	At2g40770/0.0/L KOG0298 DEAD box-containing helicase-like transcription factor/DNA repair protein	NA	NA
Bni_Flc_00535	chr9	PHNS01001598.1	scaffold2	1756043_1763221_-	gi|405951983|gb|EKC19845.1|/7.08374e-08/Serine/threonine-protein phosphatase 1 regulatory subunit 10 Crassostrea gigas	NA	crg:105327467/9.55e-09/serine/threonine-protein phosphatase 1 regulatory subunit 10-like; K17552 protein phosphatase 1 regulatory subunit 10	At3g48050/0.0/K KOG1886 BAH domain proteins	PTHR15141/3.0E-192/--	NA
Bni_Flc_00536	chr11	PHNS01006870.1	scaffold16	2285125_3067652_+	gi|699657846|ref|XP_009881815.1|/2.00261e-174/PREDICTED: uncharacterized protein LOC104285113, partial Charadrius vociferus	sp|P04146|COPIA_DROME/1.53e-95/Copia protein OS=Drosophila melanogaster GN=GIP PE=1 SV=3	adf:107338336/7.98e-20/F-box/LRR-repeat protein 20-like; K10268 F-box and leucine-rich repeat protein 2/20	At1g36035/9.26e-179/R KOG0017 FOG: Transposon-encoded proteins with TYA, reverse transcriptase, integrase domains in various combinations	NA	NA
Bni_Flc_00537	chr3	PHNS01011683.1	scaffold18	1899990_1908004_+	gi|617662773|ref|XP_007537984.1|/1.18611e-45/PREDICTED: germinal-center associated nuclear protein Erinaceus europaeus	sp|O60318|GANP_HUMAN/2.48e-45/Germinal-center associated nuclear protein OS=Homo sapiens GN=MCM3AP PE=1 SV=2	lcm:102366631/5.68e-26/SAC3D1; SAC3 domain containing 1; K16734 SAC3 domain-containing protein 1	At3g06290/0.0/UD KOG1860 Nuclear protein export factor	PTHR12436/0.0/--	NA
Bni_Flc_00538	chr9	PHNS01001598.1	scaffold2	1746274_1752055_-	NA	NA	NA	At3g48050/1.07e-81/K KOG1886 BAH domain proteins	PF08711/9.6E-14/TFIIS helical bundle-like domain	NA
Bni_Flc_00539	chr5	PHNS01005483.1	scaffold52	330744_351358_+	gi|999972206|gb|KXJ11380.1|/0/Activating signal cointegrator 1 complex subunit 3 Exaiptasia pallida	sp|E1BNG3|ASCC3_BOVIN/0.0/Activating signal cointegrator 1 complex subunit 3 OS=Bos taurus GN=ascc3 PE=3 SV=1	spu:100888531/0.0/activating signal cointegrator 1 complex subunit 3; K18663 activating signal cointegrator complex subunit 3 EC:3.6.4.12	At5g61140/0.0/A KOG0952 DNA/RNA helicase MER3/SLH1, DEAD-box superfamily	PF00271/1.2E-9/Helicase conserved C-terminal domain	molecular_function:GO:1901363//heterocyclic compound binding;GO:0097159//organic cyclic compound binding;
Bni_Flc_00540	chr10	PHNS01006792.1	scaffold4	2833756_2850078_-	gi|584044700|ref|XP_006767195.1|/6.02787e-47/PREDICTED: protein MON2 homolog Myotis davidii	sp|Q9VLT1|MON2_DROME/7.00e-44/Protein MON2 homolog OS=Drosophila melanogaster GN=mon2 PE=2 SV=4	tsp:Tsp_03859/2.47e-19/vacuolar protein sorting-associated protein 26; K18466 vacuolar protein sorting-associated protein 26	At5g27970/0.0/S KOG1848 Uncharacterized conserved protein	PTHR10663/1.2E-137/--	NA
Bni_Flc_00541	chr11	PHNS01012166.1	scaffold22	2649765_2660371_+	gi|260820746|ref|XP_002605695.1|/4.55867e-14/hypothetical protein BRAFLDRAFT_279958 Branchiostoma floridae &gt;gi|229291030|gb|EEN61705.1| hypothetical protein BRAFLDRAFT_279958 Branchiostoma floridae	sp|Q7KTX8|MED13_DROME/2.28e-14/Mediator of RNA polymerase II transcription subunit 13 OS=Drosophila melanogaster GN=skd PE=1 SV=1	der:Dere_GG13266/3.34e-14/GG13266 gene product from transcript GG13266-RD; K15164 mediator of RNA polymerase II transcription subunit 13	At1g55320/0.0/I KOG1175 Acyl-CoA synthetase	PF06333/6.9E-17/Mediator complex subunit 13 C-terminal	NA
Bni_Flc_00543	chr3	PHNS01011683.1	scaffold18	134032_143786_+	gi|677498711|gb|KFQ88116.1|/4.48743e-31/Vacuolar protein sorting-associated protein 13C, partial Phoenicopterus ruber ruber	sp|Q8BX70|VP13C_MOUSE/2.55e-30/Vacuolar protein sorting-associated protein 13C OS=Mus musculus GN=Vps13c PE=1 SV=2	lav:100661658/1.74e-30/VPS13C; vacuolar protein sorting 13 homolog C; K19525 vacuolar protein sorting-associated protein 13A/C	At1g48090/0.0/U KOG1809 Vacuolar protein sorting-associated protein	PF06398/2.9E-9/Integral peroxisomal membrane peroxin	NA
Bni_Flc_00544	chr9	PHNS01005467.1	scaffold60	941559_949127_+	gi|706135574|ref|XP_010201387.1|/4.83112e-175/PREDICTED: chromodomain-helicase-DNA-binding protein 5, partial Colius striatus	sp|D3ZD32|CHD5_RAT/3.58e-168/Chromodomain-helicase-DNA-binding protein 5 OS=Rattus norvegicus GN=Chd5 PE=1 SV=1	cmy:102945821/3.34e-171/CHD5; chromodomain helicase DNA binding protein 5; K14435 chromodomain-helicase-DNA-binding protein 5 EC:3.6.4.12	At5g44800/0.0/R KOG0383 Predicted helicase	SM00490/1.4E-20/helicase superfamily c-terminal domain	NA
Bni_Flc_00545	chr5	PHNS01006611.1	scaffold24	1841378_1849164_-	gi|831773545|ref|XP_012753942.1|/9.13766e-150/hypothetical protein SAMD00019534_058900 Acytostelium subglobosum LB1 &gt;gi|735854574|dbj|GAM22715.1| hypothetical protein SAMD00019534_058900 Acytostelium subglobosum LB1	sp|Q505J9|ATAD1_RAT/6.36e-68/ATPase family AAA domain-containing protein 1 OS=Rattus norvegicus GN=Atad1 PE=1 SV=1	tru:101067995/4.58e-68/spast; spastin; K13254 spastin EC:3.6.4.3	At1g02890_2/0.0/O KOG0737 AAA+-type ATPase	PTHR23074/0.0/--	NA
Bni_Flc_00546	chr4	PHNS01005842.1	scaffold1	1560902_1568071_+	gi|755492528|ref|XP_011236835.1|/1.21959e-06/PREDICTED: ankyrin and armadillo repeat-containing protein isoform X4 Mus musculus	sp|A2RT91|ANKAR_MOUSE/1.05e-08/Ankyrin and armadillo repeat-containing protein OS=Mus musculus GN=Ankar PE=2 SV=1	NA	At1g77460/0.0/S KOG0167 FOG: Armadillo/beta-catenin-like repeats	PF00514/2.9E-6/Armadillo/beta-catenin-like repeat	NA
Bni_Flc_00547	chr4	PHNS01001287.1	scaffold3	409054_420327_+	NA	NA	NA	NA	PTHR34457/0.0/--	NA
Bni_Flc_00548		PHNS01007909.1	scaffold10	3911891_3919510_-	gi|699606914|ref|XP_009872125.1|/3.11633e-113/PREDICTED: E3 ubiquitin-protein ligase TRIP12, partial Apaloderma vittatum	sp|B4F6W9|TRIPC_XENTR/6.79e-107/E3 ubiquitin-protein ligase TRIP12 OS=Xenopus tropicalis GN=trip12 PE=2 SV=1	ccw:104693444/7.79e-108/TRIP12; thyroid hormone receptor interactor 12; K10590 E3 ubiquitin-protein ligase TRIP12 EC:2.3.2.26	At5g02880_2/0.0/O KOG0170 E3 ubiquitin protein ligase	PF00632/2.2E-82/HECT-domain (ubiquitin-transferase)	NA
Bni_Flc_00549		PHNS01012257.1	scaffold623	9939_15507_-	NA	NA	NA	At1g68040/2.77e-58/QV LSE0351 A S-adenosyl-L-methionine:carboxyl methyltransferase	PTHR31009/4.1E-108/--	NA
Bni_Flc_00550					gi|632948560|ref|XP_007889663.1|/1.74511e-68/PREDICTED: probable ATP-dependent RNA helicase DDX60 Callorhinchus milii	sp|Q09475|YP93_CAEEL/1.46e-98/Uncharacterized helicase C28H8.3 OS=Caenorhabditis elegans GN=C28H8.3 PE=3 SV=2	mdo:100021515/1.39e-125/DDX60; probable ATP-dependent RNA helicase DDX60; K20103 ATP-dependent RNA helicase DDX60 EC:3.6.4.13	SPAC694.02/0.0/R KOG0949 Predicted helicase, DEAD-box superfamily	PS51192/20.588/Superfamilies 1 and 2 helicase ATP-binding type-1 domain profile.	molecular_function:GO:0003676//nucleic acid binding;
Bni_Flc_00551	chr4	PHNS01007953.1	scaffold17	2615562_2623634_+	gi|961740257|ref|XP_014930677.1|/2.24973e-91/PREDICTED: lysine-specific histone demethylase 1A isoform X3 Acinonyx jubatus &gt;gi|987407892|ref|XP_015393662.1| PREDICTED: lysine-specific histone demethylase 1A isoform X3 Panthera tigris altaica	sp|Q6ZQ88|KDM1A_MOUSE/1.46e-70/Lysine-specific histone demethylase 1A OS=Mus musculus GN=Kdm1a PE=1 SV=2	aqu:100631436/1.53e-86/lysine-specific histone demethylase 1A-like; K11450 lysine-specific histone demethylase 1A EC:1.-.-.-	At4g16310/0.0/Q KOG0029 Amine oxidase	PTHR10742/2.9E-140/--	NA
Bni_Flc_00552	chr6	PHNS01006359.1	scaffold9	4269675_4278511_+	gi|597760820|ref|XP_007244407.1|/8.59252e-43/PREDICTED: calcium-independent phospholipase A2-gamma-like Astyanax mexicanus	sp|Q8K1N1|PLPL8_MOUSE/1.42e-38/Calcium-independent phospholipase A2-gamma OS=Mus musculus GN=Pnpla8 PE=1 SV=1	sasa:106596764/1.48e-42/calcium-independent phospholipase A2-gamma-like; K16815 calcium-independent phospholipase A2-gamma	At1g61850/0.0/I KOG4231 Intracellular membrane-bound Ca2+-independent phospholipase A2	PTHR24185:SF1/7.5E-156/--	NA
Bni_Flc_00553	chr11	PHNS01006870.1	scaffold16	323231_330999_+	gi|873225541|emb|CEM23496.1|/1.78737e-62/unnamed protein product Vitrella brassicaformis CCMP3155	NA	NA	At5g34930/0.0/E KOG2380 Prephenate dehydrogenase (NADP+)	PS51176/34.933/Prephenate/arogenate dehydrogenase domain profile.	biological_process:GO:0008152//metabolic process;molecular_function:GO:0003824//catalytic activity;
Bni_Flc_00555	chr13	PHNS01005740.1	scaffold39	1411458_1426719_-	gi|873226620|emb|CEM20910.1|/7.96253e-34/unnamed protein product Vitrella brassicaformis CCMP3155	sp|Q96JI7|SPTCS_HUMAN/3.80e-12/Spatacsin OS=Homo sapiens GN=SPG11 PE=1 SV=3	cmy:102931301/3.54e-20/SPG11; spastic paraplegia 11 (autosomal recessive); K19026 spatacsin	At4g39450/0.0/S KOG1884 Uncharacterized conserved protein	PTHR13650/0.0/--	NA
Bni_Flc_00556		PHNS01007909.1	scaffold10	2999242_3014371_-	gi|470294596|ref|XP_004344439.1|/1.5189e-144/hypothetical protein CAOG_06818 Capsaspora owczarzaki ATCC 30864 &gt;gi|765555994|gb|KJE96498.1| hypothetical protein CAOG_006818 Capsaspora owczarzaki ATCC 30864	sp|Q54F23|MROH1_DICDI/9.99e-138/Maestro heat-like repeat-containing protein family member 1 OS=Dictyostelium discoideum GN=mroh1 PE=4 SV=1	NA	At2g36810/0.0/S KOG2032 Uncharacterized conserved protein	PTHR23120:SF20/0.0/--	NA
Bni_Flc_00557	chr10	PHNS01011876.1	scaffold82	222838_320885_+	gi|923126479|ref|XP_013756706.1|/1.84526e-09/NB-ARC domain-containing protein Thecamonas trahens ATCC 50062 &gt;gi|906557498|gb|KNC50741.1| NB-ARC domain-containing protein Thecamonas trahens ATCC 50062	sp|O88879|APAF_MOUSE/5.79e-07/Apoptotic protease-activating factor 1 OS=Mus musculus GN=Apaf1 PE=1 SV=3	mdo:100013051/2.33e-07/APAF1; apoptotic peptidase activating factor 1; K02084 apoptotic protease-activating factor	NA	PR00364/4.1E-19/Disease resistance protein signature	NA
Bni_Flc_00558	chr12	PHNS01007284.1	scaffold98	662512_671228_+	gi|919013310|ref|XP_013391150.1|/2.2278e-10/PREDICTED: putative disease resistance protein At3g14460 Lingula anatina	sp|Q8AVI4|SHOC2_XENLA/1.30e-06/Leucine-rich repeat protein SHOC-2 OS=Xenopus laevis GN=shoc2 PE=2 SV=1	ola:101158654/2.75e-06/apaf1; apoptotic peptidase activating factor 1; K02084 apoptotic protease-activating factor	NA	PTHR23155/1.2E-290/--	NA
Bni_Flc_00559	chr5	PHNS01005483.1	scaffold52	454475_461415_+	NA	NA	NA	NA	PTHR31267/0.0/--	NA
Bni_Flc_00560	chr8	PHNS01008711.1	scaffold26	56728_57192_+	gi|930676006|gb|KPJ16236.1|/0/Retrovirus-related Pol polyprotein from transposon TNT 1-94 Papilio machaon	sp|P04146|COPIA_DROME/1.44e-158/Copia protein OS=Drosophila melanogaster GN=GIP PE=1 SV=3	bmor:105841775/5.34e-17/cytochrome P450 9e2-like; K15003 cytochrome P450 family 9 EC:1.14.-.-	At5g35820/0.0/R KOG0017 FOG: Transposon-encoded proteins with TYA, reverse transcriptase, integrase domains in various combinations	PF07727/3.0E-98/Reverse transcriptase (RNA-dependent DNA polymerase)	NA
Bni_Flc_00561	chr4	PHNS01003529.1	scaffold65	508358_516854_-	gi|676472298|ref|XP_009059447.1|/3.66674e-60/hypothetical protein LOTGIDRAFT_124155, partial Lottia gigantea &gt;gi|556101327|gb|ESO89979.1| hypothetical protein LOTGIDRAFT_124155, partial Lottia gigantea	sp|Q80XI3|IF4G3_MOUSE/3.50e-49/Eukaryotic translation initiation factor 4 gamma 3 OS=Mus musculus GN=Eif4g3 PE=1 SV=2	pbi:103059594/1.74e-59/EIF4G3; eukaryotic translation initiation factor 4 gamma 3; K03260 translation initiation factor 4G	At3g60240_1/0.0/J KOG0401 Translation initiation factor 4F, ribosome/mRNA-bridging subunit (eIF-4G)	PTHR23253:SF26/5.6E-153/--	NA
Bni_Flc_00562	chr2	PHNS01004728.1	scaffold21	2012549_2021504_+	gi|719777150|ref|XP_010221187.1|/1.35881e-46/PREDICTED: piezo-type mechanosensitive ion channel component 2-like, partial Tinamus guttatus	sp|Q8CD54|PIEZ2_MOUSE/5.55e-44/Piezo-type mechanosensitive ion channel component 2 OS=Mus musculus GN=Piezo2 PE=2 SV=2	NA	At2g48050/0.0/S KOG1893 Uncharacterized conserved protein	PF12166/4.0E-59/Piezo non-specific cation channel, R-Ras-binding domain	NA
Bni_Flc_00563	chr2	PHNS01003937.1	scaffold35	500273_512516_-	gi|957846092|ref|XP_014673497.1|/1.40536e-171/PREDICTED: phosphatidylinositol 4-kinase alpha-like isoform X2 Priapulus caudatus	sp|P42356|PI4KA_HUMAN/6.78e-174/Phosphatidylinositol 4-kinase alpha OS=Homo sapiens GN=PI4KA PE=1 SV=3	pbi:103052390/4.07e-177/PI4KA; phosphatidylinositol 4-kinase alpha; K00888 phosphatidylinositol 4-kinase A EC:2.7.1.67	At1g49340/0.0/T KOG0902 Phosphatidylinositol 4-kinase	PTHR10048/0.0/--	NA
Bni_Flc_00564	chr3	PHNS01003751.1	scaffold7	459055_465617_+	gi|66814740|ref|XP_641549.1|/7.12171e-12/hypothetical protein DDB_G0279783 Dictyostelium discoideum AX4 &gt;gi|60469581|gb|EAL67571.1| hypothetical protein DDB_G0279783 Dictyostelium discoideum AX4	sp|Q9N126|RDH8_BOVIN/3.32e-09/Retinol dehydrogenase 8 OS=Bos taurus GN=RDH8 PE=1 SV=1	sasa:106576494/1.27e-09/retinol dehydrogenase 8-like; K11150 retinol dehydrogenase 8 EC:1.1.1.-	At5g10050/8.11e-32/Q KOG1209 1-Acyl dihydroxyacetone phosphate reductase and related dehydrogenases	PTHR34798/0.0/--	NA
Bni_Flc_00565	chr1	PHNS01007343.1	scaffold5	514652_523450_-	gi|678338210|emb|CDW75084.1|/1.76261e-112/UNKNOWN Stylonychia lemnae	sp|O95477|ABCA1_HUMAN/1.45e-107/ATP-binding cassette sub-family A member 1 OS=Homo sapiens GN=ABCA1 PE=1 SV=3	adf:107333415/1.02e-117/ATP-binding cassette sub-family A member 3-like; K05643 ATP-binding cassette, subfamily A (ABC1), member 3	At2g41700/0.0/IR KOG0059 Lipid exporter ABCA1 and related proteins, ABC superfamily	PTHR19229:SF36/0.0/--	biological_process:GO:0006810//transport;
Bni_Flc_00566					gi|831759595|ref|XP_012749694.1|/1.88775e-85/hypothetical protein SAMD00019534_104020 Acytostelium subglobosum LB1 &gt;gi|735850326|dbj|GAM27227.1| hypothetical protein SAMD00019534_104020 Acytostelium subglobosum LB1	sp|Q9NTI2|AT8A2_HUMAN/1.13e-80/Probable phospholipid-transporting ATPase IB OS=Homo sapiens GN=ATP8A2 PE=1 SV=2	aag:AaeL_AAEL000767/4.78e-86/AAEL000767-PA; K14802 phospholipid-transporting ATPase EC:3.6.3.1	YMR162c/0.0/R KOG0206 P-type ATPase	PTHR24092:SF8/2.5E-142/--	molecular_function:GO:0005488//binding;
Bni_Flc_00567	chr1	PHNS01001025.1	scaffold19	56583_65001_-	gi|326672781|ref|XP_001921590.3|/6.6672e-31/PREDICTED: E3 ubiquitin-protein ligase UBR2 isoform X4 Danio rerio	sp|Q6WKZ8|UBR2_MOUSE/9.24e-29/E3 ubiquitin-protein ligase UBR2 OS=Mus musculus GN=Ubr2 PE=1 SV=2	dre:559136/8.01e-32/ubr2, si:ch211-239i4.2; ubiquitin protein ligase E3 component n-recognin 2; K10626 E3 ubiquitin-protein ligase UBR2 EC:2.3.2.27	At5g02300/0.0/O KOG1140 N-end rule pathway, recognition component UBR1	PTHR21497:SF24/0.0/--	NA
Bni_Flc_00568	chr7	PHNS01007451.1	scaffold27	604757_613095_-	gi|470493626|ref|XP_004346532.1|/5.08635e-75/DNAbinding protein SMUBP-2, putative Acanthamoeba castellanii str. Neff &gt;gi|440800551|gb|ELR21587.1| DNAbinding protein SMUBP-2, putative Acanthamoeba castellanii str. Neff	sp|Q86AS0|Y4399_DICDI/4.12e-65/Probable helicase DDB_G0274399 OS=Dictyostelium discoideum GN=DDB_G0274399 PE=3 SV=1	shr:100931796/5.75e-60/SETX; senataxin; K10706 senataxin EC:3.6.4.-	At1g16800/0.0/A KOG1801 tRNA-splicing endonuclease positive effector (SEN1)	PTHR10887/5.1E-191/--	NA
Bni_Flc_00569		PHNS01009082.1	scaffold55	1147934_1160765_-	gi|290987096|ref|XP_002676259.1|/2.62824e-68/hypothetical protein NAEGRDRAFT_80039 Naegleria gruberi &gt;gi|284089860|gb|EFC43515.1| hypothetical protein NAEGRDRAFT_80039 Naegleria gruberi	sp|O15818|CLU_DICDI/9.55e-58/Clustered mitochondria protein homolog OS=Dictyostelium discoideum GN=clua PE=1 SV=2	api:100158907/4.57e-51/clustered mitochondria protein homolog; K03255 protein TIF31	At4g28080/0.0/R KOG1839 Uncharacterized protein CLU1/cluA/TIF31 involved in mitochondrial morphology/distribution, also found associated with eIF-3	PTHR12601:SF9/0.0/--	NA
Bni_Flc_00570					gi|157111277|ref|XP_001651466.1|/0/AAEL005801-PA Aedes aegypti &gt;gi|108878460|gb|EAT42685.1| AAEL005801-PA Aedes aegypti	sp|P28668|SYEP_DROME/0.0/Bifunctional glutamate/proline--tRNA ligase OS=Drosophila melanogaster GN=Aats-glupro PE=1 SV=2	aag:AaeL_AAEL005801/0.0/AAEL005801-PA; K14163 bifunctional glutamyl/prolyl-tRNA synthetase EC:6.1.1.17 6.1.1.15	7301076_1/0.0/J KOG1147 Glutamyl-tRNA synthetase	PS51185/13.717/WHEP-TRS domain profile.	biological_process:GO:0006418//tRNA aminoacylation for protein translation;molecular_function:GO:0004812//aminoacyl-tRNA ligase activity;
Bni_Flc_00571	chr6	PHNS01006359.1	scaffold9	4006213_4019792_+	gi|765557812|gb|KJE98072.1|/0/multidrug resistance-associated protein 3, variant Capsaspora owczarzaki ATCC 30864	sp|Q28689|MRP2_RABIT/0.0/Canalicular multispecific organic anion transporter 1 OS=Oryctolagus cuniculus GN=ABCC2 PE=2 SV=1	mze:101468212/0.0/canalicular multispecific organic anion transporter 1-like; K05666 ATP-binding cassette, subfamily C (CFTR/MRP), member 2	At2g34660/0.0/Q KOG0054 Multidrug resistance-associated protein/mitoxantrone resistance protein, ABC superfamily	PS50893/18.301/ATP-binding cassette, ABC transporter-type domain profile.	NA
Bni_Flc_00572		PHNS01004261.1	scaffold416	12561_29945_+	NA	NA	NA	NA	PTHR35833/0.0/--	NA
Bni_Flc_00573	chr4	PHNS01001287.1	scaffold3	3835079_3841534_-	NA	NA	NA	NA	PTHR11915/5.0E-162/--	NA
Bni_Flc_00574	chr2	PHNS01008662.1	scaffold12	1965502_1975582_+	gi|591360215|ref|XP_007055031.1|/4.87536e-14/PREDICTED: E1A-binding protein p400-like Chelonia mydas	sp|Q8CHI8|EP400_MOUSE/1.46e-13/E1A-binding protein p400 OS=Mus musculus GN=Ep400 PE=1 SV=3	cmy:102930763/5.86e-15/EP400; E1A binding protein p400; K11320 E1A-binding protein p400 EC:3.6.4.-	Hs15805014/5.00e-13/R KOG0391 SNF2 family DNA-dependent ATPase	PTHR10799/7.1E-59/--	NA
Bni_Flc_00575	chr2	PHNS01004728.1	scaffold21	887535_897709_+	NA	NA	NA	NA	PTHR32093:SF17/0.0/--	NA
Bni_Flc_00576	chr5	PHNS01005483.1	scaffold52	328202_343698_+	gi|432907882|ref|XP_004077703.1|/0/PREDICTED: LOW QUALITY PROTEIN: activating signal cointegrator 1 complex subunit 3 Oryzias latipes	sp|F1NTD6|ASCC3_CHICK/0.0/Activating signal cointegrator 1 complex subunit 3 OS=Gallus gallus GN=ascc3 PE=3 SV=2	ola:101173332/0.0/ascc3; activating signal cointegrator 1 complex subunit 3; K18663 activating signal cointegrator complex subunit 3 EC:3.6.4.12	At5g61140/0.0/A KOG0952 DNA/RNA helicase MER3/SLH1, DEAD-box superfamily	PF02889/5.3E-37/Sec63 Brl domain	molecular_function:GO:0016787//hydrolase activity;GO:0000166//nucleotide binding;
Bni_Flc_00577		PHNS01002870.1	scaffold996	6864_13043_-	gi|470427665|ref|XP_004338015.1|/2.74022e-28/FADbinding domain containing protein Acanthamoeba castellanii str. Neff &gt;gi|440794857|gb|ELR16002.1| FADbinding domain containing protein Acanthamoeba castellanii str. Neff	sp|Q54F44|NOXC_DICDI/8.46e-24/Superoxide-generating NADPH oxidase heavy chain subunit C OS=Dictyostelium discoideum GN=noxC PE=2 SV=1	hst:105189824/1.72e-22/dual oxidase 2-like; K13411 dual oxidase EC:1.6.3.1 1.11.1.-	At5g49740/0.0/PQ KOG0039 Ferric reductase, NADH/NADPH oxidase and related proteins	PF08022/3.0E-17/FAD-binding domain	NA
Bni_Flc_00578	chr13	PHNS01005740.1	scaffold39	1415387_1427396_-	gi|998713276|ref|XP_015494439.1|/6.14541e-06/PREDICTED: spatacsin isoform X3 Parus major	NA	NA	At4g39450/6.15e-66/S KOG1884 Uncharacterized conserved protein	PTHR13650/0.0/--	NA
Bni_Flc_00579		PHNS01012205.1	scaffold901	14655_18415_+	gi|719769482|ref|XP_010218741.1|/0/PREDICTED: LOW QUALITY PROTEIN: KRAB-A domain-containing protein 2, partial Tinamus guttatus	sp|P04323|POL3_DROME/6.28e-109/Retrovirus-related Pol polyprotein from transposon 17.6 OS=Drosophila melanogaster GN=pol PE=4 SV=1	pxy:105386838/8.57e-89/uncharacterized LOC105386838; K14401 cleavage and polyadenylation specificity factor subunit 1	At3g11970_2/0.0/R KOG0017 FOG: Transposon-encoded proteins with TYA, reverse transcriptase, integrase domains in various combinations	PS50013/11.309/Chromo and chromo shadow domain profile.	NA
Bni_Flc_00580	chr11	PHNS01012166.1	scaffold22	700544_708545_-	gi|330835955|ref|XP_003292027.1|/5.23763e-163/hypothetical protein DICPUDRAFT_39910 Dictyostelium purpureum &gt;gi|325077766|gb|EGC31458.1| hypothetical protein DICPUDRAFT_39910 Dictyostelium purpureum	sp|Q7Z6Z7|HUWE1_HUMAN/6.91e-125/E3 ubiquitin-protein ligase HUWE1 OS=Homo sapiens GN=HUWE1 PE=1 SV=3	hmg:100203526/7.38e-128/E3 ubiquitin-protein ligase HUWE1-like; K10592 E3 ubiquitin-protein ligase HUWE1 EC:2.3.2.26	At1g55860/0.0/OK KOG0939 E3 ubiquitin-protein ligase/Putative upstream regulatory element binding protein	PTHR11254/0.0/--	biological_process:GO:0042787//protein ubiquitination involved in ubiquitin-dependent protein catabolic process;cellular_component:GO:0005634//nucleus;GO:0005737//cytoplasm;molecular_function:GO:0004842//ubiquitin-protein transferase activity;
Bni_Flc_00581	chr6	PHNS01006359.1	scaffold9	4006443_4017724_+	gi|939286987|ref|XP_014264614.1|/0/PREDICTED: canalicular multispecific organic anion transporter 1-like Maylandia zebra	sp|Q28689|MRP2_RABIT/0.0/Canalicular multispecific organic anion transporter 1 OS=Oryctolagus cuniculus GN=ABCC2 PE=2 SV=1	mze:101468212/0.0/canalicular multispecific organic anion transporter 1-like; K05666 ATP-binding cassette, subfamily C (CFTR/MRP), member 2	At2g34660/0.0/Q KOG0054 Multidrug resistance-associated protein/mitoxantrone resistance protein, ABC superfamily	PS50929/31.867/ABC transporter integral membrane type-1 fused domain profile.	NA
Bni_Flc_00582	chr4	PHNS01001287.1	scaffold3	3757497_3765038_+	gi|765557071|gb|KJE97365.1|/9.16098e-55/TKL/IRAK protein kinase, variant Capsaspora owczarzaki ATCC 30864	sp|Q9NWZ3|IRAK4_HUMAN/5.63e-45/Interleukin-1 receptor-associated kinase 4 OS=Homo sapiens GN=IRAK4 PE=1 SV=1	xma:102235789/8.50e-46/irak4; interleukin 1 receptor associated kinase 4; K04733 interleukin-1 receptor-associated kinase 4 EC:2.7.11.1	At2g24370/0.0/T LSE0060 A Protein kinase, contains USPA domains	PF00582/1.0E-8/Universal stress protein family	NA
Bni_Flc_00583	chr3	PHNS01003751.1	scaffold7	941981_948687_+	NA	NA	NA	At3g22790/0.0/D LSE0159 A Predicted centromere protein	PTHR32258:SF6/0.0/--	NA
Bni_Flc_00584		PHNS01007389.1	scaffold149	316513_325491_-	gi|762069998|ref|XP_011426803.1|/1.4737e-20/PREDICTED: nuclear receptor corepressor 1-like isoform X10 Crassostrea gigas	sp|Q4KKX4|NCOR1_XENTR/1.16e-14/Nuclear receptor corepressor 1 OS=Xenopus tropicalis GN=ncor1 PE=2 SV=1	crg:105327345/2.18e-21/nuclear receptor corepressor 1-like; K04650 nuclear receptor co-repressor 1	At3g52250/1.92e-157/K KOG1878 Nuclear receptor coregulator SMRT/SMRTER, contains Myb-like domains	PTHR13992/1.3E-120/--	NA
Bni_Flc_00585		PHNS01012652.1	scaffold67	192115_207327_+	gi|857970534|emb|CEP03101.1|/2.03187e-175/hypothetical protein PBRA_009319 Plasmodiophora brassicae	NA	NA	At1g05570/0.0/M KOG0916 1,3-beta-glucan synthase/callose synthase catalytic subunit	PTHR12741/0.0/--	NA
Bni_Flc_00586	chr8	PHNS01012126.1	scaffold8	1171071_1182233_+	gi|431908146|gb|ELK11749.1|/1.25231e-98/Cleavage and polyadenylation specificity factor subunit 1 Pteropus alecto	sp|Q9EPU4|CPSF1_MOUSE/1.30e-96/Cleavage and polyadenylation specificity factor subunit 1 OS=Mus musculus GN=Cpsf1 PE=1 SV=1	mze:101487974/2.23e-97/cpsf1; cleavage and polyadenylation specific factor 1; K14401 cleavage and polyadenylation specificity factor subunit 1	At5g51660/0.0/A KOG1896 mRNA cleavage and polyadenylation factor II complex, subunit CFT1 (CPSF subunit)	PTHR10644:SF2/1.6E-279/--	NA
Bni_Flc_00587	chr1	PHNS01010418.1	scaffold23	1013066_1022278_-	gi|961078426|ref|XP_014767623.1|/1.55612e-96/PREDICTED: vacuolar protein sorting-associated protein 8 homolog isoform X3 Octopus bimaculoides	sp|Q0P5W1|VPS8_MOUSE/1.15e-39/Vacuolar protein sorting-associated protein 8 homolog OS=Mus musculus GN=Vps8 PE=2 SV=1	spu:593513/2.86e-95/VPS8; vacuolar protein sorting-associated protein 8 homolog; K20178 vacuolar protein sorting-associated protein 8	At4g00800_2/0.0/U KOG2079 Vacuolar assembly/sorting protein VPS8	PS00678/-/Trp-Asp (WD) repeats signature.	NA
Bni_Flc_00588					gi|470239534|ref|XP_004351736.1|/2.78551e-12/hypothetical protein DFA_09838 Dictyostelium fasciculatum &gt;gi|328866633|gb|EGG15016.1| hypothetical protein DFA_09838 Dictyostelium fasciculatum	sp|P25822|PUM_DROME/5.85e-09/Maternal protein pumilio OS=Drosophila melanogaster GN=pum PE=1 SV=2	aag:AaeL_AAEL012420/2.11e-08/AAEL012420-PA; K17943 pumilio RNA-binding family	SPBC56F2.08c/1.69e-100/R KOG4574 RNA-binding protein (contains RRM and Pumilio-like repeats)	PTHR12537/8.5E-126/--	NA
Bni_Flc_00589		PHNS01002412.1	scaffold360	43071_47122_+	NA	NA	NA	NA	NA	NA
Bni_Flc_00590	chr9	PHNS01001598.1	scaffold2	1596268_1604327_-	gi|465988000|gb|EMP37568.1|/5.30157e-12/Lysine-specific demethylase 5B, partial Chelonia mydas	sp|A1YVX4|KDM5C_PIG/1.59e-12/Lysine-specific demethylase 5C OS=Sus scrofa GN=KDM5C PE=2 SV=1	cmy:102934613/1.63e-12/KDM5B; lysine demethylase 5B; K11446 histone demethylase JARID1 EC:1.14.11.-	Hs19923370/2.29e-12/R KOG1246 DNA-binding protein jumonji/RBP2/SMCY, contains JmjC domain	PF00628/3.7E-12/PHD-finger	NA
Bni_Flc_00591	chr1	PHNS01001025.1	scaffold19	56777_65622_-	gi|326672781|ref|XP_001921590.3|/6.54508e-31/PREDICTED: E3 ubiquitin-protein ligase UBR2 isoform X4 Danio rerio	sp|Q6WKZ8|UBR2_MOUSE/9.08e-29/E3 ubiquitin-protein ligase UBR2 OS=Mus musculus GN=Ubr2 PE=1 SV=2	dre:559136/7.86e-32/ubr2, si:ch211-239i4.2; ubiquitin protein ligase E3 component n-recognin 2; K10626 E3 ubiquitin-protein ligase UBR2 EC:2.3.2.27	At5g02300/0.0/O KOG1140 N-end rule pathway, recognition component UBR1	PTHR21497/0.0/--	NA
Bni_Flc_00592	chr13	PHNS01003683.1	scaffold25	2211617_2228566_+	gi|926624650|ref|XP_013777791.1|/8.8692e-53/PREDICTED: vacuolar protein sorting-associated protein 13A-like, partial Limulus polyphemus	sp|Q96RL7|VP13A_HUMAN/6.49e-33/Vacuolar protein sorting-associated protein 13A OS=Homo sapiens GN=VPS13A PE=1 SV=2	hmg:100215098/5.54e-39/vacuolar protein sorting-associated protein 13A-like; K19525 vacuolar protein sorting-associated protein 13A/C	At4g17140/0.0/U KOG1809 Vacuolar protein sorting-associated protein	PF12624/4.4E-8/N-terminal region of Chorein or VPS13	NA
Bni_Flc_00593	chr1	PHNS01001025.1	scaffold19	56715_65050_-	gi|326672781|ref|XP_001921590.3|/6.69875e-31/PREDICTED: E3 ubiquitin-protein ligase UBR2 isoform X4 Danio rerio	sp|Q6WKZ8|UBR2_MOUSE/9.41e-29/E3 ubiquitin-protein ligase UBR2 OS=Mus musculus GN=Ubr2 PE=1 SV=2	dre:559136/8.05e-32/ubr2, si:ch211-239i4.2; ubiquitin protein ligase E3 component n-recognin 2; K10626 E3 ubiquitin-protein ligase UBR2 EC:2.3.2.27	At5g02300/0.0/O KOG1140 N-end rule pathway, recognition component UBR1	PTHR21497/0.0/--	NA
Bni_Flc_00594	chr8	PHNS01012126.1	scaffold8	3176949_3184173_-	gi|873226892|emb|CEM20009.1|/0/unnamed protein product Vitrella brassicaformis CCMP3155	sp|Q55FT1|DPYD_DICDI/2.24e-13/Dihydropyrimidine dehydrogenase NADP(+) OS=Dictyostelium discoideum GN=pyd1 PE=2 SV=1	der:Dere_GG15849/0.0/GG15849 gene product from transcript GG15849-RC; K00264 glutamate synthase (NADPH/NADH) EC:1.4.1.13 1.4.1.14	At5g53460/0.0/E KOG0399 Glutamate synthase	PF01493/1.5E-60/GXGXG motif	biological_process:GO:0006537//glutamate biosynthetic process;GO:0019676//ammonia assimilation cycle;cellular_component:GO:0005737//cytoplasm;molecular_function:GO:0045181//glutamate synthase activity, NAD(P)H as acceptor;GO:0000166//nucleotide binding;GO:0048037//cofactor binding;
Bni_Flc_00595		PHNS01007909.1	scaffold10	3543864_3551273_-	gi|556756879|ref|XP_005973788.1|/9.19199e-30/PREDICTED: natural resistance-associated macrophage protein 2 homolog Pantholops hodgsonii	sp|Q553K4|NRAM2_DICDI/7.87e-28/Natural resistance-associated macrophage protein 2 homolog OS=Dictyostelium discoideum GN=nramp2 PE=3 SV=1	lcm:102362707/6.68e-18/SLC11A1; solute carrier family 11 member 1; K12347 natural resistance-associated macrophage protein	At5g03280/0.0/P KOG1291 Mn2+ and Fe2+ transporters of the NRAMP family	PTHR11706:SF49/7.2E-135/--	NA
Bni_Flc_00596	chr11	PHNS01002540.1	scaffold40	1442902_1454653_-	gi|470519431|ref|XP_004353465.1|/2.73792e-18/WD domain, G-beta repeat-containing protein Acanthamoeba castellanii str. Neff &gt;gi|440803023|gb|ELR23937.1| WD domain, G-beta repeat-containing protein Acanthamoeba castellanii str. Neff	NA	NA	NA	PTHR19878:SF4/0.0/--	NA
Bni_Flc_00597	chr5	PHNS01010575.1	scaffold117	141633_152368_-	gi|857978757|emb|CEO95640.1|/1.51977e-53/hypothetical protein PBRA_004366 Plasmodiophora brassicae	sp|Q96PM5|ZN363_HUMAN/5.95e-40/RING finger and CHY zinc finger domain-containing protein 1 OS=Homo sapiens GN=RCHY1 PE=1 SV=1	bom:102272825/6.01e-40/RCHY1; ring finger and CHY zinc finger domain containing 1; K10144 RING finger and CHY zinc finger domain-containing protein 1 EC:2.3.2.27	At3g18290/0.0/R KOG1940 Zn-finger protein	PF01814/3.4E-8/Hemerythrin HHE cation binding domain	NA
Bni_Flc_00598		PHNS01009082.1	scaffold55	1147930_1156718_+	gi|290987096|ref|XP_002676259.1|/1.19327e-54/hypothetical protein NAEGRDRAFT_80039 Naegleria gruberi &gt;gi|284089860|gb|EFC43515.1| hypothetical protein NAEGRDRAFT_80039 Naegleria gruberi	sp|B4MY63|CLU_DROWI/1.60e-30/Protein clueless OS=Drosophila willistoni GN=clu PE=3 SV=1	cmk:103183309/6.10e-34/cluh; clustered mitochondria homolog; K03255 protein TIF31	At4g28080/0.0/R KOG1839 Uncharacterized protein CLU1/cluA/TIF31 involved in mitochondrial morphology/distribution, also found associated with eIF-3	PTHR12601/1.7E-108/--	NA
Bni_Flc_00599		PHNS01010158.1	scaffold31	1093931_1104136_-	NA	NA	NA	At4g17330_2/6.37e-107/S LSE0133 A Uncharacterized protein	PTHR31917:SF7/0.0/--	NA
Bni_Flc_00600	chr4	PHNS01001287.1	scaffold3	4388211_4398444_-	gi|675863266|ref|XP_009017193.1|/4.85372e-21/hypothetical protein HELRODRAFT_111636, partial Helobdella robusta &gt;gi|555701381|gb|ESO04614.1| hypothetical protein HELRODRAFT_111636, partial Helobdella robusta	sp|Q6IE82|JADE3_MOUSE/7.59e-21/Protein Jade-3 OS=Mus musculus GN=Jade3 PE=1 SV=1	xla:108699679/8.09e-20/protein Jade-1-like; K11347 protein Jade-1	At1g77800/7.44e-141/R KOG0954 PHD finger protein	SM00249/3.5E-6/PHD zinc finger	NA
Bni_Flc_00601	chr5	PHNS01012387.1	scaffold59	1085131_1096257_-	gi|470507374|ref|XP_004367605.1|/3.36286e-104/protein kinase domain containing protein Acanthamoeba castellanii str. Neff &gt;gi|440801329|gb|ELR22349.1| protein kinase domain containing protein Acanthamoeba castellanii str. Neff	sp|Q559T8|Y0701_DICDI/3.61e-101/Probable serine/threonine-protein kinase DDB_G0272282 OS=Dictyostelium discoideum GN=DDB_G0272282 PE=3 SV=1	pon:100449587/1.12e-90/microtubule-associated serine/threonine-protein kinase 1-like; K08789 microtubule-associated serine/threonine kinase EC:2.7.11.1	At3g17850/0.0/TR KOG0606 Microtubule-associated serine/threonine kinase and related proteins	PS51285/10.131/AGC-kinase C-terminal domain profile.	biological_process:GO:0016310//phosphorylation;molecular_function:GO:0016301//kinase activity;GO:0005488//binding;
Bni_Flc_00602	chr4	PHNS01005842.1	scaffold1	1980907_1989558_-	gi|313236326|emb|CBY11646.1|/7.49112e-70/unnamed protein product Oikopleura dioica	sp|P34529|DCR1_CAEEL/4.17e-41/Endoribonuclease dcr-1 OS=Caenorhabditis elegans GN=dcr-1 PE=1 SV=3	aqu:100638547/3.10e-85/endoribonuclease Dicer-like; K11592 endoribonuclease Dicer EC:3.1.26.-	At3g43920/0.0/A KOG0701 dsRNA-specific nuclease Dicer and related ribonucleases	PF03368/9.0E-24/Dicer dimerisation domain	NA
Bni_Flc_00603		PHNS01009082.1	scaffold55	1148122_1158359_-	gi|290987096|ref|XP_002676259.1|/2.27683e-63/hypothetical protein NAEGRDRAFT_80039 Naegleria gruberi &gt;gi|284089860|gb|EFC43515.1| hypothetical protein NAEGRDRAFT_80039 Naegleria gruberi	sp|O15818|CLU_DICDI/2.77e-53/Clustered mitochondria protein homolog OS=Dictyostelium discoideum GN=clua PE=1 SV=2	api:100158907/2.52e-47/clustered mitochondria protein homolog; K03255 protein TIF31	At4g28080/0.0/R KOG1839 Uncharacterized protein CLU1/cluA/TIF31 involved in mitochondrial morphology/distribution, also found associated with eIF-3	PS50005/6.254/TPR repeat profile.	NA
Bni_Flc_00604	chr9	PHNS01007953.1	scaffold17	955007_959824_+	gi|954329770|gb|KRY06569.1|/1.62456e-92/Retrovirus-related Pol polyprotein from transposon TNT 1-94, partial Trichinella patagoniensis	sp|P04146|COPIA_DROME/2.10e-65/Copia protein OS=Drosophila melanogaster GN=GIP PE=1 SV=3	dgr:Dgri_GH19391/4.27e-11/GH19391 gene product from transcript GH19391-RA; K00106 xanthine dehydrogenase/oxidase EC:1.17.1.4 1.17.3.2	At4g03810/1.12e-133/R KOG0017 FOG: Transposon-encoded proteins with TYA, reverse transcriptase, integrase domains in various combinations	PTHR11439:SF190/5.3E-54/--	NA
Bni_Flc_00605	chr13	PHNS01003477.1	scaffold123	560692_565402_+	gi|719769482|ref|XP_010218741.1|/4.60979e-16/PREDICTED: LOW QUALITY PROTEIN: KRAB-A domain-containing protein 2, partial Tinamus guttatus	sp|P20825|POL2_DROME/6.84e-08/Retrovirus-related Pol polyprotein from transposon 297 OS=Drosophila melanogaster GN=pol PE=4 SV=1	mze:101472134/2.56e-12/extracellular calcium-sensing receptor-like; K04612 calcium-sensing receptor	At4g10580/8.16e-27/R KOG0017 FOG: Transposon-encoded proteins with TYA, reverse transcriptase, integrase domains in various combinations	NA	NA
Bni_Flc_00606		PHNS01009082.1	scaffold55	1148151_1160434_-	gi|290987096|ref|XP_002676259.1|/3.7044e-68/hypothetical protein NAEGRDRAFT_80039 Naegleria gruberi &gt;gi|284089860|gb|EFC43515.1| hypothetical protein NAEGRDRAFT_80039 Naegleria gruberi	sp|O15818|CLU_DICDI/9.34e-58/Clustered mitochondria protein homolog OS=Dictyostelium discoideum GN=clua PE=1 SV=2	api:100158907/9.79e-51/clustered mitochondria protein homolog; K03255 protein TIF31	At4g28080/0.0/R KOG1839 Uncharacterized protein CLU1/cluA/TIF31 involved in mitochondrial morphology/distribution, also found associated with eIF-3	PS50293/12.056/TPR repeat region circular profile.	NA
Bni_Flc_00607		PHNS01012304.1	scaffold47	1442227_1452095_-	gi|857977661|emb|CEO96210.1|/5.70581e-09/hypothetical protein PBRA_004881 Plasmodiophora brassicae	sp|Q9W1X7|MED23_DROME/9.72e-10/Mediator of RNA polymerase II transcription subunit 23 OS=Drosophila melanogaster GN=MED23 PE=1 SV=1	mde:101894788/8.17e-10/mediator of RNA polymerase II transcription subunit 23; K15166 mediator of RNA polymerase II transcription subunit 23	At1g23230/0.0/K KOG1883 Cofactor required for Sp1 transcriptional activation, subunit 3	PF11573/4.3E-27/Mediator complex subunit 23	NA
Bni_Flc_00608	chr1	PHNS01011300.1	scaffold41	1089769_1097199_-	gi|330799785|ref|XP_003287922.1|/3.53199e-141/hypothetical protein DICPUDRAFT_55110 Dictyostelium purpureum &gt;gi|325082056|gb|EGC35551.1| hypothetical protein DICPUDRAFT_55110, partial Dictyostelium purpureum	sp|P25439|BRM_DROME/1.72e-134/ATP-dependent helicase brm OS=Drosophila melanogaster GN=brm PE=1 SV=2	pxy:105394910/1.10e-140/ATP-dependent helicase brm; K11647 SWI/SNF-related matrix-associated actin-dependent regulator of chromatin subfamily A member 2/4 EC:3.6.4.-	At2g46020/0.0/BK KOG0386 Chromatin remodeling complex SWI/SNF, component SWI2 and related ATPases (DNA/RNA helicase superfamily)	PS51194/17.296/Superfamilies 1 and 2 helicase C-terminal domain profile.	NA
Bni_Flc_00609	chr7	PHNS01007790.1	scaffold38	1305060_1311588_+	NA	NA	NA	NA	PTHR13140:SF312/3.1E-100/--	NA
Bni_Flc_00610		PHNS01004146.1	scaffold53	672000_692371_+	gi|954194178|gb|KRX06914.1|/0/Glutamate synthase, alpha subunit, C-terminal Pseudocohnilembus persalinus	NA	aag:AaeL_AAEL014768/0.0/AAEL014768-PA; K00264 glutamate synthase (NADPH/NADH) EC:1.4.1.13 1.4.1.14	At5g04140/0.0/E KOG0399 Glutamate synthase	PS51278/21.306/Glutamine amidotransferase type 2 domain profile.	NA
Bni_Flc_00611	chr9	PHNS01001598.1	scaffold2	5271040_5280172_+	gi|857974510|emb|CEO99192.1|/1.2019e-98/hypothetical protein PBRA_001098, partial Plasmodiophora brassicae	sp|Q18221|SET2_CAEEL/5.39e-13/Probable histone-lysine N-methyltransferase set-2 OS=Caenorhabditis elegans GN=set-2 PE=2 SV=2	spu:578079/3.19e-13/microtubule-associated protein futsch; K11423 histone-lysine N-methyltransferase SETD2 EC:2.1.1.43	At4g15180/0.0/BK KOG1080 Histone H3 (Lys4) methyltransferase complex, subunit SET1 and related methyltransferases	SM00317/2.2E-25/SET (Su(var)3-9, Enhancer-of-zeste, Trithorax) domain	NA
Bni_Flc_00612	chr1	PHNS01001025.1	scaffold19	256777_261708_-	gi|719769482|ref|XP_010218741.1|/0/PREDICTED: LOW QUALITY PROTEIN: KRAB-A domain-containing protein 2, partial Tinamus guttatus	sp|P20825|POL2_DROME/6.35e-102/Retrovirus-related Pol polyprotein from transposon 297 OS=Drosophila melanogaster GN=pol PE=4 SV=1	pxy:105386838/2.13e-89/uncharacterized LOC105386838; K14401 cleavage and polyadenylation specificity factor subunit 1	At3g11970_2/0.0/R KOG0017 FOG: Transposon-encoded proteins with TYA, reverse transcriptase, integrase domains in various combinations	PF00078/1.2E-30/Reverse transcriptase (RNA-dependent DNA polymerase)	NA
Bni_Flc_00613	chr4	PHNS01001287.1	scaffold3	2696205_2707763_+	gi|873218229|emb|CEM39792.1|/2.59814e-21/unnamed protein product Vitrella brassicaformis CCMP3155	NA	NA	NA	PTHR31513:SF1/0.0/--	NA
Bni_Flc_00614	chr11	PHNS01012166.1	scaffold22	2649778_2660206_+	gi|260820746|ref|XP_002605695.1|/4.46154e-14/hypothetical protein BRAFLDRAFT_279958 Branchiostoma floridae &gt;gi|229291030|gb|EEN61705.1| hypothetical protein BRAFLDRAFT_279958 Branchiostoma floridae	sp|Q7KTX8|MED13_DROME/2.27e-14/Mediator of RNA polymerase II transcription subunit 13 OS=Drosophila melanogaster GN=skd PE=1 SV=1	der:Dere_GG13266/3.03e-14/GG13266 gene product from transcript GG13266-RD; K15164 mediator of RNA polymerase II transcription subunit 13	At1g55320/0.0/I KOG1175 Acyl-CoA synthetase	PTHR10791/0.0/--	NA
Bni_Flc_00615	chr5	PHNS01006611.1	scaffold24	147206_155718_-	gi|556985603|ref|XP_005998500.1|/0/PREDICTED: superkiller viralicidic activity 2-like 2 Latimeria chalumnae	sp|Q9CZU3|SK2L2_MOUSE/0.0/Superkiller viralicidic activity 2-like 2 OS=Mus musculus GN=Skiv2l2 PE=1 SV=1	lcm:102361351/0.0/SKIV2L2; Ski2 like RNA helicase 2; K12598 ATP-dependent RNA helicase DOB1 EC:3.6.4.13	At2g06990/0.0/A KOG0948 Nuclear exosomal RNA helicase MTR4, DEAD-box superfamily	PF08148/6.4E-46/DSHCT (NUC185) domain	NA
Bni_Flc_00616	chr1	PHNS01007343.1	scaffold5	4762373_4766151_-	gi|556768608|ref|XP_005979519.1|/2.91217e-38/PREDICTED: threonine synthase 2, chloroplastic-like Pantholops hodgsonii	sp|P86452|ZBED6_HUMAN/1.62e-08/Zinc finger BED domain-containing protein 6 OS=Homo sapiens GN=ZBED6 PE=3 SV=1	aqu:100636976/3.01e-09/zinc finger BED domain-containing protein 1-like; K14864 tRNA (cytidine32/guanosine34-2'-O)-methyltransferase EC:2.1.1.205	At4g29840/0.0/E LSE2043 A Threonine synthase	PTHR23272:SF52/8.5E-171/--	NA
Bni_Flc_00617	chr5	PHNS01006611.1	scaffold24	2248619_2270719_+	gi|857970534|emb|CEP03101.1|/4.36379e-155/hypothetical protein PBRA_009319 Plasmodiophora brassicae	NA	NA	At3g07160/0.0/M KOG0916 1,3-beta-glucan synthase/callose synthase catalytic subunit	PTHR12741:SF5/0.0/--	NA
Bni_Flc_00618	chr4	PHNS01006012.1	scaffold92	686159_694480_+	gi|281212652|gb|EFA86812.1|/4.55516e-135/ubiquitin-protein ligase domain-containing protein Polysphondylium pallidum PN500	sp|F1RCR6|TRIPC_DANRE/6.61e-120/E3 ubiquitin-protein ligase TRIP12 OS=Danio rerio GN=trip12 PE=3 SV=1	cmk:103179000/7.74e-120/trip12; thyroid hormone receptor interactor 12; K10590 E3 ubiquitin-protein ligase TRIP12 EC:2.3.2.26	At4g38600/0.0/O KOG0170 E3 ubiquitin protein ligase	PTHR11254/0.0/--	NA
Bni_Flc_00619	chr7	PHNS01007451.1	scaffold27	604707_613406_-	gi|470493626|ref|XP_004346532.1|/1.45854e-86/DNAbinding protein SMUBP-2, putative Acanthamoeba castellanii str. Neff &gt;gi|440800551|gb|ELR21587.1| DNAbinding protein SMUBP-2, putative Acanthamoeba castellanii str. Neff	sp|Q86AS0|Y4399_DICDI/1.20e-64/Probable helicase DDB_G0274399 OS=Dictyostelium discoideum GN=DDB_G0274399 PE=3 SV=1	pss:102450375/5.46e-62/SETX; senataxin; K10706 senataxin EC:3.6.4.-	At1g16800/0.0/A KOG1801 tRNA-splicing endonuclease positive effector (SEN1)	PTHR10887:SF140/1.4E-274/--	NA
Bni_Flc_00620		PHNS01004146.1	scaffold53	671998_692358_+	gi|817077916|ref|XP_012261308.1|/0/PREDICTED: putative glutamate synthase NADPH isoform X2 Athalia rosae	NA	phu:Phum_PHUM392470/0.0/ferredoxin-dependent glutamate synthase 2, putative; K00264 glutamate synthase (NADPH/NADH) EC:1.4.1.13 1.4.1.14	At2g41220/0.0/E KOG0399 Glutamate synthase	PTHR11938:SF94/0.0/--	NA
Bni_Flc_00621		PHNS01010743.1	scaffold146	354386_366141_-	NA	NA	bim:100746189/9.70e-06/homeobox protein otx5-B-like; K18490 homeobox protein OTX2	At5g08630/4.03e-07/B KOG1245 Chromatin remodeling complex WSTF-ISWI, large subunit (contains heterochromatin localization, PHD and BROMO domains)	PS50071/16.39/'Homeobox' domain profile.	NA
Bni_Flc_00622	chr4	PHNS01005842.1	scaffold1	88109_96210_-	gi|470493626|ref|XP_004346532.1|/1.0588e-96/DNAbinding protein SMUBP-2, putative Acanthamoeba castellanii str. Neff &gt;gi|440800551|gb|ELR21587.1| DNAbinding protein SMUBP-2, putative Acanthamoeba castellanii str. Neff	sp|Q86AS0|Y4399_DICDI/1.77e-60/Probable helicase DDB_G0274399 OS=Dictyostelium discoideum GN=DDB_G0274399 PE=3 SV=1	ngi:103742844/2.61e-56/Setx; senataxin; K10706 senataxin EC:3.6.4.-	At4g30100/0.0/A KOG1801 tRNA-splicing endonuclease positive effector (SEN1)	PTHR10887/9.0E-256/--	NA
Bni_Flc_00624	chr14	PHNS01006314.1	scaffold11	344647_352017_-	gi|66815437|ref|XP_641735.1|/0/RNA polymerase II largest subunit Dictyostelium discoideum AX4 &gt;gi|166202448|sp|P35084.2|RPB1_DICDI RecName: Full=DNA-directed RNA polymerase II subunit rpb1; Short=RNA polymerase II subunit B1; AltName: Full=DNA-directed RNA polymerase III subunit A &gt;gi|60469758|gb|EAL67745.1| RNA polymerase II largest subunit Dictyostelium discoideum AX4	sp|P35084|RPB1_DICDI/0.0/DNA-directed RNA polymerase II subunit rpb1 OS=Dictyostelium discoideum GN=polr2a PE=2 SV=2	ola:101160848/0.0/polr2a; RNA polymerase II subunit A; K03006 DNA-directed RNA polymerase II subunit RPB1 EC:2.7.7.6	At4g35800/0.0/K KOG0260 RNA polymerase II, large subunit	PS00115/-/Eukaryotic RNA polymerase II heptapeptide repeat.	biological_process:GO:0006351//transcription, DNA-templated;cellular_component:GO:0005665//DNA-directed RNA polymerase II, core complex;molecular_function:GO:0001055//RNA polymerase II activity;
Bni_Flc_00625	chr8	PHNS01012126.1	scaffold8	20227_28716_-	gi|927128776|ref|XP_013909163.1|/8.73399e-80/PREDICTED: E3 ubiquitin-protein ligase SHPRH Thamnophis sirtalis	sp|Q7TPQ3|SHPRH_MOUSE/6.37e-78/E3 ubiquitin-protein ligase SHPRH OS=Mus musculus GN=Shprh PE=1 SV=1	ola:101170728/5.51e-80/shprh; SNF2 histone linker PHD RING helicase; K15710 E3 ubiquitin-protein ligase SHPRH EC:3.6.4.- 2.3.2.27	At2g40770/0.0/L KOG0298 DEAD box-containing helicase-like transcription factor/DNA repair protein	PTHR10799/6.4E-263/--	NA
Bni_Flc_00626	chr7	PHNS01007790.1	scaffold38	402058_411636_+	NA	NA	NA	At1g24300/4.55e-60/R KOG1862 GYF domain containing proteins	PTHR14445/0.0/--	NA
Bni_Flc_00627					NA	NA	NA	NA	NA	NA
Bni_Flc_00628	chr2	PHNS01004728.1	scaffold21	2012644_2021863_+	gi|808865268|gb|KKF16167.1|/7.33721e-47/Piezo-type mechanosensitive ion channel component 2 Larimichthys crocea	sp|Q8CD54|PIEZ2_MOUSE/1.13e-42/Piezo-type mechanosensitive ion channel component 2 OS=Mus musculus GN=Piezo2 PE=2 SV=2	NA	At2g48050/0.0/S KOG1893 Uncharacterized conserved protein	PTHR13167/0.0/--	NA
Bni_Flc_00629	chr13	PHNS01003683.1	scaffold25	2233674_2249491_+	gi|734556975|gb|KHN83792.1|/1.01948e-23/Vacuolar protein sorting-associated protein 13C Toxocara canis	sp|Q709C8|VP13C_HUMAN/2.16e-20/Vacuolar protein sorting-associated protein 13C OS=Homo sapiens GN=VPS13C PE=1 SV=1	hmg:100215098/3.38e-23/vacuolar protein sorting-associated protein 13A-like; K19525 vacuolar protein sorting-associated protein 13A/C	At4g17120/0.0/U KOG1809 Vacuolar protein sorting-associated protein	PF06650/1.8E-11/SHR-binding domain of vacuolar-sorting associated protein 13	NA
Bni_Flc_00630		PHNS01004097.1	scaffold313	10476_16202_-	gi|817071149|ref|XP_012257623.1|/2.48877e-95/PREDICTED: DNA-directed RNA polymerase subunit beta&apos;-like, partial Athalia rosae	sp|B1X3M9|RPOC1_PAUCH/2.07e-115/DNA-directed RNA polymerase subunit beta' OS=Paulinella chromatophora GN=rpoC1 PE=3 SV=1	api:100159938/2.50e-27/DNA-directed RNA polymerase III subunit RPC1; K03018 DNA-directed RNA polymerase III subunit RPC1 EC:2.7.7.6	AtCh015/9.22e-114/K KOG0214 RNA polymerase II, second largest subunit	PF04983/2.6E-5/RNA polymerase Rpb1, domain 3	NA
Bni_Flc_00631	chr5	PHNS01008720.1	scaffold36	848969_858206_+	NA	NA	NA	NA	PTHR34805/2.3E-235/--	NA
Bni_Flc_00632	chr4	PHNS01001287.1	scaffold3	4213862_4220515_+	gi|919036594|ref|XP_013401736.1|/2.15012e-63/PREDICTED: protein VPRBP-like, partial Lingula anatina	sp|Q9Y4B6|VPRBP_HUMAN/4.44e-56/Protein VPRBP OS=Homo sapiens GN=VPRBP PE=1 SV=3	sko:100376543/4.09e-61/protein VPRBP-like; K11789 HIV-1 Vpr-binding protein	At4g31160/0.0/D KOG1832 HIV-1 Vpr-binding protein	PTHR13129/1.2E-280/--	NA
Bni_Flc_00633	chr8	PHNS01012126.1	scaffold8	2787901_2792171_-	gi|765557812|gb|KJE98072.1|/0/multidrug resistance-associated protein 3, variant Capsaspora owczarzaki ATCC 30864	sp|Q28689|MRP2_RABIT/0.0/Canalicular multispecific organic anion transporter 1 OS=Oryctolagus cuniculus GN=ABCC2 PE=2 SV=1	phi:102110444/0.0/ABCC2; ATP binding cassette subfamily C member 2; K05666 ATP-binding cassette, subfamily C (CFTR/MRP), member 2	At3g59140/0.0/Q KOG0054 Multidrug resistance-associated protein/mitoxantrone resistance protein, ABC superfamily	SM00382/2.1E-13/ATPases associated with a variety of cellular activities	NA
Bni_Flc_00634					gi|330792106|ref|XP_003284131.1|/8.15082e-55/hypothetical protein DICPUDRAFT_52722 Dictyostelium purpureum &gt;gi|325085945|gb|EGC39343.1| hypothetical protein DICPUDRAFT_52722 Dictyostelium purpureum	sp|Q54XA2|Y9099_DICDI/2.18e-52/DEP domain-containing protein DDB_G0279099 OS=Dictyostelium discoideum GN=DDB_G0279099 PE=3 SV=1	aec:105149498/1.33e-47/DEP domain-containing protein 5-like; K20404 DEP domain-containing protein 5	SPBC26H8.04c/2.34e-60/T KOG3572 Uncharacterized conserved protein, contains DEP domain	PTHR13179/1.0E-47/--	NA
Bni_Flc_00635		PHNS01009082.1	scaffold55	1147940_1155761_-	gi|66801007|ref|XP_629429.1|/3.02854e-38/150 kDa protein Dictyostelium discoideum AX4 &gt;gi|166203484|sp|O15818.2|CLU_DICDI RecName: Full=Clustered mitochondria protein homolog &gt;gi|60462752|gb|EAL60952.1| 150 kDa protein Dictyostelium discoideum AX4	sp|O15818|CLU_DICDI/2.61e-40/Clustered mitochondria protein homolog OS=Dictyostelium discoideum GN=clua PE=1 SV=2	dwi:Dwil_GK22132/9.57e-25/GK22132 gene product from transcript GK22132-RA; K03255 protein TIF31	At4g28080/0.0/R KOG1839 Uncharacterized protein CLU1/cluA/TIF31 involved in mitochondrial morphology/distribution, also found associated with eIF-3	PTHR12601:SF9/4.2E-187/--	NA
Bni_Flc_00636		PHNS01000510.1	scaffold76	610903_616679_-	gi|857970534|emb|CEP03101.1|/1.29168e-169/hypothetical protein PBRA_009319 Plasmodiophora brassicae	NA	NA	At4g04970/0.0/M KOG0916 1,3-beta-glucan synthase/callose synthase catalytic subunit	PTHR12741:SF23/0.0/--	NA
Bni_Flc_00637	chr4	PHNS01001287.1	scaffold3	4249873_4264594_+	gi|831762159|ref|XP_012750473.1|/2.94109e-72/hypothetical protein SAMD00019534_095520 Acytostelium subglobosum LB1 &gt;gi|735851105|dbj|GAM26377.1| hypothetical protein SAMD00019534_095520 Acytostelium subglobosum LB1	sp|Q551A3|Y6689_DICDI/4.03e-43/Protein DDB_G0276689 OS=Dictyostelium discoideum GN=DDB_G0276689 PE=4 SV=2	sko:100371547/2.80e-37/zinc finger FYVE domain-containing protein 26-like; K19027 zinc finger FYVE domain-containing protein 26	At2g25730/0.0/R KOG1811 Predicted Zn2+-binding protein, contains FYVE domain	PTHR35478/0.0/--	NA
Bni_Flc_00638	chr1	PHNS01001025.1	scaffold19	56583_64990_-	gi|326672781|ref|XP_001921590.3|/6.51732e-31/PREDICTED: E3 ubiquitin-protein ligase UBR2 isoform X4 Danio rerio	sp|Q6WKZ8|UBR2_MOUSE/9.04e-29/E3 ubiquitin-protein ligase UBR2 OS=Mus musculus GN=Ubr2 PE=1 SV=2	dre:559136/7.83e-32/ubr2, si:ch211-239i4.2; ubiquitin protein ligase E3 component n-recognin 2; K10626 E3 ubiquitin-protein ligase UBR2 EC:2.3.2.27	At5g02300/0.0/O KOG1140 N-end rule pathway, recognition component UBR1	PTHR21497/0.0/--	NA
Bni_Flc_00639	chr1	PHNS01000838.1	scaffold63	53480_66601_-	gi|156398062|ref|XP_001638008.1|/0/predicted protein Nematostella vectensis &gt;gi|156225125|gb|EDO45945.1| predicted protein Nematostella vectensis	sp|A5YKK6|CNOT1_HUMAN/1.10e-176/CCR4-NOT transcription complex subunit 1 OS=Homo sapiens GN=CNOT1 PE=1 SV=2	adf:107348165/0.0/CCR4-NOT transcription complex subunit 1-like; K12604 CCR4-NOT transcription complex subunit 1	At1g02080/0.0/K KOG1831 Negative regulator of transcription	PTHR13162/0.0/--	NA
Bni_Flc_00640		PHNS01003798.1	scaffold317	66526_72192_+	gi|501595209|ref|YP_007890655.1|/5.78507e-38/NADH dehydrogenase subunit 1 (mitochondrion) Jakoba bahamiensis &gt;gi|462269359|gb|AGH24149.1| NADH dehydrogenase subunit 1 (mitochondrion) Jakoba bahamiensis	sp|Q37556|NU1M_METSE/3.42e-31/NADH-ubiquinone oxidoreductase chain 1 OS=Metridium senile GN=ND1 PE=3 SV=1	tad:TradoM_p19/2.19e-30/ND1; NADH dehydrogenase subunit 1; K03878 NADH-ubiquinone oxidoreductase chain 1 EC:1.6.5.3	AtMi093/3.14e-59/C KOG4770 NADH dehydrogenase subunit 1	NA	biological_process:GO:0055114//oxidation-reduction process;cellular_component:GO:0016021//integral component of membrane;GO:0005743//mitochondrial inner membrane;molecular_function:GO:0008137//NADH dehydrogenase (ubiquinone) activity;
Bni_Flc_00641	chr4	PHNS01001287.1	scaffold3	4250542_4264837_+	gi|831772969|ref|XP_012753768.1|/6.78171e-73/hypothetical protein SAMD00019534_064940 Acytostelium subglobosum LB1 &gt;gi|735854400|dbj|GAM23319.1| hypothetical protein SAMD00019534_064940 Acytostelium subglobosum LB1	sp|Q551A3|Y6689_DICDI/7.06e-44/Protein DDB_G0276689 OS=Dictyostelium discoideum GN=DDB_G0276689 PE=4 SV=2	sko:100371547/3.01e-37/zinc finger FYVE domain-containing protein 26-like; K19027 zinc finger FYVE domain-containing protein 26	At2g25730/0.0/R KOG1811 Predicted Zn2+-binding protein, contains FYVE domain	PTHR35478/0.0/--	NA
Bni_Flc_00642		PHNS01000888.1	scaffold882	20260_23757_+	gi|115443584|ref|YP_778603.1|/0/photosystem II P680 chlorophyll A apoprotein Bigelowiella natans &gt;gi|122221270|sp|Q06J24.1|PSBB_BIGNA RecName: Full=Photosystem II CP47 reaction center protein; AltName: Full=PSII 47 kDa protein; AltName: Full=Protein CP-47 &gt;gi|110810229|gb|ABG91435.1| photosystem II P680 chlorophyll A apoprotein Bigelowiella natans	sp|Q37378|CYB_ACACA/4.05e-37/Cytochrome b OS=Acanthamoeba castellanii GN=MT-CYB PE=3 SV=1	csab:4097500/6.45e-31/CYTB; cytochrome b; K00412 ubiquinol-cytochrome c reductase cytochrome b subunit	AtCh052/5.55e-138/C KOG4663 Cytochrome b	PTHR33180/0.0/--	biological_process:GO:0009772//photosynthetic electron transport in photosystem II;GO:0018298//protein-chromophore linkage;GO:0022904//respiratory electron transport chain;cellular_component:GO:0009535//chloroplast thylakoid membrane;GO:0009523//photosystem II;GO:0016021//integral component of membrane;molecular_function:GO:0020037//heme binding;GO:0005506//iron ion binding;GO:0045156//electron t…
Bni_Flc_00643		PHNS01007909.1	scaffold10	2999332_3014444_-	gi|470294596|ref|XP_004344439.1|/4.50318e-134/hypothetical protein CAOG_06818 Capsaspora owczarzaki ATCC 30864 &gt;gi|765555994|gb|KJE96498.1| hypothetical protein CAOG_006818 Capsaspora owczarzaki ATCC 30864	sp|Q54F23|MROH1_DICDI/3.96e-128/Maestro heat-like repeat-containing protein family member 1 OS=Dictyostelium discoideum GN=mroh1 PE=4 SV=1	NA	At2g36810/0.0/S KOG2032 Uncharacterized conserved protein	PTHR23120/0.0/--	NA
Bni_Flc_00644		PHNS01002330.1	scaffold148	130156_137308_-	gi|597861398|gb|EYC10810.1|/3.9461e-13/hypothetical protein Y032_0053g2305 Ancylostoma ceylanicum	sp|G5EFL0|GLD4_CAEEL/1.58e-10/Poly(A) RNA polymerase gld-4 OS=Caenorhabditis elegans GN=gld-4 PE=1 SV=1	adf:107350384/1.46e-11/non-canonical poly(A) RNA polymerase PAPD5-like; K03514 non-canonical poly(A) RNA polymerase PAPD5/7 EC:2.7.7.19	At4g00060/1.47e-151/L KOG1906 DNA polymerase sigma	PF01909/5.6E-7/Nucleotidyltransferase domain	NA
Bni_Flc_00645		PHNS01009543.1	scaffold1747	376_3582_-	gi|501673521|ref|YP_007890804.1|/1.44945e-24/NADH dehydrogenase subunit 2 (mitochondrion) Seculamonas ecuadoriensis &gt;gi|462269913|gb|AGH24499.1| NADH dehydrogenase subunit 2 (mitochondrion) Seculamonas ecuadoriensis	sp|Q37376|NU2M_ACACA/1.21e-12/NADH-ubiquinone oxidoreductase chain 2 OS=Acanthamoeba castellanii GN=ND2 PE=3 SV=1	aqu:4794351/1.60e-06/ND2; NADH dehydrogenase subunit 2; K03879 NADH-ubiquinone oxidoreductase chain 2 EC:1.6.5.3	AtMi024/1.28e-55/C KOG4668 NADH dehydrogenase subunits 2, 5, and related proteins	NA	biological_process:GO:0055114//oxidation-reduction process;cellular_component:GO:0016020//membrane;molecular_function:GO:0016491//oxidoreductase activity;
Bni_Flc_00646		PHNS01012333.1	scaffold421	41410_41709_-	gi|733899467|ref|XP_010713706.1|/5.82307e-155/PREDICTED: LOW QUALITY PROTEIN: THO complex subunit 2 Meleagris gallopavo	sp|B1MTK1|THOC2_CALMO/2.09e-151/THO complex subunit 2 OS=Callicebus moloch GN=THOC2 PE=3 SV=1	mgp:100542078/9.56e-156/THOC2; THO complex 2; K12879 THO complex subunit 2	At1g24706/0.0/K KOG1874 KEKE-like motif-containing transcription regulator (Rlr1)/suppressor of sin4	PTHR21597:SF0/1.2E-142/--	NA
Bni_Flc_00647	chr2	PHNS01010263.1	scaffold62	953880_959415_+	gi|719769482|ref|XP_010218741.1|/1.02711e-55/PREDICTED: LOW QUALITY PROTEIN: KRAB-A domain-containing protein 2, partial Tinamus guttatus	NA	ola:101162063/9.04e-13/uncharacterized LOC101162063; K14297 nuclear pore complex protein Nup98-Nup96	At2g10780/1.77e-47/R KOG0017 FOG: Transposon-encoded proteins with TYA, reverse transcriptase, integrase domains in various combinations	PTHR24559:SF207/6.0E-41/--	NA
Bni_Flc_00648	chr14	PHNS01007475.1	scaffold131	258746_272492_-	gi|873232593|emb|CEM05202.1|/1.52802e-31/unnamed protein product Vitrella brassicaformis CCMP3155	sp|O35231|KIFC3_MOUSE/9.95e-31/Kinesin-like protein KIFC3 OS=Mus musculus GN=Kifc3 PE=1 SV=4	hgl:101721440/4.54e-30/Kifc3; kinesin family member C3; K10406 kinesin family member C2/C3	At5g65460/0.0/Z KOG0239 Kinesin (KAR3 subfamily)	PS50067/47.728/Kinesin motor domain profile.	NA
Bni_Flc_00649		PHNS01007963.1	scaffold515	73952_79276_-	gi|556740429|ref|XP_005965759.1|/0/PREDICTED: DNA-directed RNA polymerase subunit beta-like, partial Pantholops hodgsonii	sp|Q7YN57|RPOB_EIMTE/2.99e-113/DNA-directed RNA polymerase subunit beta OS=Eimeria tenella GN=rpoB PE=3 SV=1	ssc:100521623/8.40e-38/DNA-directed RNA polymerase III subunit RPC2; K03021 DNA-directed RNA polymerase III subunit RPC2 EC:2.7.7.6	AtCh015/0.0/K KOG0214 RNA polymerase II, second largest subunit	PTHR20856:SF20/0.0/--	NA
Bni_Flc_00650	chr10	PHNS01006792.1	scaffold4	5905540_5910640_-	gi|1000117710|gb|KXJ62475.1|/3.94834e-87/hypothetical protein RP20_CCG007559 Aedes albopictus	sp|P04146|COPIA_DROME/1.04e-81/Copia protein OS=Drosophila melanogaster GN=GIP PE=1 SV=3	dgr:Dgri_GH19391/6.94e-11/GH19391 gene product from transcript GH19391-RA; K00106 xanthine dehydrogenase/oxidase EC:1.17.1.4 1.17.3.2	At4g22040/8.58e-114/R KOG0017 FOG: Transposon-encoded proteins with TYA, reverse transcriptase, integrase domains in various combinations	PS50994/20.235/Integrase catalytic domain profile.	NA
Bni_Flc_00651		PHNS01000125.1	scaffold423	15685_20162_+	gi|556749603|ref|XP_005970224.1|/8.95416e-07/PREDICTED: 30S ribosomal protein S2, chloroplastic-like Pantholops hodgsonii	sp|B1X437|RR2_PAUCH/1.47e-07/30S ribosomal protein S2, organellar chromatophore OS=Paulinella chromatophora GN=rps2 PE=3 SV=1	NA	AtCh012/2.61e-34/J KOG0832 Mitochondrial/chloroplast ribosomal protein S2	PTHR12534/2.3E-28/--	NA
Bni_Flc_00652					NA	NA	NA	NA	NA	NA
Bni_Flc_00653		PHNS01006310.1	scaffold414	12161_18539_+	NA	NA	NA	NA	PTHR33463/3.3E-18/--	NA
Bni_Flc_00654	chr6	PHNS01000151.1	scaffold34	1965746_1972388_+	gi|961109765|ref|XP_014778469.1|/9.71406e-15/PREDICTED: lysine-specific demethylase 3A-like isoform X2 Octopus bimaculoides	sp|Q7LBC6|KDM3B_HUMAN/1.59e-14/Lysine-specific demethylase 3B OS=Homo sapiens GN=KDM3B PE=1 SV=2	obi:106875029/1.18e-15/lysine-specific demethylase 3A-like; K15601 lysine-specific demethylase 3 EC:1.14.11.-	At4g00990/2.91e-101/K KOG1356 Putative transcription factor 5qNCA, contains JmjC domain	SM00558/2.5E-5/A domain family that is part of the cupin metalloenzyme superfamily.	NA
Bni_Flc_00655	chr14	PHNS01010932.1	scaffold118	433940_434139_+	gi|743717003|ref|XP_010952175.1|/3.87856e-07/PREDICTED: hepatoma-derived growth factor Camelus bactrianus	sp|P51858|HDGF_HUMAN/4.41e-09/Hepatoma-derived growth factor OS=Homo sapiens GN=HDGF PE=1 SV=1	tgu:100225955/3.34e-08/HDGF; hepatoma-derived growth factor; K16641 hepatoma-derived growth factor	At5g23150/3.37e-133/K KOG1904 Transcription coactivator	SM00582/8.4E-45/--	NA
Bni_Flc_00656					gi|1000749001|ref|XP_015597282.1|/0/PREDICTED: myosin heavy chain, muscle isoform X3 Cephus cinctus	sp|P05661|MYSA_DROME/0.0/Myosin heavy chain, muscle OS=Drosophila melanogaster GN=Mhc PE=1 SV=4	bter:100647343/0.0/myosin heavy chain, muscle; K17751 myosin heavy chain 6/7	CE09349/0.0/Z KOG0161 Myosin class II heavy chain	SM00242/2.7E-143/Myosin. Large ATPases.	NA
Bni_Flc_00657	chr11	PHNS01012166.1	scaffold22	2679053_2687715_-	gi|923136412|ref|XP_013761671.1|/2.88542e-54/calpain-5 Thecamonas trahens ATCC 50062 &gt;gi|906561528|gb|KNC54771.1| calpain-5 Thecamonas trahens ATCC 50062	sp|Q11002|CANA_DROME/1.33e-37/Calpain-A OS=Drosophila melanogaster GN=CalpA PE=1 SV=2	mze:101468907/5.19e-39/capn9; calpain 9; K08578 calpain-9 EC:3.4.22.-	At1g55350/0.0/OT KOG0045 Cytosolic Ca2+-dependent cysteine protease (calpain), large subunit (EF-Hand protein superfamily)	PTHR10183/4.8E-140/--	molecular_function:GO:0008233//peptidase activity;
Bni_Flc_00658		PHNS01004942.1	scaffold96	450405_458509_-	gi|290998111|ref|XP_002681624.1|/2.53222e-38/hypothetical protein NAEGRDRAFT_56909 Naegleria gruberi &gt;gi|284095249|gb|EFC48880.1| hypothetical protein NAEGRDRAFT_56909 Naegleria gruberi	sp|Q80XK6|ATG2B_MOUSE/6.97e-17/Autophagy-related protein 2 homolog B OS=Mus musculus GN=Atg2b PE=1 SV=3	sko:102804291/3.97e-33/autophagy-related protein 2 homolog B-like; K17906 autophagy-related protein 2	At3g19190/2.49e-119/U KOG2993 Cytoplasm to vacuole targeting protein	PTHR13190/9.4E-35/--	biological_process:GO:0006914//autophagy;
Bni_Flc_00659	chr9	PHNS01001598.1	scaffold2	3167450_3178482_-	gi|961103607|ref|XP_014776342.1|/3.73409e-41/PREDICTED: nipped-B-like protein B Octopus bimaculoides &gt;gi|918312841|gb|KOF82943.1| hypothetical protein OCBIM_22024642mg Octopus bimaculoides	sp|F1QBY1|NIPLB_DANRE/5.82e-38/Nipped-B-like protein B OS=Danio rerio GN=nipblb PE=2 SV=1	obi:106873473/4.90e-42/nipped-B-like protein B; K06672 cohesin loading factor subunit SCC2	At5g15540/0.0/BDL KOG1020 Sister chromatid cohesion protein SCC2/Nipped-B	PS50016/9.392/Zinc finger PHD-type profile.	NA
Bni_Flc_00660	chr14	PHNS01006314.1	scaffold11	3297906_3306369_-	gi|470434713|ref|XP_004338710.1|/2.09576e-32/bromodomain domain containing protein Acanthamoeba castellanii str. Neff &gt;gi|440795577|gb|ELR16697.1| bromodomain domain containing protein Acanthamoeba castellanii str. Neff	sp|Q54DH8|TAF1_DICDI/6.34e-30/Transcription initiation factor TFIID subunit 1 OS=Dictyostelium discoideum GN=taf1 PE=3 SV=1	pxy:105385560/1.07e-31/transcription initiation factor TFIID subunit 1-like; K03125 transcription initiation factor TFIID subunit 1	At1g32750/0.0/K KOG0008 Transcription initiation factor TFIID, subunit TAF1	PS50053/13.446/Ubiquitin domain profile.	NA
Bni_Flc_00661	chr6	PHNS01006359.1	scaffold9	4005927_4019798_-	gi|765557812|gb|KJE98072.1|/0/multidrug resistance-associated protein 3, variant Capsaspora owczarzaki ATCC 30864	sp|Q54JR2|ABCC3_DICDI/0.0/ABC transporter C family member 3 OS=Dictyostelium discoideum GN=abcC3 PE=3 SV=1	dre:393561/0.0/abcc2, zgc:66072; ATP-binding cassette, sub-family C (CFTR/MRP), member 2; K05666 ATP-binding cassette, subfamily C (CFTR/MRP), member 2	At2g34660/0.0/Q KOG0054 Multidrug resistance-associated protein/mitoxantrone resistance protein, ABC superfamily	PTHR24223:SF251/0.0/--	NA
Bni_Flc_00662					gi|919011256|ref|XP_013390064.1|/3.28747e-31/PREDICTED: nucleoprotein TPR-like Lingula anatina	sp|F6ZDS4|TPR_MOUSE/1.43e-29/Nucleoprotein TPR OS=Mus musculus GN=Tpr PE=1 SV=1	gja:107113854/2.96e-31/TPR; translocated promoter region, nuclear basket protein; K09291 nucleoprotein TPR	SPCC162.08c/1.70e-37/S KOG4674 Uncharacterized conserved coiled-coil protein	PTHR18898:SF2/3.2E-204/--	NA
Bni_Flc_00663	chr14	PHNS01006314.1	scaffold11	3291623_3306282_-	gi|470434713|ref|XP_004338710.1|/2.18218e-87/bromodomain domain containing protein Acanthamoeba castellanii str. Neff &gt;gi|440795577|gb|ELR16697.1| bromodomain domain containing protein Acanthamoeba castellanii str. Neff	sp|Q54DH8|TAF1_DICDI/7.63e-74/Transcription initiation factor TFIID subunit 1 OS=Dictyostelium discoideum GN=taf1 PE=3 SV=1	oaa:100087158/7.53e-74/TAF1L; TATA-box binding protein associated factor 1 like; K03125 transcription initiation factor TFIID subunit 1	At1g32750/0.0/K KOG0008 Transcription initiation factor TFIID, subunit TAF1	PF00240/7.2E-6/Ubiquitin family	NA
Bni_Flc_00664	chr8	PHNS01012126.1	scaffold8	20041_29493_-	gi|697849789|ref|XP_009645256.1|/5.77349e-74/PREDICTED: LOW QUALITY PROTEIN: E3 ubiquitin-protein ligase SHPRH Egretta garzetta	sp|Q149N8|SHPRH_HUMAN/1.68e-72/E3 ubiquitin-protein ligase SHPRH OS=Homo sapiens GN=SHPRH PE=1 SV=2	shr:100928387/4.48e-74/SHPRH; SNF2 histone linker PHD RING helicase; K15710 E3 ubiquitin-protein ligase SHPRH EC:3.6.4.- 2.3.2.27	At2g40770/0.0/L KOG0298 DEAD box-containing helicase-like transcription factor/DNA repair protein	NA	NA
Bni_Flc_00665	chr10	PHNS01006792.1	scaffold4	3806998_3821484_-	gi|939673792|ref|XP_014283176.1|/0/PREDICTED: translational activator GCN1 Halyomorpha halys	sp|Q92616|GCN1L_HUMAN/0.0/Translational activator GCN1 OS=Homo sapiens GN=GCN1L1 PE=1 SV=6	lcm:102350101/9.14e-06/KIAA0368 ortholog; K11886 proteasome component ECM29	At1g64790/0.0/J KOG1242 Protein containing adaptin N-terminal region	PTHR23346:SF19/6.5E-154/--	NA
Bni_Flc_00666		PHNS01007389.1	scaffold149	316427_325872_-	gi|762069998|ref|XP_011426803.1|/5.44384e-21/PREDICTED: nuclear receptor corepressor 1-like isoform X10 Crassostrea gigas	sp|Q4KKX4|NCOR1_XENTR/1.24e-14/Nuclear receptor corepressor 1 OS=Xenopus tropicalis GN=ncor1 PE=2 SV=1	crg:105327345/9.24e-22/nuclear receptor corepressor 1-like; K04650 nuclear receptor co-repressor 1	At3g52250/1.48e-166/K KOG1878 Nuclear receptor coregulator SMRT/SMRTER, contains Myb-like domains	PS51293/15.984/SANT domain profile.	NA
Bni_Flc_00667	chr7	PHNS01007451.1	scaffold27	605859_613067_-	gi|929749375|ref|XP_014149671.1|/2.71281e-25/hypothetical protein SARC_11712 Sphaeroforma arctica JP610 &gt;gi|906941380|gb|KNC75769.1| hypothetical protein SARC_11712 Sphaeroforma arctica JP610	sp|Q86AS0|Y4399_DICDI/2.83e-23/Probable helicase DDB_G0274399 OS=Dictyostelium discoideum GN=DDB_G0274399 PE=3 SV=1	sko:102810397/6.70e-22/uncharacterized LOC102810397; K10706 senataxin EC:3.6.4.-	At1g16800/2.82e-176/A KOG1801 tRNA-splicing endonuclease positive effector (SEN1)	PTHR10887:SF140/1.5E-57/--	NA
Bni_Flc_00668	chr4	PHNS01001287.1	scaffold3	1731047_1738869_+	gi|470476779|ref|XP_004342299.1|/2.27157e-134/HECTdomain (ubiquitin-transferase) domain containing protein Acanthamoeba castellanii str. Neff &gt;gi|440799128|gb|ELR20189.1| HECTdomain (ubiquitin-transferase) domain containing protein Acanthamoeba castellanii str. Neff	sp|P51593|HUWE1_RAT/2.21e-103/E3 ubiquitin-protein ligase HUWE1 (Fragment) OS=Rattus norvegicus GN=Huwe1 PE=1 SV=2	gja:107120117/5.24e-110/HUWE1; HECT, UBA and WWE domain containing 1, E3 ubiquitin protein ligase; K10592 E3 ubiquitin-protein ligase HUWE1 EC:2.3.2.26	At1g70320/9.99e-164/OK KOG0939 E3 ubiquitin-protein ligase/Putative upstream regulatory element binding protein	PF14377/5.3E-27/Domain of unknown function (DUF4414)	biological_process:GO:0042787//protein ubiquitination involved in ubiquitin-dependent protein catabolic process;cellular_component:GO:0005634//nucleus;GO:0005737//cytoplasm;molecular_function:GO:0004842//ubiquitin-protein transferase activity;
Bni_Flc_00669	chr2	PHNS01004728.1	scaffold21	3261606_3262729_+	gi|873237279|emb|CEL97959.1|/0/unnamed protein product Vitrella brassicaformis CCMP3155	sp|Q5SUR0|PUR4_MOUSE/0.0/Phosphoribosylformylglycinamidine synthase OS=Mus musculus GN=Pfas PE=2 SV=1	xtr:100216263/0.0/pfas; phosphoribosylformylglycinamidine synthase; K01952 phosphoribosylformylglycinamidine synthase EC:6.3.5.3	At1g74260/0.0/F KOG1907 Phosphoribosylformylglycinamidine synthase	PS51273/13.974/Glutamine amidotransferase type 1 domain profile.	biological_process:GO:0006541//glutamine metabolic process;GO:0006164//purine nucleotide biosynthetic process;GO:0009156//ribonucleoside monophosphate biosynthetic process;cellular_component:GO:0005737//cytoplasm;molecular_function:GO:0004642//phosphoribosylformylglycinamidine synthase activity;GO:0005524//ATP binding;
Bni_Flc_00670	chr5	PHNS01006611.1	scaffold24	934386_940888_+	gi|470425378|ref|XP_004337799.1|/2.33383e-43/serine/threonineprotein kinase Acanthamoeba castellanii str. Neff &gt;gi|440794629|gb|ELR15786.1| serine/threonineprotein kinase Acanthamoeba castellanii str. Neff	sp|Q54RB7|SHKA_DICDI/1.18e-43/Dual specificity protein kinase shkA OS=Dictyostelium discoideum GN=shkA PE=2 SV=1	aqu:100635655/2.35e-43/mitogen-activated protein kinase kinase kinase 13-A-like; K04422 mitogen-activated protein kinase kinase kinase 13 EC:2.7.11.25	At1g16270_2/1.72e-176/T KOG0192 Tyrosine kinase specific for activated (GTP-bound) p21cdc42Hs	PF07714/1.3E-60/Protein tyrosine kinase	NA
Bni_Flc_00671		PHNS01004146.1	scaffold53	675007_692312_+	gi|815926358|ref|XP_012247753.1|/0/PREDICTED: ferredoxin-dependent glutamate synthase 1, chloroplastic/mitochondrial-like Bombus impatiens	NA	nve:NEMVE_v1g168875/0.0/hypothetical protein ; K00264 glutamate synthase (NADPH/NADH) EC:1.4.1.13 1.4.1.14	At5g04140/0.0/E KOG0399 Glutamate synthase	PTHR11938/0.0/--	biological_process:GO:0006807//nitrogen compound metabolic process;molecular_function:GO:0016638//oxidoreductase activity, acting on the CH-NH2 group of donors;
Bni_Flc_00672	chr6	PHNS01006359.1	scaffold9	531667_538631_-	gi|291241369|ref|XP_002740585.1|/4.93034e-11/PREDICTED: sacsin-like Saccoglossus kowalevskii	sp|Q13489|BIRC3_HUMAN/4.32e-08/Baculoviral IAP repeat-containing protein 3 OS=Homo sapiens GN=BIRC3 PE=1 SV=2	adf:107338247/3.20e-12/sacsin-like; K17592 sacsin	At5g23110/0.0/RO TWOG0256 Sacsin and related proteins	PTHR15600:SF28/0.0/--	NA
Bni_Flc_00673	chr11	PHNS01012166.1	scaffold22	2893409_2907505_-	gi|918338588|gb|KOF99794.1|/0/hypothetical protein OCBIM_22011819mg Octopus bimaculoides	sp|O14981|BTAF1_HUMAN/0.0/TATA-binding protein-associated factor 172 OS=Homo sapiens GN=BTAF1 PE=1 SV=2	obi:106870984/0.0/TATA-binding protein-associated factor 172-like; K15192 TATA-binding protein-associated factor EC:3.6.4.-	At3g54280/0.0/K KOG0392 SNF2 family DNA-dependent ATPase domain-containing protein	PF12054/5.7E-102/Domain of unknown function (DUF3535)	NA
Bni_Flc_00674	chr11	PHNS01012166.1	scaffold22	2679022_2689217_-	gi|923136412|ref|XP_013761671.1|/1.8699e-78/calpain-5 Thecamonas trahens ATCC 50062 &gt;gi|906561528|gb|KNC54771.1| calpain-5 Thecamonas trahens ATCC 50062	sp|Q9D805|CAN9_MOUSE/5.46e-57/Calpain-9 OS=Mus musculus GN=Capn9 PE=2 SV=2	acs:100567697/3.01e-60/capn9; calpain 9; K08578 calpain-9 EC:3.4.22.-	At1g55350/0.0/OT KOG0045 Cytosolic Ca2+-dependent cysteine protease (calpain), large subunit (EF-Hand protein superfamily)	PTHR10183/3.1E-134/--	NA
Bni_Flc_00675	chr9	PHNS01001598.1	scaffold2	3231291_3238033_-	NA	NA	NA	NA	PTHR31267:SF2/0.0/--	NA
Bni_Flc_00676	chr7	PHNS01001396.1	scaffold126	349485_356489_+	gi|762084742|ref|XP_011424871.1|/2.36347e-79/PREDICTED: uncharacterized protein LOC105326499 Crassostrea gigas	sp|O15050|TRNK1_HUMAN/2.25e-61/TPR and ankyrin repeat-containing protein 1 OS=Homo sapiens GN=TRANK1 PE=2 SV=4	NA	At1g65780/8.01e-39/A KOG1801 tRNA-splicing endonuclease positive effector (SEN1)	PTHR21529:SF4/4.2E-220/--	NA
Bni_Flc_00677		PHNS01002330.1	scaffold148	126909_137944_-	gi|568254162|gb|ETN63156.1|/2.57836e-28/sigma DNA polymerase Anopheles darlingi	sp|Q5XG87|PAPD7_HUMAN/1.94e-24/Non-canonical poly(A) RNA polymerase PAPD7 OS=Homo sapiens GN=PAPD7 PE=1 SV=3	ptg:102952497/2.77e-29/PAPD7; poly(A) RNA polymerase D7, non-canonical; K03514 non-canonical poly(A) RNA polymerase PAPD5/7 EC:2.7.7.19	At4g00060/0.0/L KOG1906 DNA polymerase sigma	PF03828/1.7E-5/Cid1 family poly A polymerase	NA
Bni_Flc_00678	chr1	PHNS01010418.1	scaffold23	883994_893354_-	gi|957828041|ref|XP_014663886.1|/2.96542e-89/PREDICTED: LOW QUALITY PROTEIN: endoribonuclease Dicer-like Priapulus caudatus	sp|B3DLA6|DICER_XENTR/3.93e-75/Endoribonuclease Dicer OS=Xenopus tropicalis GN=dicer1 PE=2 SV=2	acs:100561007/4.26e-76/dicer1; dicer 1, ribonuclease III; K11592 endoribonuclease Dicer EC:3.1.26.-	At1g01040/0.0/A KOG0701 dsRNA-specific nuclease Dicer and related ribonucleases	PF04851/1.4E-15/Type III restriction enzyme, res subunit	NA
Bni_Flc_00679	chr10	PHNS01006792.1	scaffold4	1186826_1196783_+	gi|557781757|ref|XP_005190496.1|/3.13101e-13/PREDICTED: E3 SUMO-protein ligase PIAS2 isoform X4 Musca domestica	sp|Q8CIE2|ZMIZ2_MOUSE/1.49e-13/Zinc finger MIZ domain-containing protein 2 OS=Mus musculus GN=Zmiz2 PE=2 SV=2	dvi:Dvir_GJ14961/2.92e-15/GJ14961 gene product from transcript GJ14961-RD; K04706 E3 SUMO-protein ligase PIAS1	At5g60420/2.21e-155/K KOG2169 Zn-finger transcription factor	PS51044/35.344/Zinc finger SP-RING-type profile.	NA
Bni_Flc_00680					NA	NA	NA	NA	NA	NA
Bni_Flc_00681	chr10	PHNS01006792.1	scaffold4	3806917_3821168_-	gi|585671944|ref|XP_006818140.1|/0/PREDICTED: LOW QUALITY PROTEIN: translational activator GCN1-like Saccoglossus kowalevskii	sp|Q92616|GCN1L_HUMAN/0.0/Translational activator GCN1 OS=Homo sapiens GN=GCN1L1 PE=1 SV=6	bim:100740628/6.62e-09/proteasome-associated protein ECM29 homolog; K11886 proteasome component ECM29	At1g64790/0.0/J KOG1242 Protein containing adaptin N-terminal region	PS50077/8.578/HEAT repeat profile.	NA
Bni_Flc_00683	chr8	PHNS01004769.1	scaffold54	489354_501387_+	gi|524869549|ref|XP_005091567.1|/0/PREDICTED: clathrin heavy chain 1-like isoform X2 Aplysia californica	sp|P25870|CLH_DICDI/0.0/Clathrin heavy chain OS=Dictyostelium discoideum GN=chcA PE=1 SV=1	dpe:Dper_GL11922/0.0/GL11922 gene product from transcript GL11922-RA; K04646 clathrin heavy chain	At3g11130/0.0/U KOG0985 Vesicle coat protein clathrin, heavy chain	PS50236/35.77/Clathrin heavy-chain (CHCR) repeat profile.	biological_process:GO:0006810//transport;cellular_component:GO:0005905//clathrin-coated pit;GO:0030118//clathrin coat;GO:0030659//cytoplasmic vesicle membrane;
Bni_Flc_00684		PHNS01004942.1	scaffold96	451283_460556_-	gi|831784348|ref|XP_012757437.1|/1.73559e-41/hypothetical protein SAMD00019534_026850 Acytostelium subglobosum LB1 &gt;gi|735858069|dbj|GAM19510.1| hypothetical protein SAMD00019534_026850 Acytostelium subglobosum LB1	sp|Q80XK6|ATG2B_MOUSE/4.54e-28/Autophagy-related protein 2 homolog B OS=Mus musculus GN=Atg2b PE=1 SV=3	nvi:100123456/1.05e-34/Atg2; ATG2 autophagy related 2 homolog; K17906 autophagy-related protein 2	At3g19190/0.0/U KOG2993 Cytoplasm to vacuole targeting protein	PF09333/2.4E-26/Autophagy-related protein C terminal domain	NA
Bni_Flc_00685	chr4	PHNS01005842.1	scaffold1	6217160_6225390_-	gi|156399987|ref|XP_001638782.1|/2.30922e-53/predicted protein Nematostella vectensis &gt;gi|156225905|gb|EDO46719.1| predicted protein Nematostella vectensis	sp|E1C231|LTN1_CHICK/2.13e-47/E3 ubiquitin-protein ligase listerin OS=Gallus gallus GN=LTN1 PE=3 SV=1	smm:Smp_179040/1.47e-33/UfSP2 peptidase (C78 family); K01376 UFM1-specific protease 2 EC:3.4.22.-	At5g58410/0.0/O KOG0803 Predicted E3 ubiquitin ligase	PF13639/1.9E-6/Ring finger domain	NA
Bni_Flc_00686		PHNS01001476.1	scaffold365	6238_16650_-	gi|462269586|gb|AGH24292.1|/2.03096e-128/NADH dehydrogenase subunit 7 (mitochondrion) Reclinomonas americana ATCC 50633 &gt;gi|462269803|gb|AGH24426.1| NADH dehydrogenase subunit 7 (mitochondrion) Reclinomonas americana ATCC 50284	sp|O21270|NDUS2_RECAM/5.31e-129/NADH-ubiquinone oxidoreductase 49 kDa subunit OS=Reclinomonas americana GN=NAD7 PE=3 SV=1	aam:106500504/1.77e-115/NDUFS2; NADH:ubiquinone oxidoreductase core subunit S2; K03935 NADH dehydrogenase (ubiquinone) Fe-S protein 2 EC:1.6.5.3 1.6.99.3	AtMi039/1.16e-149/C KOG2870 NADH:ubiquinone oxidoreductase, NDUFS2/49 kDa subunit	PF00346/3.5E-81/Respiratory-chain NADH dehydrogenase, 49 Kd subunit	biological_process:GO:0055114//oxidation-reduction process;cellular_component:GO:0005739//mitochondrion;GO:0070469//respiratory chain;molecular_function:GO:0048038//quinone binding;GO:0051287//NAD binding;GO:0008137//NADH dehydrogenase (ubiquinone) activity;
Bni_Flc_00687	chr5	PHNS01007664.1	scaffold137	367237_378832_-	NA	sp|Q96DD0|LRC39_HUMAN/1.55e-06/Leucine-rich repeat-containing protein 39 OS=Homo sapiens GN=LRRC39 PE=2 SV=1	NA	NA	PF00931/1.9E-49/NB-ARC domain	NA
Bni_Flc_00688	chr4	PHNS01007953.1	scaffold17	3416844_3425485_-	NA	NA	NA	At5g42950/0.0/R KOG1862 GYF domain containing proteins	PTHR14445:SF43/0.0/--	NA
Bni_Flc_00689	chr2	PHNS01008662.1	scaffold12	2599166_2612627_-	gi|831789912|ref|XP_012759217.1|/0/hypothetical protein SAMD00019534_003300 Acytostelium subglobosum LB1 &gt;gi|735859849|dbj|GAM17155.1| hypothetical protein SAMD00019534_003300 Acytostelium subglobosum LB1	sp|Q99104|MYO5A_MOUSE/0.0/Unconventional myosin-Va OS=Mus musculus GN=Myo5a PE=1 SV=2	nvi:100120420/0.0/Myo5; unconventional myosin-Va; K10357 myosin V	At5g43900/0.0/Z KOG0160 Myosin class V heavy chain	PS50096/8.261/IQ motif profile.	molecular_function:GO:0005488//binding;
Bni_Flc_00690	chr1	PHNS01007343.1	scaffold5	2252710_2267384_-	gi|999970548|gb|KXJ09722.1|/1.09313e-171/DnaJ-like subfamily C member 13 Exaiptasia pallida	sp|O75165|DJC13_HUMAN/2.36e-163/DnaJ homolog subfamily C member 13 OS=Homo sapiens GN=DNAJC13 PE=1 SV=5	ecb:100052859/6.81e-165/DNAJC13; DnaJ heat shock protein family (Hsp40) member C13; K09533 DnaJ homolog subfamily C member 13	At2g26890/0.0/UO KOG1789 Endocytosis protein RME-8, contains DnaJ domain	PTHR24078/6.6E-37/--	NA
Bni_Flc_00691	chr1	PHNS01011300.1	scaffold41	1230950_1237977_+	NA	NA	NA	At4g00450/0.0/K KOG4522 RNA polymerase II transcription mediator	PTHR13992:SF25/2.4E-112/--	NA
Bni_Flc_00692		PHNS01000510.1	scaffold76	157144_168090_-	gi|569374771|gb|ETO12662.1|/3.79135e-50/hypothetical protein RFI_24716, partial Reticulomyxa filosa	sp|P17545|RPB1B_TRYBB/3.94e-48/DNA-directed RNA polymerase II subunit RPB1-B OS=Trypanosoma brucei brucei GN=TRP5.9 PE=1 SV=1	cbr:CBG05355/3.34e-44/Cbr-rpb-1; C. briggsae CBR-RPB-1 protein; K03006 DNA-directed RNA polymerase II subunit RPB1 EC:2.7.7.6	At2g40030/0.0/K KOG0260 RNA polymerase II, large subunit	PF04983/3.4E-8/RNA polymerase Rpb1, domain 3	NA
Bni_Flc_00693	chr5	PHNS01005483.1	scaffold52	454139_461113_+	NA	NA	NA	NA	PTHR31267:SF2/1.0E-265/--	NA
Bni_Flc_00694	chr9	PHNS01001598.1	scaffold2	1755984_1761593_-	gi|762087928|ref|XP_011426267.1|/5.14861e-08/PREDICTED: serine/threonine-protein phosphatase 1 regulatory subunit 10-like Crassostrea gigas &gt;gi|762087930|ref|XP_011426268.1| PREDICTED: serine/threonine-protein phosphatase 1 regulatory subunit 10-like Crassostrea gigas	NA	crg:105327467/6.18e-09/serine/threonine-protein phosphatase 1 regulatory subunit 10-like; K17552 protein phosphatase 1 regulatory subunit 10	At3g48050/0.0/K KOG1886 BAH domain proteins	PS51038/12.469/BAH domain profile.	NA
Bni_Flc_00695		PHNS01010158.1	scaffold31	1091879_1101527_-	NA	NA	NA	At4g17330_2/0.0/S LSE0133 A Uncharacterized protein	PTHR31917/4.5E-219/--	NA
Bni_Flc_00696					gi|984143000|ref|XP_015331883.1|/3.41828e-90/PREDICTED: ABC transporter NFT1 Marmota marmota marmota	sp|Q8VI47|MRP2_MOUSE/5.59e-69/Canalicular multispecific organic anion transporter 1 OS=Mus musculus GN=Abcc2 PE=2 SV=2	mdo:100020524/9.00e-71/ABCC2; ATP binding cassette subfamily C member 2; K05666 ATP-binding cassette, subfamily C (CFTR/MRP), member 2	YKR103w/2.26e-92/Q KOG0054 Multidrug resistance-associated protein/mitoxantrone resistance protein, ABC superfamily	PTHR24223/1.5E-32/--	NA
Bni_Flc_00697	chr5	PHNS01005483.1	scaffold52	436783_461105_+	NA	NA	NA	NA	PTHR31267:SF2/0.0/--	NA
Bni_Flc_00698	chr10	PHNS01010760.1	scaffold68	893808_903961_+	gi|919008742|ref|XP_013389112.1|/0/PREDICTED: DNA polymerase zeta catalytic subunit-like Lingula anatina	sp|Q61493|DPOLZ_MOUSE/0.0/DNA polymerase zeta catalytic subunit OS=Mus musculus GN=Rev3l PE=1 SV=3	lve:103078450/0.0/REV3L; REV3 like, DNA directed polymerase zeta catalytic subunit; K02350 DNA polymerase zeta EC:2.7.7.7	At1g67500/0.0/L KOG0968 DNA polymerase zeta, catalytic subunit	PTHR10322:SF5/0.0/--	NA
Bni_Flc_00699		PHNS01004146.1	scaffold53	671998_692371_+	gi|815926358|ref|XP_012247753.1|/0/PREDICTED: ferredoxin-dependent glutamate synthase 1, chloroplastic/mitochondrial-like Bombus impatiens	NA	dse:Dsec_GM24365/0.0/GM24365 gene product from transcript GM24365-RA; K00264 glutamate synthase (NADPH/NADH) EC:1.4.1.13 1.4.1.14	At5g04140/0.0/E KOG0399 Glutamate synthase	PF01493/2.1E-14/GXGXG motif	NA
Bni_Flc_00700	chr5	PHNS01005483.1	scaffold52	454000_460898_+	NA	NA	NA	NA	PTHR31267:SF2/0.0/--	NA
Bni_Flc_00701	chr6	PHNS01006359.1	scaffold9	173546_182554_-	gi|923127085|ref|XP_013757009.1|/6.45301e-76/SAC domain-containing protein 9 Thecamonas trahens ATCC 50062 &gt;gi|906556927|gb|KNC50170.1| SAC domain-containing protein 9 Thecamonas trahens ATCC 50062	sp|Q55AW9|SAC1_DICDI/1.43e-07/Phosphatidylinositide phosphatase SAC1 OS=Dictyostelium discoideum GN=sac1 PE=3 SV=1	adf:107353636/1.12e-08/synaptojanin-1-like; K20279 synaptojanin EC:3.1.3.36	At3g59770/0.0/I KOG1888 Putative phosphoinositide phosphatase	PTHR11200/2.4E-95/--	NA
Bni_Flc_00702	chr10	PHNS01010760.1	scaffold68	213031_279584_-	gi|260826836|ref|XP_002608371.1|/3.86406e-11/hypothetical protein BRAFLDRAFT_91330 Branchiostoma floridae &gt;gi|229293722|gb|EEN64381.1| hypothetical protein BRAFLDRAFT_91330 Branchiostoma floridae	sp|Q9EPV5|APAF_RAT/4.61e-07/Apoptotic protease-activating factor 1 OS=Rattus norvegicus GN=Apaf1 PE=1 SV=1	aec:105153506/3.12e-06/leucine-rich repeat protein SHOC-2-like; K19613 leucine-rich repeat protein SHOC2	NA	PTHR23155:SF554/4.7E-144/--	NA
Bni_Flc_00703	chr9	PHNS01001598.1	scaffold2	3230285_3236620_-	NA	NA	NA	NA	PTHR31267:SF2/1.5E-38/--	NA
Bni_Flc_00704		PHNS01004942.1	scaffold96	451334_460955_-	gi|831784348|ref|XP_012757437.1|/1.92415e-41/hypothetical protein SAMD00019534_026850 Acytostelium subglobosum LB1 &gt;gi|735858069|dbj|GAM19510.1| hypothetical protein SAMD00019534_026850 Acytostelium subglobosum LB1	sp|Q80XK6|ATG2B_MOUSE/4.95e-28/Autophagy-related protein 2 homolog B OS=Mus musculus GN=Atg2b PE=1 SV=3	nvi:100123456/1.15e-34/Atg2; ATG2 autophagy related 2 homolog; K17906 autophagy-related protein 2	At3g19190/0.0/U KOG2993 Cytoplasm to vacuole targeting protein	PF09333/2.6E-26/Autophagy-related protein C terminal domain	NA
Bni_Flc_00705		PHNS01009082.1	scaffold55	1147934_1157141_-	gi|290987096|ref|XP_002676259.1|/2.84849e-68/hypothetical protein NAEGRDRAFT_80039 Naegleria gruberi &gt;gi|284089860|gb|EFC43515.1| hypothetical protein NAEGRDRAFT_80039 Naegleria gruberi	sp|O15818|CLU_DICDI/1.03e-57/Clustered mitochondria protein homolog OS=Dictyostelium discoideum GN=clua PE=1 SV=2	api:100158907/4.91e-51/clustered mitochondria protein homolog; K03255 protein TIF31	At4g28080/0.0/R KOG1839 Uncharacterized protein CLU1/cluA/TIF31 involved in mitochondrial morphology/distribution, also found associated with eIF-3	PTHR12601:SF9/0.0/--	NA
Bni_Flc_00706	chr4	PHNS01010758.1	scaffold46	639583_645160_+	gi|1000195072|gb|KXJ70335.1|/9.46452e-106/hypothetical protein RP20_CCG024022 Aedes albopictus	sp|P04146|COPIA_DROME/4.22e-90/Copia protein OS=Drosophila melanogaster GN=GIP PE=1 SV=3	adf:107338336/5.74e-15/F-box/LRR-repeat protein 20-like; K10268 F-box and leucine-rich repeat protein 2/20	At2g16000/2.42e-147/R KOG0017 FOG: Transposon-encoded proteins with TYA, reverse transcriptase, integrase domains in various combinations	PS50994/18.678/Integrase catalytic domain profile.	NA
Bni_Flc_00707	chr11	PHNS01012166.1	scaffold22	2019720_2031018_+	gi|852785846|ref|XP_012884264.1|/0/PREDICTED: LOW QUALITY PROTEIN: UDP-glucose:glycoprotein glucosyltransferase 1 Dipodomys ordii	sp|Q6P5E4|UGGG1_MOUSE/1.93e-161/UDP-glucose:glycoprotein glucosyltransferase 1 OS=Mus musculus GN=Uggt1 PE=1 SV=4	crg:105347543/8.60e-170/UDP-glucose:glycoprotein glucosyltransferase 1-like; K11718 UDP-glucose:glycoprotein glucosyltransferase EC:2.4.1.-	At1g71220/0.0/G KOG1879 UDP-glucose:glycoprotein glucosyltransferase	PTHR11226:SF0/0.0/--	NA
Bni_Flc_00708	chr6	PHNS01002815.1	scaffold37	836813_849282_-	gi|281210688|gb|EFA84854.1|/0/type A von Willebrand factor domain-containing protein Polysphondylium pallidum PN500	sp|Q869L3|MDN1_DICDI/0.0/Midasin OS=Dictyostelium discoideum GN=mdn1 PE=3 SV=2	sko:100373436/0.0/MDN1; MDN1, midasin homolog (yeast); K14572 midasin	At1g67120/0.0/R KOG1808 AAA ATPase containing von Willebrand factor type A (vWA) domain	PF07728/6.4E-16/AAA domain (dynein-related subfamily)	NA
Bni_Flc_00709	chr3	PHNS01011683.1	scaffold18	2492117_2500098_+	gi|642110499|emb|CDQ71289.1|/4.44974e-43/unnamed protein product Oncorhynchus mykiss	sp|Q70EK8|UBP53_HUMAN/1.47e-39/Inactive ubiquitin carboxyl-terminal hydrolase 53 OS=Homo sapiens GN=USP53 PE=2 SV=2	dpe:Dper_GL26826/1.61e-06/GL26826 gene product from transcript GL26826-RA; K14206 solute carrier family 15 (oligopeptide transporter), member 1	At3g47900/0.0/O KOG1887 Ubiquitin carboxyl-terminal hydrolase	PTHR22975/0.0/--	NA
Bni_Flc_00710		PHNS01010158.1	scaffold31	1091917_1101405_-	NA	NA	NA	At4g17330_2/2.87e-143/S LSE0133 A Uncharacterized protein	PTHR31917:SF7/1.1E-148/--	NA
Bni_Flc_00711	chr9	PHNS01001598.1	scaffold2	1746274_1753278_-	NA	NA	NA	At3g48050/1.60e-151/K KOG1886 BAH domain proteins	PTHR15141:SF51/0.0/--	NA
Bni_Flc_00712		PHNS01012205.1	scaffold901	13023_18415_+	gi|576047805|tpd|FAA01117.1|/2.95673e-144/TPA: Gag-Pol Capsaspora owczarzaki	sp|P04323|POL3_DROME/1.32e-109/Retrovirus-related Pol polyprotein from transposon 17.6 OS=Drosophila melanogaster GN=pol PE=4 SV=1	soc:105204759/2.31e-81/retrovirus-related Pol polyprotein from transposon gypsy; K00025 malate dehydrogenase EC:1.1.1.37	At1g35370_2/0.0/R KOG0017 FOG: Transposon-encoded proteins with TYA, reverse transcriptase, integrase domains in various combinations	PS50878/19.74/Reverse transcriptase (RT) catalytic domain profile.	molecular_function:GO:0003824//catalytic activity;
Bni_Flc_00713	chr8	PHNS01012126.1	scaffold8	2786201_2790908_-	gi|765557812|gb|KJE98072.1|/0/multidrug resistance-associated protein 3, variant Capsaspora owczarzaki ATCC 30864	sp|Q92887|MRP2_HUMAN/0.0/Canalicular multispecific organic anion transporter 1 OS=Homo sapiens GN=ABCC2 PE=1 SV=3	phi:102110444/0.0/ABCC2; ATP binding cassette subfamily C member 2; K05666 ATP-binding cassette, subfamily C (CFTR/MRP), member 2	At3g59140/0.0/Q KOG0054 Multidrug resistance-associated protein/mitoxantrone resistance protein, ABC superfamily	PF00664/1.3E-21/ABC transporter transmembrane region	NA
Bni_Flc_00714	chr6	PHNS01002815.1	scaffold37	739514_739931_-	gi|815926358|ref|XP_012247753.1|/0/PREDICTED: ferredoxin-dependent glutamate synthase 1, chloroplastic/mitochondrial-like Bombus impatiens	NA	aag:AaeL_AAEL014768/0.0/AAEL014768-PA; K00264 glutamate synthase (NADPH/NADH) EC:1.4.1.13 1.4.1.14	At5g04140/0.0/E KOG0399 Glutamate synthase	PF00310/3.6E-179/Glutamine amidotransferases class-II	NA
Bni_Flc_00715		PHNS01002412.1	scaffold360	33702_38646_+	gi|462269717|gb|AGH24378.1|/4.05293e-70/NADH dehydrogenase subunit 4 (mitochondrion) Reclinomonas americana ATCC 50283	sp|O47497|NU4M_METSE/1.91e-52/NADH-ubiquinone oxidoreductase chain 4 OS=Metridium senile GN=ND4 PE=3 SV=1	aqu:4794343/7.11e-51/ND4; NADH dehydrogenase subunit 4; K03881 NADH-ubiquinone oxidoreductase chain 4 EC:1.6.5.3	AtMi046/1.67e-80/C KOG4845 NADH dehydrogenase, subunit 4	PTHR22773/1.1E-129/--	biological_process:GO:0006120//mitochondrial electron transport, NADH to ubiquinone;cellular_component:GO:0016021//integral component of membrane;GO:0005739//mitochondrion;molecular_function:GO:0008137//NADH dehydrogenase (ubiquinone) activity;
Bni_Flc_00716	chr11	PHNS01004041.1	scaffold44	493580_499168_-	gi|699657846|ref|XP_009881815.1|/0/PREDICTED: uncharacterized protein LOC104285113, partial Charadrius vociferus	sp|P04146|COPIA_DROME/2.45e-147/Copia protein OS=Drosophila melanogaster GN=GIP PE=1 SV=3	adf:107338336/7.53e-20/F-box/LRR-repeat protein 20-like; K10268 F-box and leucine-rich repeat protein 2/20	At3g29775/0.0/R KOG0017 FOG: Transposon-encoded proteins with TYA, reverse transcriptase, integrase domains in various combinations	PF00665/5.2E-24/Integrase core domain	NA
Bni_Flc_00717	chr1	PHNS01007343.1	scaffold5	781806_788736_+	gi|954200485|gb|KRX11715.1|/8.19942e-09/putative disease resistance protein RGA4, partial Trichinella nelsoni	sp|Q7SXW3|LRC40_DANRE/6.01e-09/Leucine-rich repeat-containing protein 40 OS=Danio rerio GN=lrrc40 PE=2 SV=1	tca:656574/3.82e-07/leucine-rich repeat protein soc-2 homolog; K19613 leucine-rich repeat protein SHOC2	NA	PF00931/1.2E-69/NB-ARC domain	NA
Bni_Flc_00718		PHNS01012235.1	scaffold447	18308_29244_+	gi|669219033|emb|CDW59665.1|/1.21631e-86/DNA-directed RNA polymerase Trichuris trichiura	sp|B1X3M9|RPOC1_PAUCH/5.63e-100/DNA-directed RNA polymerase subunit beta' OS=Paulinella chromatophora GN=rpoC1 PE=3 SV=1	api:100159938/5.00e-27/DNA-directed RNA polymerase III subunit RPC1; K03018 DNA-directed RNA polymerase III subunit RPC1 EC:2.7.7.6	AtCh015/3.48e-136/K KOG0214 RNA polymerase II, second largest subunit	PF04998/1.1E-18/RNA polymerase Rpb1, domain 5	NA
Bni_Flc_00719	chr3	PHNS01003751.1	scaffold7	3182861_3191853_+	gi|873238115|emb|CEL96583.1|/4.14877e-08/unnamed protein product Vitrella brassicaformis CCMP3155	NA	NA	At4g13550/2.32e-80/I KOG4569 Predicted lipase	PTHR21493:SF119/1.1E-35/--	NA
Bni_Flc_00720	chr9	PHNS01001598.1	scaffold2	4371126_4376040_+	gi|66813126|ref|XP_640742.1|/7.71025e-64/hypothetical protein DDB_G0281353 Dictyostelium discoideum AX4 &gt;gi|60468761|gb|EAL66762.1| hypothetical protein DDB_G0281353 Dictyostelium discoideum AX4	sp|A1A5F2|HTR5B_XENTR/6.80e-43/HEAT repeat-containing protein 5B OS=Xenopus tropicalis GN=heatr5b PE=2 SV=1	NA	At1g67140/0.0/S KOG1822 Uncharacterized conserved protein	PTHR21663/1.6E-194/--	NA
Bni_Flc_00721	chr4	PHNS01005842.1	scaffold1	1561576_1568420_+	gi|568906526|ref|XP_006496123.1|/9.99777e-07/PREDICTED: ankyrin and armadillo repeat-containing protein isoform X2 Mus musculus	sp|A2RT91|ANKAR_MOUSE/9.90e-09/Ankyrin and armadillo repeat-containing protein OS=Mus musculus GN=Ankar PE=2 SV=1	NA	At1g77460/0.0/S KOG0167 FOG: Armadillo/beta-catenin-like repeats	SM00239/7.7E-12/Protein kinase C conserved region 2 (CalB)	NA
Bni_Flc_00722	chr2	PHNS01004728.1	scaffold21	1340287_1346131_-	NA	NA	NA	At3g22790/0.0/D LSE0159 A Predicted centromere protein	PF07765/2.0E-38/KIP1-like protein	NA
Bni_Flc_00723		PHNS01004489.1	scaffold244	70273_75948_+	NA	NA	NA	AtMi018/6.03e-12/J LSE2182 A Mitochondrial ribosomal protein L5	NA	NA
Bni_Flc_00724		PHNS01012333.1	scaffold421	36224_36322_-	gi|632936227|ref|XP_007893022.1|/0/PREDICTED: THO complex subunit 2 Callorhinchus milii	sp|B0KWH8|THOC2_CALJA/0.0/THO complex subunit 2 OS=Callithrix jacchus GN=THOC2 PE=3 SV=1	cmk:103179502/0.0/thoc2; THO complex 2; K12879 THO complex subunit 2	At1g24706/0.0/K KOG1874 KEKE-like motif-containing transcription regulator (Rlr1)/suppressor of sin4	PF11262/1.6E-98/Transcription factor/nuclear export subunit protein 2	NA
Bni_Flc_00725		PHNS01004097.1	scaffold313	10476_16087_-	gi|817071149|ref|XP_012257623.1|/1.96738e-94/PREDICTED: DNA-directed RNA polymerase subunit beta&apos;-like, partial Athalia rosae	sp|B1X3M9|RPOC1_PAUCH/8.97e-115/DNA-directed RNA polymerase subunit beta' OS=Paulinella chromatophora GN=rpoC1 PE=3 SV=1	crg:105320678/2.28e-27/DNA-directed RNA polymerase III subunit RPC1-like; K03018 DNA-directed RNA polymerase III subunit RPC1 EC:2.7.7.6	AtCh015/1.15e-87/K KOG0214 RNA polymerase II, second largest subunit	PF04983/2.6E-5/RNA polymerase Rpb1, domain 3	NA
Bni_Flc_00726		PHNS01004489.1	scaffold244	73375_78922_+	NA	NA	NA	NA	NA	NA
Bni_Flc_00727					NA	NA	NA	NA	NA	NA
Bni_Flc_00728		PHNS01012235.1	scaffold447	53033_53574_-	gi|857969764|emb|CEP03772.1|/0/hypothetical protein PBRA_003379 Plasmodiophora brassicae	sp|Q28689|MRP2_RABIT/0.0/Canalicular multispecific organic anion transporter 1 OS=Oryctolagus cuniculus GN=ABCC2 PE=2 SV=1	mze:101468212/0.0/canalicular multispecific organic anion transporter 1-like; K05666 ATP-binding cassette, subfamily C (CFTR/MRP), member 2	At2g34660/0.0/Q KOG0054 Multidrug resistance-associated protein/mitoxantrone resistance protein, ABC superfamily	PS50893/22.816/ATP-binding cassette, ABC transporter-type domain profile.	NA
Bni_Flc_00729	chr8	PHNS01007591.1	scaffold81	423770_439597_+	gi|470398939|ref|XP_004335371.1|/5.18579e-29/nuclear pore complexassociated protein TPR, putative Acanthamoeba castellanii str. Neff &gt;gi|440792130|gb|ELR13358.1| nuclear pore complexassociated protein TPR, putative Acanthamoeba castellanii str. Neff	sp|F1MA98|TPR_RAT/9.63e-06/Nucleoprotein TPR OS=Rattus norvegicus GN=Tpr PE=1 SV=1	obi:106884301/2.47e-30/nucleoprotein TPR-like; K09291 nucleoprotein TPR	At1g79280/0.0/S KOG4674 Uncharacterized conserved coiled-coil protein	PF07926/1.8E-25/TPR/MLP1/MLP2-like protein	NA
Bni_Flc_00730	chr5	PHNS01007664.1	scaffold137	367238_378367_-	gi|260797970|ref|XP_002593973.1|/8.73141e-06/hypothetical protein BRAFLDRAFT_68590 Branchiostoma floridae &gt;gi|229279206|gb|EEN49984.1| hypothetical protein BRAFLDRAFT_68590 Branchiostoma floridae	sp|Q96DD0|LRC39_HUMAN/1.55e-06/Leucine-rich repeat-containing protein 39 OS=Homo sapiens GN=LRRC39 PE=2 SV=1	NA	NA	PTHR23155/2.5E-144/--	NA
Bni_Flc_00731	chr6	PHNS01000151.1	scaffold34	717121_729880_-	gi|831301093|ref|XP_012682531.1|/2.52243e-56/PREDICTED: sister chromatid cohesion protein PDS5 homolog B Clupea harengus &gt;gi|831301095|ref|XP_012682532.1| PREDICTED: sister chromatid cohesion protein PDS5 homolog B Clupea harengus &gt;gi|831301097|ref|XP_012682533.1| PREDICTED: sister chromatid cohesion protein PDS5 homolog B Clupea harengus	sp|Q5F3U9|PDS5B_CHICK/1.43e-56/Sister chromatid cohesion protein PDS5 homolog B OS=Gallus gallus GN=PDS5B PE=2 SV=3	apla:101796979/2.71e-56/PDS5B; PDS5 cohesin associated factor B; K11267 sister chromatid cohesion protein PDS5	At5g47690/0.0/D KOG1525 Sister chromatid cohesion complex Cohesin, subunit PDS5	PTHR12663/1.4E-167/--	NA
Bni_Flc_00732		PHNS01007909.1	scaffold10	464667_481439_+	gi|470391140|ref|XP_004334641.1|/3.72009e-93/S1 RNA binding domain containing protein Acanthamoeba castellanii str. Neff &gt;gi|440791390|gb|ELR12628.1| S1 RNA binding domain containing protein Acanthamoeba castellanii str. Neff	sp|Q6NS46|RRP5_MOUSE/4.34e-64/Protein RRP5 homolog OS=Mus musculus GN=Pdcd11 PE=2 SV=2	sko:100376771/2.78e-84/protein RRP5 homolog; K14792 rRNA biogenesis protein RRP5	At3g11964/0.0/A KOG1070 rRNA processing protein Rrp5	PTHR23270/0.0/--	cellular_component:GO:0032040//small-subunit processome;GO:0005730//nucleolus;molecular_function:GO:0003723//RNA binding;
Bni_Flc_00733		PHNS01006310.1	scaffold414	12161_12247_+	NA	sp|Q96DD0|LRC39_HUMAN/1.63e-06/Leucine-rich repeat-containing protein 39 OS=Homo sapiens GN=LRRC39 PE=2 SV=1	NA	NA	PTHR23155/9.6E-111/--	NA
Bni_Flc_00734	chr10	PHNS01006792.1	scaffold4	5547438_5566452_+	gi|857970534|emb|CEP03101.1|/0/hypothetical protein PBRA_009319 Plasmodiophora brassicae	NA	NA	At3g07160/0.0/M KOG0916 1,3-beta-glucan synthase/callose synthase catalytic subunit	PTHR12741/0.0/--	NA
Bni_Flc_00735		PHNS01004489.1	scaffold244	86113_90228_+	gi|961683060|emb|CRX66589.1|/1.11878e-16/putative reverse transcriptase protein (mitochondrion) Axinella verrucosa	NA	NA	AtMi040/0.0/A KOG4768 Mitochondrial mRNA maturase	PTHR33642/1.7E-275/--	NA
Bni_Flc_00736					gi|585682240|ref|XP_006892220.1|/9.26394e-20/PREDICTED: LOW QUALITY PROTEIN: inhibitor of Bruton tyrosine kinase Elephantulus edwardii	sp|Q6NRS1|IBTK_XENLA/3.71e-20/Inhibitor of Bruton tyrosine kinase OS=Xenopus laevis GN=ibtk PE=2 SV=1	lcm:102357517/2.63e-08/ALS2; ALS2, alsin Rho guanine nucleotide exchange factor; K04575 amyotrophic lateral sclerosis 2 protein	SPCC330.11/1.34e-36/S KOG0783 Uncharacterized conserved protein, contains ankyrin and BTB/POZ domains	PTHR22872/1.1E-46/--	NA
Bni_Flc_00737	chr7	PHNS01001396.1	scaffold126	417900_425172_+	gi|762084742|ref|XP_011424871.1|/4.40968e-93/PREDICTED: uncharacterized protein LOC105326499 Crassostrea gigas	sp|Q8BV79|TRNK1_MOUSE/2.31e-70/TPR and ankyrin repeat-containing protein 1 OS=Mus musculus GN=Trank1 PE=2 SV=3	NA	At1g65780/2.87e-10/A KOG1801 tRNA-splicing endonuclease positive effector (SEN1)	PF00580/6.6E-7/UvrD/REP helicase N-terminal domain	NA
Bni_Flc_00738	chr11	PHNS01012166.1	scaffold22	91724_99434_-	NA	NA	NA	NA	PTHR35767/3.2E-248/--	NA
Bni_Flc_00739		PHNS01004185.1	scaffold471	15414_21343_-	gi|719769482|ref|XP_010218741.1|/0/PREDICTED: LOW QUALITY PROTEIN: KRAB-A domain-containing protein 2, partial Tinamus guttatus	sp|P20825|POL2_DROME/1.02e-101/Retrovirus-related Pol polyprotein from transposon 297 OS=Drosophila melanogaster GN=pol PE=4 SV=1	pxy:105386838/1.10e-84/uncharacterized LOC105386838; K14401 cleavage and polyadenylation specificity factor subunit 1	At3g11970_2/0.0/R KOG0017 FOG: Transposon-encoded proteins with TYA, reverse transcriptase, integrase domains in various combinations	PTHR24559/0.0/--	NA
Bni_Flc_00740	chr4	PHNS01005842.1	scaffold1	1015721_1023610_+	gi|66814134|ref|XP_641246.1|/2.23796e-18/hypothetical protein DDB_G0280369 Dictyostelium discoideum AX4 &gt;gi|60469417|gb|EAL67411.1| hypothetical protein DDB_G0280369 Dictyostelium discoideum AX4	sp|Q8T126|FNKC_DICDI/3.08e-10/Probable inactive serine/threonine-protein kinase fnkC OS=Dictyostelium discoideum GN=fnkC PE=3 SV=1	NA	At2g25320/0.0/DR KOG1987 Speckle-type POZ protein SPOP and related proteins with TRAF, MATH and BTB/POZ domains	PTHR24007:SF6/0.0/--	NA
Bni_Flc_00741	chr10	PHNS01009938.1	scaffold161	88967_92801_-	gi|954358574|gb|KRY26403.1|/1.28278e-121/Transposon Ty3-G Gag-Pol polyprotein Trichinella spiralis	sp|Q8I7P9|POL5_DROME/7.93e-53/Retrovirus-related Pol polyprotein from transposon opus OS=Drosophila melanogaster GN=pol PE=4 SV=1	soc:105204759/5.59e-68/retrovirus-related Pol polyprotein from transposon gypsy; K00025 malate dehydrogenase EC:1.1.1.37	At1g36590_2/8.09e-115/R KOG0017 FOG: Transposon-encoded proteins with TYA, reverse transcriptase, integrase domains in various combinations	PTHR24559/4.8E-154/--	NA
Bni_Flc_00742	chr4	PHNS01005842.1	scaffold1	1560473_1566508_+	gi|755492528|ref|XP_011236835.1|/1.12875e-06/PREDICTED: ankyrin and armadillo repeat-containing protein isoform X4 Mus musculus	sp|A2RT91|ANKAR_MOUSE/9.70e-09/Ankyrin and armadillo repeat-containing protein OS=Mus musculus GN=Ankar PE=2 SV=1	NA	At1g77460/0.0/S KOG0167 FOG: Armadillo/beta-catenin-like repeats	PF00514/2.4E-6/Armadillo/beta-catenin-like repeat	NA
Bni_Flc_00743	chr3	PHNS01011683.1	scaffold18	133020_142879_+	gi|195998956|ref|XP_002109346.1|/8.82069e-27/hypothetical protein TRIADDRAFT_53268 Trichoplax adhaerens &gt;gi|190587470|gb|EDV27512.1| hypothetical protein TRIADDRAFT_53268 Trichoplax adhaerens	sp|Q709C8|VP13C_HUMAN/3.25e-27/Vacuolar protein sorting-associated protein 13C OS=Homo sapiens GN=VPS13C PE=1 SV=1	ssc:100625505/8.46e-27/VPS13C; vacuolar protein sorting 13 homolog C; K19525 vacuolar protein sorting-associated protein 13A/C	At1g48090/0.0/U KOG1809 Vacuolar protein sorting-associated protein	PTHR16166:SF93/2.2E-163/--	NA
Bni_Flc_00744	chr9	PHNS01005442.1	scaffold87	893375_895398_+	gi|719769482|ref|XP_010218741.1|/0/PREDICTED: LOW QUALITY PROTEIN: KRAB-A domain-containing protein 2, partial Tinamus guttatus	sp|P20825|POL2_DROME/2.68e-98/Retrovirus-related Pol polyprotein from transposon 297 OS=Drosophila melanogaster GN=pol PE=4 SV=1	pxy:105386838/6.15e-80/uncharacterized LOC105386838; K14401 cleavage and polyadenylation specificity factor subunit 1	At3g11970_2/0.0/R KOG0017 FOG: Transposon-encoded proteins with TYA, reverse transcriptase, integrase domains in various combinations	PF00665/3.1E-11/Integrase core domain	NA
Bni_Flc_00745	chr9	PHNS01001598.1	scaffold2	3231288_3239148_-	NA	NA	NA	NA	PTHR31267/0.0/--	NA
Bni_Flc_00746	chr4	PHNS01001287.1	scaffold3	384414_390242_+	NA	NA	NA	At4g32630/6.00e-09/T KOG0702 Predicted GTPase-activating protein	NA	NA
Bni_Flc_00747		PHNS01012304.1	scaffold47	1442227_1452095_-	gi|857977661|emb|CEO96210.1|/4.94839e-09/hypothetical protein PBRA_004881 Plasmodiophora brassicae	sp|Q9W1X7|MED23_DROME/9.57e-10/Mediator of RNA polymerase II transcription subunit 23 OS=Drosophila melanogaster GN=MED23 PE=1 SV=1	mde:101894788/8.04e-10/mediator of RNA polymerase II transcription subunit 23; K15166 mediator of RNA polymerase II transcription subunit 23	At1g23230/0.0/K KOG1883 Cofactor required for Sp1 transcriptional activation, subunit 3	PTHR12691/0.0/--	NA
Bni_Flc_00748	chr14	PHNS01010932.1	scaffold118	462869_469931_+	gi|919093214|ref|XP_013383426.1|/0/PREDICTED: putative uncharacterized protein At4g01020, chloroplastic Lingula anatina &gt;gi|919093216|ref|XP_013383427.1| PREDICTED: putative uncharacterized protein At4g01020, chloroplastic Lingula anatina	sp|Q09530|MOG5_CAEEL/1.36e-117/Probable pre-mRNA-splicing factor ATP-dependent RNA helicase mog-5 OS=Caenorhabditis elegans GN=mog-5 PE=1 SV=1	adf:107357778/0.0/ATP-dependent RNA helicase DEAH12, chloroplastic-like; K12818 ATP-dependent RNA helicase DHX8/PRP22 EC:3.6.4.13	At4g01020_1/0.0/A KOG0922 DEAH-box RNA helicase	PS00690/-/DEAH-box subfamily ATP-dependent helicases signature.	NA
Bni_Flc_00749	chr9	PHNS01001598.1	scaffold2	1151933_1159562_+	NA	NA	NA	NA	NA	NA
Bni_Flc_00750	chr10	PHNS01006792.1	scaffold4	3164729_3173216_-	gi|330796799|ref|XP_003286452.1|/1.76658e-41/hypothetical protein DICPUDRAFT_150416 Dictyostelium purpureum &gt;gi|325083575|gb|EGC37024.1| hypothetical protein DICPUDRAFT_150416 Dictyostelium purpureum	sp|O60244|MED14_HUMAN/1.11e-25/Mediator of RNA polymerase II transcription subunit 14 OS=Homo sapiens GN=MED14 PE=1 SV=2	hmg:100205093/4.16e-29/mediator of RNA polymerase II transcription subunit 14-like; K15156 mediator of RNA polymerase II transcription subunit 14	At3g04740/0.0/K KOG1875 Thyroid hormone receptor-associated coactivator complex component (TRAP170)	PTHR12809/1.2E-153/--	NA
Bni_Flc_00751	chr9	PHNS01001598.1	scaffold2	1596618_1604884_-	gi|465988000|gb|EMP37568.1|/5.33754e-12/Lysine-specific demethylase 5B, partial Chelonia mydas	sp|A1YVX4|KDM5C_PIG/1.60e-12/Lysine-specific demethylase 5C OS=Sus scrofa GN=KDM5C PE=2 SV=1	cmy:102934613/1.64e-12/KDM5B; lysine demethylase 5B; K11446 histone demethylase JARID1 EC:1.14.11.-	Hs19923370/2.31e-12/R KOG1246 DNA-binding protein jumonji/RBP2/SMCY, contains JmjC domain	PF00628/2.9E-12/PHD-finger	NA
Bni_Flc_00752	chr7	PHNS01007451.1	scaffold27	1672212_1685776_-	gi|857970079|emb|CEP03513.1|/6.28855e-68/hypothetical protein PBRA_009398 Plasmodiophora brassicae	sp|Q8T2I8|SEPA_DICDI/2.72e-69/Serine/threonine-protein kinase sepA OS=Dictyostelium discoideum GN=sepA PE=2 SV=1	csab:103216980/3.59e-41/MAP3K19; mitogen-activated protein kinase kinase kinase 19; K17533 mitogen-activated protein kinase kinase kinase 19 EC:2.7.11.25	At3g13530/0.0/T KOG0198 MEKK and related serine/threonine protein kinases	PTHR24361:SF326/3.7E-72/--	biological_process:GO:0009987//cellular process;
Bni_Flc_00753	chr11	PHNS01012166.1	scaffold22	2893395_2904434_-	gi|831754114|ref|XP_012748017.1|/0/hypothetical protein SAMD00019534_121870 Acytostelium subglobosum LB1 &gt;gi|735848846|dbj|GAM29011.1| hypothetical protein SAMD00019534_121870 Acytostelium subglobosum LB1	sp|O14981|BTAF1_HUMAN/0.0/TATA-binding protein-associated factor 172 OS=Homo sapiens GN=BTAF1 PE=1 SV=2	fab:101814743/0.0/BTAF1; B-TFIID TATA-box binding protein associated factor 1; K15192 TATA-binding protein-associated factor EC:3.6.4.-	At3g54280/0.0/K KOG0392 SNF2 family DNA-dependent ATPase domain-containing protein	PTHR10799:SF753/2.2E-194/--	biological_process:GO:0035562//negative regulation of chromatin binding;cellular_component:GO:0005654//nucleoplasm;molecular_function:GO:0005515//protein binding;
Bni_Flc_00754	chr14	PHNS01006314.1	scaffold11	3291702_3306284_-	gi|470434713|ref|XP_004338710.1|/2.73057e-87/bromodomain domain containing protein Acanthamoeba castellanii str. Neff &gt;gi|440795577|gb|ELR16697.1| bromodomain domain containing protein Acanthamoeba castellanii str. Neff	sp|Q54DH8|TAF1_DICDI/1.01e-73/Transcription initiation factor TFIID subunit 1 OS=Dictyostelium discoideum GN=taf1 PE=3 SV=1	oaa:100087158/4.28e-74/TAF1L; TATA-box binding protein associated factor 1 like; K03125 transcription initiation factor TFIID subunit 1	At1g32750/0.0/K KOG0008 Transcription initiation factor TFIID, subunit TAF1	PF00240/5.2E-6/Ubiquitin family	NA
Bni_Flc_00755	chr4	PHNS01001287.1	scaffold3	1731334_1739139_+	gi|330835955|ref|XP_003292027.1|/5.06124e-156/hypothetical protein DICPUDRAFT_39910 Dictyostelium purpureum &gt;gi|325077766|gb|EGC31458.1| hypothetical protein DICPUDRAFT_39910 Dictyostelium purpureum	sp|Q7TMY8|HUWE1_MOUSE/7.13e-117/E3 ubiquitin-protein ligase HUWE1 OS=Mus musculus GN=Huwe1 PE=1 SV=5	amj:106737472/1.73e-118/E3 ubiquitin-protein ligase HUWE1-like; K10592 E3 ubiquitin-protein ligase HUWE1 EC:2.3.2.26	At1g55860/0.0/OK KOG0939 E3 ubiquitin-protein ligase/Putative upstream regulatory element binding protein	PTHR11254:SF334/1.3E-250/--	biological_process:GO:0042787//protein ubiquitination involved in ubiquitin-dependent protein catabolic process;cellular_component:GO:0005634//nucleus;GO:0005737//cytoplasm;molecular_function:GO:0004842//ubiquitin-protein transferase activity;
Bni_Flc_00756	chr7	PHNS01007451.1	scaffold27	996101_996153_+	gi|470302539|ref|XP_004347654.1|/1.75562e-100/E1A binding protein p300 Capsaspora owczarzaki ATCC 30864 &gt;gi|754348603|ref|XP_011270425.1| E1A binding protein p300, variant Capsaspora owczarzaki ATCC 30864 &gt;gi|765553607|gb|KJE94228.1| E1A binding protein p300 Capsaspora owczarzaki ATCC 30864 &gt;gi|765553608|gb|KJE94229.1| E1A binding protein p300, variant Capsaspora owczarzaki ATCC 30864	sp|Q6JHU9|CBP_RAT/6.12e-71/CREB-binding protein OS=Rattus norvegicus GN=Crebbp PE=2 SV=1	cmk:103178725/4.46e-71/crebbp; CREB binding protein; K04498 E1A/CREB-binding protein EC:2.3.1.48	At1g16710/0.0/K KOG1778 CREB binding protein/P300 and related TAZ Zn-finger proteins	PF00628/3.3E-7/PHD-finger	biological_process:GO:0043969//histone H2B acetylation;GO:0032270//positive regulation of cellular protein metabolic process;GO:0090043//regulation of tubulin deacetylation;GO:0043627//response to estrogen;GO:0043923//positive regulation by host of viral transcription;GO:0034644//cellular response to UV;GO:0009653//anatomical structure morphogenesis;GO:0030154//cell differentiation;GO:0042771//in…
Bni_Flc_00757	chr1	PHNS01001025.1	scaffold19	56716_67202_-	gi|828220180|ref|XP_012561525.1|/2.59515e-24/PREDICTED: E3 ubiquitin-protein ligase UBR3-like Hydra vulgaris	sp|Q6ZT12|UBR3_HUMAN/1.49e-19/E3 ubiquitin-protein ligase UBR3 OS=Homo sapiens GN=UBR3 PE=2 SV=2	hmg:100206554/2.00e-23/E3 ubiquitin-protein ligase UBR3-like; K11978 E3 ubiquitin-protein ligase UBR3 EC:2.3.2.27	At5g02300/1.79e-121/O KOG1140 N-end rule pathway, recognition component UBR1	PTHR21497/0.0/--	NA
Bni_Flc_00758	chr3	PHNS01003751.1	scaffold7	458422_465733_+	NA	NA	NA	NA	PTHR34798:SF2/0.0/--	NA
Bni_Flc_00759	chr14	PHNS01006314.1	scaffold11	3941973_3947560_+	gi|719769482|ref|XP_010218741.1|/0/PREDICTED: LOW QUALITY PROTEIN: KRAB-A domain-containing protein 2, partial Tinamus guttatus	sp|P04323|POL3_DROME/5.00e-64/Retrovirus-related Pol polyprotein from transposon 17.6 OS=Drosophila melanogaster GN=pol PE=4 SV=1	mze:101472134/9.81e-48/extracellular calcium-sensing receptor-like; K04612 calcium-sensing receptor	At2g10780/0.0/R KOG0017 FOG: Transposon-encoded proteins with TYA, reverse transcriptase, integrase domains in various combinations	PTHR24559:SF207/2.0E-107/--	NA
Bni_Flc_00760	chr4	PHNS01005842.1	scaffold1	1561612_1568282_+	gi|755492528|ref|XP_011236835.1|/1.04459e-06/PREDICTED: ankyrin and armadillo repeat-containing protein isoform X4 Mus musculus	sp|A2RT91|ANKAR_MOUSE/1.14e-08/Ankyrin and armadillo repeat-containing protein OS=Mus musculus GN=Ankar PE=2 SV=1	NA	At1g77460/0.0/S KOG0167 FOG: Armadillo/beta-catenin-like repeats	PS50176/11.777/Armadillo/plakoglobin ARM repeat profile.	NA
Bni_Flc_00761	chr4	PHNS01005842.1	scaffold1	5778257_5789068_+	gi|357631594|gb|EHJ79063.1|/0/clathrin heavy chain Danaus plexippus	sp|Q00610|CLH1_HUMAN/0.0/Clathrin heavy chain 1 OS=Homo sapiens GN=CLTC PE=1 SV=5	dpl:KGM_15559/0.0/clathrin heavy chain; K04646 clathrin heavy chain	At3g11130/0.0/U KOG0985 Vesicle coat protein clathrin, heavy chain	PS50236/34.702/Clathrin heavy-chain (CHCR) repeat profile.	biological_process:GO:0006810//transport;cellular_component:GO:0005905//clathrin-coated pit;GO:0030118//clathrin coat;GO:0030659//cytoplasmic vesicle membrane;
Bni_Flc_00762		PHNS01001476.1	scaffold365	11727_17255_-	gi|501595255|ref|YP_007890692.1|/4.31586e-83/NADH dehydrogenase subunit 7 (mitochondrion) Jakoba libera &gt;gi|462269445|gb|AGH24186.1| NADH dehydrogenase subunit 7 (mitochondrion) Jakoba libera	sp|O21270|NDUS2_RECAM/4.50e-81/NADH-ubiquinone oxidoreductase 49 kDa subunit OS=Reclinomonas americana GN=NAD7 PE=3 SV=1	aam:106500504/7.00e-70/NDUFS2; NADH:ubiquinone oxidoreductase core subunit S2; K03935 NADH dehydrogenase (ubiquinone) Fe-S protein 2 EC:1.6.5.3 1.6.99.3	AtMi039/1.87e-93/C KOG2870 NADH:ubiquinone oxidoreductase, NDUFS2/49 kDa subunit	NA	biological_process:GO:0055114//oxidation-reduction process;cellular_component:GO:0005739//mitochondrion;GO:0070469//respiratory chain;molecular_function:GO:0048038//quinone binding;GO:0051287//NAD binding;GO:0008137//NADH dehydrogenase (ubiquinone) activity;
Bni_Flc_00763	chr5	PHNS01006611.1	scaffold24	964246_974036_-	gi|195997907|ref|XP_002108822.1|/4.98831e-51/hypothetical protein TRIADDRAFT_18599 Trichoplax adhaerens &gt;gi|190589598|gb|EDV29620.1| hypothetical protein TRIADDRAFT_18599, partial Trichoplax adhaerens	sp|Q5JSL3|DOC11_HUMAN/3.20e-44/Dedicator of cytokinesis protein 11 OS=Homo sapiens GN=DOCK11 PE=1 SV=2	phd:102342466/4.01e-18/DOCK3; dedicator of cytokinesis 3; K05727 dedicator of cytokinesis protein 3	At4g16340/0.0/T KOG1997 PH domain-containing protein	PS51651/56.032/DHR-2 domain profile.	NA
Bni_Flc_00764		PHNS01010158.1	scaffold31	1091849_1101151_-	NA	NA	NA	At4g17330_2/0.0/S LSE0133 A Uncharacterized protein	PTHR31917/8.2E-298/--	NA
Bni_Flc_00765	chr5	PHNS01006611.1	scaffold24	423865_430589_-	gi|260812954|ref|XP_002601185.1|/6.16587e-09/hypothetical protein BRAFLDRAFT_214496 Branchiostoma floridae &gt;gi|229286476|gb|EEN57197.1| hypothetical protein BRAFLDRAFT_214496, partial Branchiostoma floridae	sp|Q9V780|LAP1_DROME/1.74e-08/Protein lap1 OS=Drosophila melanogaster GN=Lap1 PE=2 SV=1	xtr:100124327/8.88e-09/lrsam1, rifle, tal; leucine rich repeat and sterile alpha motif containing 1; K10641 E3 ubiquitin-protein ligase LRSAM1 EC:2.3.2.27	NA	PF00931/5.0E-36/NB-ARC domain	NA
Bni_Flc_00766		PHNS01002412.1	scaffold360	38648_42493_+	NA	NA	NA	AtMi005/2.80e-09/C KOG4668 NADH dehydrogenase subunits 2, 5, and related proteins	NA	NA
Bni_Flc_00767	chr2	PHNS01004728.1	scaffold21	1137252_1144020_-	gi|21754072|dbj|BAC04455.1|/5.35474e-115/unnamed protein product Homo sapiens	sp|Q8IZQ1|WDFY3_HUMAN/1.27e-108/WD repeat and FYVE domain-containing protein 3 OS=Homo sapiens GN=WDFY3 PE=1 SV=2	adf:107342270/5.61e-71/protein FAN-like; K18953 factor associated with neutral sphingomyelinase activation	At1g03060_1/0.0/S KOG1788 Uncharacterized conserved protein	PF14844/6.7E-9/PH domain associated with Beige/BEACH	NA
Bni_Flc_00768	chr4	PHNS01007953.1	scaffold17	3416847_3425485_-	NA	NA	NA	At5g42950/6.67e-166/R KOG1862 GYF domain containing proteins	SM00444/2.7E-8/Contains conserved Gly-Tyr-Phe residues	NA
Bni_Flc_00769					gi|984143196|ref|XP_015331990.1|/0/PREDICTED: acetyl-CoA carboxylase, partial Marmota marmota marmota	sp|P11029|ACAC_CHICK/0.0/Acetyl-CoA carboxylase OS=Gallus gallus GN=ACAC PE=1 SV=1	fab:101816211/0.0/acetyl-CoA carboxylase-like; K11262 acetyl-CoA carboxylase / biotin carboxylase 1 EC:6.4.1.2 6.3.4.14	SPAC56E4.04c/0.0/I KOG0368 Acetyl-CoA carboxylase	PTHR18866:SF6/0.0/--	NA
Bni_Flc_00770	chr12	PHNS01007284.1	scaffold98	664832_671750_+	gi|954200485|gb|KRX11715.1|/1.48274e-09/putative disease resistance protein RGA4, partial Trichinella nelsoni	NA	NA	NA	PTHR23155:SF563/2.9E-191/--	NA
Bni_Flc_00771					gi|527255046|ref|XP_005145808.1|/5.08012e-38/PREDICTED: vacuolar protein sorting-associated protein 13C Melopsittacus undulatus	sp|Q709C8|VP13C_HUMAN/8.97e-36/Vacuolar protein sorting-associated protein 13C OS=Homo sapiens GN=VPS13C PE=1 SV=1	gga:415376/8.15e-39/VPS13C; vacuolar protein sorting 13 homolog C; K19525 vacuolar protein sorting-associated protein 13A/C	YLL040c/1.56e-110/U KOG1809 Vacuolar protein sorting-associated protein	PTHR16166:SF93/6.3E-39/--	NA
Bni_Flc_00772	chr3	PHNS01003751.1	scaffold7	941988_949345_+	NA	NA	NA	At3g22790/0.0/D LSE0159 A Predicted centromere protein	PTHR32258:SF6/0.0/--	NA
Bni_Flc_00773	chr1	PHNS01001025.1	scaffold19	1463788_1478513_-	gi|156363439|ref|XP_001626051.1|/8.04109e-158/predicted protein Nematostella vectensis &gt;gi|156212913|gb|EDO33951.1| predicted protein Nematostella vectensis	sp|Q54U63|LVSC_DICDI/2.74e-140/BEACH domain-containing protein lvsC OS=Dictyostelium discoideum GN=lvsC PE=4 SV=2	cfo:105256525/9.10e-98/protein FAN; K18953 factor associated with neutral sphingomyelinase activation	At2g45540/0.0/U KOG1787 Kinase A-anchor protein Neurobeachin and related BEACH and WD40 repeat proteins	SM00320/4.2/WD40 repeats	NA
Bni_Flc_00775	chr5	PHNS01005483.1	scaffold52	436753_460887_+	NA	NA	NA	NA	PTHR31267:SF2/2.8E-176/--	NA
Bni_Flc_00776		PHNS01007909.1	scaffold10	3543819_3551097_-	gi|330795793|ref|XP_003285955.1|/1.24414e-56/hypothetical protein DICPUDRAFT_6368 Dictyostelium purpureum &gt;gi|325084044|gb|EGC37481.1| hypothetical protein DICPUDRAFT_6368, partial Dictyostelium purpureum	sp|Q553K4|NRAM2_DICDI/1.61e-53/Natural resistance-associated macrophage protein 2 homolog OS=Dictyostelium discoideum GN=nramp2 PE=3 SV=1	cbr:CBG10875/4.01e-28/Cbr-smf-1; C. briggsae CBR-SMF-1 protein; K12347 natural resistance-associated macrophage protein	At5g03280/0.0/P KOG1291 Mn2+ and Fe2+ transporters of the NRAMP family	PF01566/2.6E-80/Natural resistance-associated macrophage protein	NA
Bni_Flc_00777	chr9	PHNS01001598.1	scaffold2	1147202_1155249_+	NA	NA	NA	NA	NA	NA
Bni_Flc_00778	chr4	PHNS01005842.1	scaffold1	1160089_1170383_+	gi|910328309|ref|XP_013167369.1|/9.12097e-23/PREDICTED: PHD finger protein rhinoceros Papilio xuthus	sp|Q9ULD4|BRPF3_HUMAN/3.91e-12/Bromodomain and PHD finger-containing protein 3 OS=Homo sapiens GN=BRPF3 PE=1 SV=2	soc:105196610/1.25e-11/peregrin-like; K11348 bromodomain and PHD finger-containing protein 1	Hs20555413/2.90e-12/R KOG0955 PHD finger protein BR140/LIN-49	PF13832/2.3E-16/PHD-zinc-finger like domain	NA
Bni_Flc_00779		PHNS01006310.1	scaffold414	12560_18539_+	gi|260797970|ref|XP_002593973.1|/1.19787e-08/hypothetical protein BRAFLDRAFT_68590 Branchiostoma floridae &gt;gi|229279206|gb|EEN49984.1| hypothetical protein BRAFLDRAFT_68590 Branchiostoma floridae	sp|Q96DD0|LRC39_HUMAN/7.12e-07/Leucine-rich repeat-containing protein 39 OS=Homo sapiens GN=LRRC39 PE=2 SV=1	NA	NA	SM00382/0.0022/ATPases associated with a variety of cellular activities	NA
Bni_Flc_00780	chr4	PHNS01005842.1	scaffold1	1980876_1989540_-	gi|328905041|gb|AEB54796.1|/3.73642e-76/dicer 2 Litopenaeus vannamei	sp|Q9UPY3|DICER_HUMAN/1.27e-73/Endoribonuclease Dicer OS=Homo sapiens GN=DICER1 PE=1 SV=3	aqu:100638547/8.99e-116/endoribonuclease Dicer-like; K11592 endoribonuclease Dicer EC:3.1.26.-	At3g43920/0.0/A KOG0701 dsRNA-specific nuclease Dicer and related ribonucleases	PS50142/27.517/Ribonuclease III family domain profile.	NA
Bni_Flc_00781	chr4	PHNS01007953.1	scaffold17	3218668_3224794_-	gi|560119286|emb|CDJ96076.1|/0/Protein of unknown function DUF889 domain containing protein, partial Haemonchus contortus	sp|Q0R4F1|PIF1_XENLA/5.33e-17/ATP-dependent DNA helicase PIF1 OS=Xenopus laevis GN=pif1 PE=2 SV=1	api:103311494/5.42e-114/ATP-dependent DNA helicase pif1-like; K15255 ATP-dependent DNA helicase PIF1 EC:3.6.4.12	At1g54430/0.0/D KOG0987 DNA helicase PIF1/RRM3	PTHR10492/0.0/--	NA
Bni_Flc_00782	chr8	PHNS01012126.1	scaffold8	473909_485516_+	gi|585681179|ref|XP_002737451.2|/4.54159e-56/PREDICTED: LOW QUALITY PROTEIN: HEAT repeat-containing protein 1 Saccoglossus kowalevskii	sp|Q9GM44|HEAT1_MACFA/4.27e-40/HEAT repeat-containing protein 1 (Fragment) OS=Macaca fascicularis GN=HEATR1 PE=2 SV=2	sko:100373273/5.46e-57/HEATR1; HEAT repeat containing 1; K14550 U3 small nucleolar RNA-associated protein 10	At3g06530/6.43e-179/S KOG1837 Uncharacterized conserved protein	PTHR13457:SF1/0.0/--	NA
Bni_Flc_00783		PHNS01010158.1	scaffold31	1093925_1104539_-	NA	NA	NA	At4g17330_2/1.83e-132/S LSE0133 A Uncharacterized protein	PTHR31917/0.0/--	NA
Bni_Flc_00784	chr12	PHNS01005956.1	scaffold73	147634_154766_+	NA	NA	NA	NA	PTHR33870:SF4/4.2E-264/--	NA
Bni_Flc_00785	chr14	PHNS01006314.1	scaffold11	2146388_2156966_+	gi|966701540|gb|KTG33781.1|/5.34935e-43/hypothetical protein cypCar_00006982 Cyprinus carpio	sp|O54864|SUV91_MOUSE/1.15e-43/Histone-lysine N-methyltransferase SUV39H1 OS=Mus musculus GN=Suv39h1 PE=1 SV=1	rno:302553/9.46e-43/Suv39h1, RGD1565028; suppressor of variegation 3-9 homolog 1 (Drosophila); K11419 histone-lysine N-methyltransferase SUV39H EC:2.1.1.43	At2g23740/0.0/R KOG1721 FOG: Zn-finger	PS50280/18.971/SET domain profile.	NA
Bni_Flc_00786	chr6	PHNS01006359.1	scaffold9	4006443_4019750_-	gi|765557812|gb|KJE98072.1|/0/multidrug resistance-associated protein 3, variant Capsaspora owczarzaki ATCC 30864	sp|Q28689|MRP2_RABIT/0.0/Canalicular multispecific organic anion transporter 1 OS=Oryctolagus cuniculus GN=ABCC2 PE=2 SV=1	mze:101468212/0.0/canalicular multispecific organic anion transporter 1-like; K05666 ATP-binding cassette, subfamily C (CFTR/MRP), member 2	At2g34660/0.0/Q KOG0054 Multidrug resistance-associated protein/mitoxantrone resistance protein, ABC superfamily	SM00382/1.2E-8/ATPases associated with a variety of cellular activities	NA
Bni_Flc_00787		PHNS01007282.1	scaffold455	20593_20842_+	gi|462269717|gb|AGH24378.1|/1.13696e-68/NADH dehydrogenase subunit 4 (mitochondrion) Reclinomonas americana ATCC 50283	sp|Q37375|NU4M_ACACA/1.21e-50/NADH-ubiquinone oxidoreductase chain 4 OS=Acanthamoeba castellanii GN=ND4 PE=3 SV=1	aqu:4794343/5.40e-50/ND4; NADH dehydrogenase subunit 4; K03881 NADH-ubiquinone oxidoreductase chain 4 EC:1.6.5.3	AtMi046/1.84e-80/C KOG4845 NADH dehydrogenase, subunit 4	PTHR22773/3.1E-128/--	biological_process:GO:0006120//mitochondrial electron transport, NADH to ubiquinone;cellular_component:GO:0016021//integral component of membrane;GO:0005739//mitochondrion;molecular_function:GO:0008137//NADH dehydrogenase (ubiquinone) activity;
Bni_Flc_00788	chr4	PHNS01007953.1	scaffold17	3416825_3425468_-	NA	NA	NA	At5g42950/0.0/R KOG1862 GYF domain containing proteins	PTHR14445:SF43/0.0/--	NA
Bni_Flc_00789	chr2	PHNS01006891.1	scaffold50	3749451_3755067_-	gi|74705367|sp|O00370.1|LORF2_HUMAN/2.10206e-44/RecName: Full=LINE-1 retrotransposable element ORF2 protein; Short=ORF2p; Includes: RecName: Full=Reverse transcriptase; Includes: RecName: Full=Endonuclease	sp|O00370|LORF2_HUMAN/1.71e-46/LINE-1 retrotransposable element ORF2 protein OS=Homo sapiens PE=1 SV=1	lcm:102363494/5.99e-30/GNAO1; G protein subunit alpha o1; K04534 guanine nucleotide-binding protein G(o) subunit alpha	At2g45230/0.0/R KOG1075 FOG: Reverse transcriptase	PTHR19446/1.6E-215/--	NA
Bni_Flc_00790	chr6	PHNS01006359.1	scaffold9	4008158_4019795_+	gi|765557812|gb|KJE98072.1|/0/multidrug resistance-associated protein 3, variant Capsaspora owczarzaki ATCC 30864	sp|Q54JR2|ABCC3_DICDI/0.0/ABC transporter C family member 3 OS=Dictyostelium discoideum GN=abcC3 PE=3 SV=1	dre:393561/0.0/abcc2, zgc:66072; ATP-binding cassette, sub-family C (CFTR/MRP), member 2; K05666 ATP-binding cassette, subfamily C (CFTR/MRP), member 2	At2g34660/0.0/Q KOG0054 Multidrug resistance-associated protein/mitoxantrone resistance protein, ABC superfamily	PTHR24223:SF251/0.0/--	NA
Bni_Flc_00791	chr5	PHNS01006611.1	scaffold24	964170_972627_-	gi|195997907|ref|XP_002108822.1|/4.96944e-51/hypothetical protein TRIADDRAFT_18599 Trichoplax adhaerens &gt;gi|190589598|gb|EDV29620.1| hypothetical protein TRIADDRAFT_18599, partial Trichoplax adhaerens	sp|Q5JSL3|DOC11_HUMAN/3.19e-44/Dedicator of cytokinesis protein 11 OS=Homo sapiens GN=DOCK11 PE=1 SV=2	phd:102342466/3.99e-18/DOCK3; dedicator of cytokinesis 3; K05727 dedicator of cytokinesis protein 3	At4g16340/0.0/T KOG1997 PH domain-containing protein	PTHR23317/0.0/--	NA
Bni_Flc_00792	chr1	PHNS01010418.1	scaffold23	510264_518657_-	gi|915661357|gb|KOC63940.1|/7.75701e-76/Putative 1-phosphatidylinositol 3-phosphate 5-kinase Habropoda laboriosa	sp|Q9Z1T6|FYV1_MOUSE/5.84e-51/1-phosphatidylinositol 3-phosphate 5-kinase OS=Mus musculus GN=Pikfyve PE=1 SV=3	obi:106882632/2.72e-59/1-phosphatidylinositol 3-phosphate 5-kinase-like; K00921 1-phosphatidylinositol-3-phosphate 5-kinase EC:2.7.1.150	At4g33240/0.0/T KOG0230 Phosphatidylinositol-4-phosphate 5-kinase and related FYVE finger-containing proteins	PS50178/12.71/Zinc finger FYVE/FYVE-related type profile.	NA
Bni_Flc_00793		PHNS01012205.1	scaffold901	14036_18413_+	gi|719769482|ref|XP_010218741.1|/0/PREDICTED: LOW QUALITY PROTEIN: KRAB-A domain-containing protein 2, partial Tinamus guttatus	sp|Q55F21|AATM_DICDI/7.12e-119/Aspartate aminotransferase, mitochondrial OS=Dictyostelium discoideum GN=aatA PE=3 SV=1	api:100144899/2.63e-117/Got2; glutamate oxaloacetate transaminase 2; K14455 aspartate aminotransferase, mitochondrial EC:2.6.1.1	At3g11970_2/0.0/R KOG0017 FOG: Transposon-encoded proteins with TYA, reverse transcriptase, integrase domains in various combinations	PF00665/1.2E-10/Integrase core domain	NA
Bni_Flc_00794		PHNS01006803.1	scaffold164	158537_158978_+	gi|330835955|ref|XP_003292027.1|/9.56472e-163/hypothetical protein DICPUDRAFT_39910 Dictyostelium purpureum &gt;gi|325077766|gb|EGC31458.1| hypothetical protein DICPUDRAFT_39910 Dictyostelium purpureum	sp|Q7TMY8|HUWE1_MOUSE/4.50e-123/E3 ubiquitin-protein ligase HUWE1 OS=Mus musculus GN=Huwe1 PE=1 SV=5	amj:106737472/8.85e-125/E3 ubiquitin-protein ligase HUWE1-like; K10592 E3 ubiquitin-protein ligase HUWE1 EC:2.3.2.26	At1g55860/0.0/OK KOG0939 E3 ubiquitin-protein ligase/Putative upstream regulatory element binding protein	PTHR11254/1.7E-169/--	biological_process:GO:0042787//protein ubiquitination involved in ubiquitin-dependent protein catabolic process;cellular_component:GO:0005634//nucleus;GO:0005737//cytoplasm;molecular_function:GO:0004842//ubiquitin-protein transferase activity;
Bni_Flc_00795	chr9	PHNS01001598.1	scaffold2	348668_355275_+	gi|873237279|emb|CEL97959.1|/0/unnamed protein product Vitrella brassicaformis CCMP3155	sp|Q54JC8|PUR4_DICDI/0.0/Phosphoribosylformylglycinamidine synthase OS=Dictyostelium discoideum GN=purL PE=1 SV=1	xtr:100216263/0.0/pfas; phosphoribosylformylglycinamidine synthase; K01952 phosphoribosylformylglycinamidine synthase EC:6.3.5.3	At1g74260/0.0/F KOG1907 Phosphoribosylformylglycinamidine synthase	PF13507/2.0E-105/CobB/CobQ-like glutamine amidotransferase domain	biological_process:GO:0006164//purine nucleotide biosynthetic process;GO:0009156//ribonucleoside monophosphate biosynthetic process;
Bni_Flc_00796	chr6	PHNS01000151.1	scaffold34	2673300_2679794_+	gi|507670431|ref|XP_004708589.1|/8.11904e-88/PREDICTED: helicase-like transcription factor Echinops telfairi	sp|Q95216|HLTF_RABIT/6.12e-85/Helicase-like transcription factor OS=Oryctolagus cuniculus GN=HLTF PE=1 SV=1	myb:102243532/6.35e-95/HLTF; helicase like transcription factor; K15711 SWI/SNF-related matrix-associated actin-dependent regulator of chromatin subfamily A3 EC:3.6.4.- 2.3.2.27	At1g61140/0.0/KL KOG1001 Helicase-like transcription factor HLTF/DNA helicase RAD5, DEAD-box superfamily	PTHR10799/0.0/--	NA
Bni_Flc_00797	chr6	PHNS01006359.1	scaffold9	4111577_4125908_-	gi|923123135|ref|XP_013755036.1|/1.95021e-158/AIR9 protein Thecamonas trahens ATCC 50062 &gt;gi|906559479|gb|KNC52722.1| AIR9 protein Thecamonas trahens ATCC 50062	sp|Q54Q39|PP1R7_DICDI/7.54e-09/Protein phosphatase 1 regulatory subunit pprA OS=Dictyostelium discoideum GN=pprA PE=3 SV=1	bmor:101744830/1.10e-11/protein phosphatase 1 regulatory subunit 7; K17550 protein phosphatase 1 regulatory subunit 7	At2g34680/0.0/T KOG0531 Protein phosphatase 1, regulatory subunit, and related proteins	NA	NA
Bni_Flc_00798		PHNS01000358.1	scaffold924	27075_33930_+	gi|585653459|ref|XP_006815117.1|/0/PREDICTED: serine-protein kinase ATM-like Saccoglossus kowalevskii	sp|Q13315|ATM_HUMAN/1.33e-177/Serine-protein kinase ATM OS=Homo sapiens GN=ATM PE=1 SV=4	sko:100369761/0.0/serine-protein kinase ATM-like; K04728 ataxia telangiectasia mutated family protein EC:2.7.11.1	At3g48190/0.0/TBLD KOG0892 Protein kinase ATM/Tel1, involved in telomere length regulation and DNA repair	PS51189/11.101/FAT domain profile.	biological_process:GO:0006281//DNA repair;cellular_component:GO:0005634//nucleus;molecular_function:GO:0016301//kinase activity;
Bni_Flc_00799	chr8	PHNS01004769.1	scaffold54	489412_501297_+	gi|357631594|gb|EHJ79063.1|/0/clathrin heavy chain Danaus plexippus	sp|Q68FD5|CLH1_MOUSE/0.0/Clathrin heavy chain 1 OS=Mus musculus GN=Cltc PE=1 SV=3	dpl:KGM_15559/0.0/clathrin heavy chain; K04646 clathrin heavy chain	At3g11130/0.0/U KOG0985 Vesicle coat protein clathrin, heavy chain	PF01394/1.3E-5/Clathrin propeller repeat	biological_process:GO:0006810//transport;cellular_component:GO:0005905//clathrin-coated pit;GO:0030118//clathrin coat;GO:0030659//cytoplasmic vesicle membrane;
Bni_Flc_00800		PHNS01004942.1	scaffold96	189008_193171_-	gi|719769482|ref|XP_010218741.1|/3.1364e-176/PREDICTED: LOW QUALITY PROTEIN: KRAB-A domain-containing protein 2, partial Tinamus guttatus	sp|P20825|POL2_DROME/1.71e-76/Retrovirus-related Pol polyprotein from transposon 297 OS=Drosophila melanogaster GN=pol PE=4 SV=1	pxy:105386838/1.94e-57/uncharacterized LOC105386838; K14401 cleavage and polyadenylation specificity factor subunit 1	At3g11970_2/0.0/R KOG0017 FOG: Transposon-encoded proteins with TYA, reverse transcriptase, integrase domains in various combinations	PTHR24559:SF186/0.0/--	NA
Bni_Flc_00801	chr10	PHNS01011876.1	scaffold82	199939_314980_+	gi|260826836|ref|XP_002608371.1|/1.9951e-11/hypothetical protein BRAFLDRAFT_91330 Branchiostoma floridae &gt;gi|229293722|gb|EEN64381.1| hypothetical protein BRAFLDRAFT_91330 Branchiostoma floridae	sp|Q9EPV5|APAF_RAT/2.42e-07/Apoptotic protease-activating factor 1 OS=Rattus norvegicus GN=Apaf1 PE=1 SV=1	chx:102188830/1.65e-08/APAF1, Apaf-1; apoptotic peptidase activating factor 1; K02084 apoptotic protease-activating factor	NA	PTHR23155/1.5E-210/--	NA
Bni_Flc_00802		PHNS01007909.1	scaffold10	2999130_3014322_-	gi|281203496|gb|EFA77696.1|/2.5903e-79/hypothetical protein PPL_12305 Polysphondylium pallidum PN500	sp|Q54F23|MROH1_DICDI/6.82e-77/Maestro heat-like repeat-containing protein family member 1 OS=Dictyostelium discoideum GN=mroh1 PE=4 SV=1	NA	At2g36810/0.0/S KOG2032 Uncharacterized conserved protein	PTHR23120:SF20/0.0/--	NA
Bni_Flc_00803	chr4	PHNS01007953.1	scaffold17	3218819_3227115_-	gi|560119286|emb|CDJ96076.1|/0/Protein of unknown function DUF889 domain containing protein, partial Haemonchus contortus	sp|Q0R4F1|PIF1_XENLA/7.75e-13/ATP-dependent DNA helicase PIF1 OS=Xenopus laevis GN=pif1 PE=2 SV=1	api:103311494/7.52e-86/ATP-dependent DNA helicase pif1-like; K15255 ATP-dependent DNA helicase PIF1 EC:3.6.4.12	CE20911/3.57e-101/D KOG0987 DNA helicase PIF1/RRM3	PF05970/8.2E-95/PIF1-like helicase	NA
Bni_Flc_00804		PHNS01007984.1	scaffold209	155020_162442_+	gi|669276113|ref|XP_008630279.1|/5.74467e-27/PREDICTED: histone-lysine N-methyltransferase 2B-like Corvus brachyrhynchos	sp|Q9UPS6|SET1B_HUMAN/6.55e-26/Histone-lysine N-methyltransferase SETD1B OS=Homo sapiens GN=SETD1B PE=1 SV=3	crg:105333972/8.04e-27/histone-lysine N-methyltransferase SETD1-like; K11422 histone-lysine N-methyltransferase SETD1 EC:2.1.1.43	At5g42400/6.54e-87/BK KOG1080 Histone H3 (Lys4) methyltransferase complex, subunit SET1 and related methyltransferases	PS50829/10.516/GYF domain profile.	NA
Bni_Flc_00806	chr11	PHNS01012166.1	scaffold22	165334_177574_+	gi|558157939|ref|XP_006122173.1|/2.37899e-32/PREDICTED: proteasome activator complex subunit 4 isoform X1 Pelodiscus sinensis	sp|Q5SSW2|PSME4_MOUSE/5.91e-31/Proteasome activator complex subunit 4 OS=Mus musculus GN=Psme4 PE=1 SV=1	pss:102449293/3.11e-33/PSME4; proteasome activator subunit 4; K06699 proteasome activator subunit 4	At3g13330/0.0/S KOG1851 Uncharacterized conserved protein	PTHR32170/3.6E-238/--	NA
Bni_Flc_00807	chr2	PHNS01004728.1	scaffold21	2475460_2482249_+	gi|916429406|ref|XP_013235932.1|/1.54281e-09/CW-type zinc finger domain-containing protein, putative, partial Eimeria tenella &gt;gi|557155341|emb|CDJ45185.1| CW-type zinc finger domain-containing protein, putative, partial Eimeria tenella	sp|Q8BMD7|MORC4_MOUSE/2.21e-06/MORC family CW-type zinc finger protein 4 OS=Mus musculus GN=Morc4 PE=2 SV=2	NA	NA	PS51050/13.287/Zinc finger CW-type profile.	NA
Bni_Flc_00808	chr10	PHNS01006792.1	scaffold4	3164750_3172950_-	gi|330796799|ref|XP_003286452.1|/2.62282e-43/hypothetical protein DICPUDRAFT_150416 Dictyostelium purpureum &gt;gi|325083575|gb|EGC37024.1| hypothetical protein DICPUDRAFT_150416 Dictyostelium purpureum	sp|O60244|MED14_HUMAN/8.12e-30/Mediator of RNA polymerase II transcription subunit 14 OS=Homo sapiens GN=MED14 PE=1 SV=2	hmg:100205093/1.43e-34/mediator of RNA polymerase II transcription subunit 14-like; K15156 mediator of RNA polymerase II transcription subunit 14	At3g04740/0.0/K KOG1875 Thyroid hormone receptor-associated coactivator complex component (TRAP170)	PTHR12809/0.0/--	NA
Bni_Flc_00809	chr4	PHNS01005842.1	scaffold1	25052_34045_-	gi|676431235|ref|XP_009046184.1|/0/hypothetical protein LOTGIDRAFT_199489 Lottia gigantea &gt;gi|556114482|gb|ESP03134.1| hypothetical protein LOTGIDRAFT_199489 Lottia gigantea	sp|P11029|ACAC_CHICK/0.0/Acetyl-CoA carboxylase OS=Gallus gallus GN=ACAC PE=1 SV=1	xtr:100495654/0.0/acaca; acetyl-CoA carboxylase alpha; K11262 acetyl-CoA carboxylase / biotin carboxylase 1 EC:6.4.1.2 6.3.4.14	At1g36160/0.0/I KOG0368 Acetyl-CoA carboxylase	PTHR18866/0.0/--	NA
Bni_Flc_00811	chr2	PHNS01010263.1	scaffold62	896528_911929_-	gi|973205723|ref|XP_015222500.1|/7.32789e-10/PREDICTED: nucleoporin NUP188 homolog isoform X2 Lepisosteus oculatus	sp|Q5SRE5|NU188_HUMAN/9.90e-10/Nucleoporin NUP188 homolog OS=Homo sapiens GN=NUP188 PE=1 SV=1	phd:102339716/1.24e-10/NUP188; nucleoporin 188; K14311 nuclear pore complex protein Nup188	At4g38760/2.27e-167/S KOG4833 Uncharacterized conserved protein	PTHR31431/0.0/--	NA
Bni_Flc_00812		PHNS01007389.1	scaffold149	316533_325929_-	gi|762069998|ref|XP_011426803.1|/5.10865e-21/PREDICTED: nuclear receptor corepressor 1-like isoform X10 Crassostrea gigas	sp|Q4KKX4|NCOR1_XENTR/1.17e-14/Nuclear receptor corepressor 1 OS=Xenopus tropicalis GN=ncor1 PE=2 SV=1	crg:105327345/8.67e-22/nuclear receptor corepressor 1-like; K04650 nuclear receptor co-repressor 1	At3g52250/1.34e-167/K KOG1878 Nuclear receptor coregulator SMRT/SMRTER, contains Myb-like domains	SM00717/3.6E-9/SANT SWI3, ADA2, N-CoR and TFIIIB'' DNA-binding domains	NA
Bni_Flc_00813	chr3	PHNS01011683.1	scaffold18	1591030_1596003_+	NA	NA	NA	NA	NA	NA
Bni_Flc_00814	chr9	PHNS01012192.1	scaffold6	2075050_2081040_+	gi|196013916|ref|XP_002116818.1|/0/hypothetical protein TRIADDRAFT_60846 Trichoplax adhaerens &gt;gi|190580536|gb|EDV20618.1| hypothetical protein TRIADDRAFT_60846 Trichoplax adhaerens	sp|Q864R9|MRP1_MACFA/0.0/Multidrug resistance-associated protein 1 OS=Macaca fascicularis GN=ABCC1 PE=2 SV=1	api:100167620/0.0/multidrug resistance-associated protein 1; K05665 ATP-binding cassette, subfamily C (CFTR/MRP), member 1	At3g60160/0.0/Q KOG0054 Multidrug resistance-associated protein/mitoxantrone resistance protein, ABC superfamily	PTHR24223:SF165/0.0/--	NA
Bni_Flc_00815	chr10	PHNS01011876.1	scaffold82	213491_318042_+	gi|923126479|ref|XP_013756706.1|/3.03574e-10/NB-ARC domain-containing protein Thecamonas trahens ATCC 50062 &gt;gi|906557498|gb|KNC50741.1| NB-ARC domain-containing protein Thecamonas trahens ATCC 50062	sp|O88879|APAF_MOUSE/5.42e-09/Apoptotic protease-activating factor 1 OS=Mus musculus GN=Apaf1 PE=1 SV=3	chx:102188830/3.92e-10/APAF1, Apaf-1; apoptotic peptidase activating factor 1; K02084 apoptotic protease-activating factor	NA	PTHR23155/2.1E-203/--	NA
Bni_Flc_00816		PHNS01001476.1	scaffold365	11853_17285_-	gi|501595255|ref|YP_007890692.1|/1.82793e-80/NADH dehydrogenase subunit 7 (mitochondrion) Jakoba libera &gt;gi|462269445|gb|AGH24186.1| NADH dehydrogenase subunit 7 (mitochondrion) Jakoba libera	sp|O21270|NDUS2_RECAM/2.38e-78/NADH-ubiquinone oxidoreductase 49 kDa subunit OS=Reclinomonas americana GN=NAD7 PE=3 SV=1	aam:106500504/2.11e-67/NDUFS2; NADH:ubiquinone oxidoreductase core subunit S2; K03935 NADH dehydrogenase (ubiquinone) Fe-S protein 2 EC:1.6.5.3 1.6.99.3	AtMi039/7.06e-95/C KOG2870 NADH:ubiquinone oxidoreductase, NDUFS2/49 kDa subunit	NA	biological_process:GO:0055114//oxidation-reduction process;cellular_component:GO:0005739//mitochondrion;GO:0070469//respiratory chain;molecular_function:GO:0048038//quinone binding;GO:0051287//NAD binding;GO:0008137//NADH dehydrogenase (ubiquinone) activity;
Bni_Flc_00817	chr7	PHNS01007792.1	scaffold13	1718436_1727759_-	gi|66813208|ref|XP_640783.1|/1.3559e-50/paired amphipathic helix containing protein Dictyostelium discoideum AX4 &gt;gi|60468819|gb|EAL66819.1| paired amphipathic helix containing protein Dictyostelium discoideum AX4	sp|Q60520|SIN3A_MOUSE/1.04e-47/Paired amphipathic helix protein Sin3a OS=Mus musculus GN=Sin3a PE=1 SV=3	xma:102221090/1.48e-47/paired amphipathic helix protein Sin3a-like; K11644 paired amphipathic helix protein Sin3a	At1g70060/0.0/B KOG4204 Histone deacetylase complex, SIN3 component	PTHR12346/0.0/--	biological_process:GO:0044260//cellular macromolecule metabolic process;GO:0044238//primary metabolic process;
Bni_Flc_00818		PHNS01001476.1	scaffold365	35093_40883_+	NA	NA	NA	NA	NA	NA
Bni_Flc_00819	chr3	PHNS01011683.1	scaffold18	533814_541776_-	gi|828196165|ref|XP_012553447.1|/1.89184e-35/PREDICTED: bromodomain and WD repeat-containing protein 1-like isoform X2 Hydra vulgaris	sp|Q9NSI6|BRWD1_HUMAN/3.86e-34/Bromodomain and WD repeat-containing protein 1 OS=Homo sapiens GN=BRWD1 PE=1 SV=4	sasa:106603328/4.01e-30/bromodomain and WD repeat-containing protein 3-like; K11798 bromodomain and WD repeat domain containing protein 1/3	At5g49430/1.85e-108/R KOG0644 Uncharacterized conserved protein, contains WD40 repeat and BROMO domains	PTHR16266/3.0E-19/--	NA
Bni_Flc_00820	chr10	PHNS01006792.1	scaffold4	3164573_3171816_-	gi|330796799|ref|XP_003286452.1|/2.17546e-21/hypothetical protein DICPUDRAFT_150416 Dictyostelium purpureum &gt;gi|325083575|gb|EGC37024.1| hypothetical protein DICPUDRAFT_150416 Dictyostelium purpureum	sp|Q03570|MED14_CAEEL/2.20e-16/Mediator of RNA polymerase II transcription subunit 14 OS=Caenorhabditis elegans GN=rgr-1 PE=3 SV=6	cmk:103185116/1.44e-15/med14; mediator complex subunit 14; K15156 mediator of RNA polymerase II transcription subunit 14	At3g04740/0.0/K KOG1875 Thyroid hormone receptor-associated coactivator complex component (TRAP170)	PTHR12809:SF3/0.0/--	NA
Bni_Flc_00821					gi|934154816|gb|KPM05294.1|/0/ATP-citrate synthase-like protein, partial Sarcoptes scabiei	sp|P16638|ACLY_RAT/0.0/ATP-citrate synthase OS=Rattus norvegicus GN=Acly PE=1 SV=1	myd:102759921/0.0/ACLY; ATP citrate lyase; K01648 ATP citrate (pro-S)-lyase EC:2.3.3.8	Hs4501865/0.0/C KOG1254 ATP-citrate lyase	SM00881/0.0054/CoA binding domain	biological_process:GO:1901576//organic substance biosynthetic process;GO:0044237//cellular metabolic process;GO:0006629//lipid metabolic process;cellular_component:GO:0016020//membrane;GO:0044424//intracellular part;GO:0043227//membrane-bounded organelle;molecular_function:GO:0046912//transferase activity, transferring acyl groups, acyl groups converted into alkyl on transfer;GO:0000166//nucleoti…
Bni_Flc_00822	chr13	PHNS01005740.1	scaffold39	1407752_1418619_-	gi|873226620|emb|CEM20910.1|/9.37684e-34/unnamed protein product Vitrella brassicaformis CCMP3155	sp|Q55GD2|Y8328_DICDI/1.99e-21/Protein DDB_G0268328 OS=Dictyostelium discoideum GN=DDB_G0268328 PE=4 SV=1	crg:105333084/1.65e-27/Spatacsin; spatacsin-like; K19026 spatacsin	At4g39450/0.0/S KOG1884 Uncharacterized conserved protein	PTHR13650/0.0/--	NA
Bni_Flc_00823		PHNS01001476.1	scaffold365	25993_31481_+	NA	NA	NA	NA	NA	NA
Bni_Flc_00824		PHNS01007963.1	scaffold515	61467_71754_-	gi|115443537|ref|YP_778556.1|/1.23936e-92/ATP synthase CF0 A chain Bigelowiella natans &gt;gi|122239927|sp|Q06J71.1|ATPI_BIGNA RecName: Full=ATP synthase subunit a, chloroplastic; AltName: Full=ATP synthase F0 sector subunit a; AltName: Full=F-ATPase subunit IV (chloroplast) Bigelowiella natans &gt;gi|110810182|gb|ABG91388.1| ATP synthase CF0 A chain Bigelowiella natans	sp|B1X3Y1|ATPI_PAUCH/2.88e-86/ATP synthase subunit a, organellar chromatophore OS=Paulinella chromatophora GN=atpI PE=3 SV=1	mde:101895478/2.99e-15/28S ribosomal protein S2, mitochondrial; K02967 small subunit ribosomal protein S2	AtCh012/6.13e-142/J KOG0832 Mitochondrial/chloroplast ribosomal protein S2	PF04998/1.9E-6/RNA polymerase Rpb1, domain 5	biological_process:GO:0015986//ATP synthesis coupled proton transport;cellular_component:GO:0009535//chloroplast thylakoid membrane;GO:0045263//proton-transporting ATP synthase complex, coupling factor F(o);GO:0016021//integral component of membrane;GO:0005886//plasma membrane;molecular_function:GO:0046933//proton-transporting ATP synthase activity, rotational mechanism;
Bni_Flc_00825	chr12	PHNS01012225.1	scaffold144	408290_412896_-	gi|339241765|ref|XP_003376808.1|/0/retrovirus-related Pol polyprotein from transposon TNT 1-94 Trichinella spiralis &gt;gi|316974460|gb|EFV57947.1| retrovirus-related Pol polyprotein from transposon TNT 1-94 Trichinella spiralis	sp|P04146|COPIA_DROME/1.75e-107/Copia protein OS=Drosophila melanogaster GN=GIP PE=1 SV=3	bmor:105841775/1.90e-20/cytochrome P450 9e2-like; K15003 cytochrome P450 family 9 EC:1.14.-.-	At2g13930/0.0/R KOG0017 FOG: Transposon-encoded proteins with TYA, reverse transcriptase, integrase domains in various combinations	PTHR11439/0.0/--	NA
Bni_Flc_00826	chr10	PHNS01001565.1	scaffold112	180841_201066_-	gi|156370293|ref|XP_001628405.1|/0/predicted protein Nematostella vectensis &gt;gi|156215381|gb|EDO36342.1| predicted protein, partial Nematostella vectensis	sp|Q07864|DPOE1_HUMAN/0.0/DNA polymerase epsilon catalytic subunit A OS=Homo sapiens GN=POLE PE=1 SV=5	rro:104674305/0.0/POLE; DNA polymerase epsilon, catalytic subunit; K02324 DNA polymerase epsilon subunit 1 EC:2.7.7.7	At1g08260/0.0/L KOG1798 DNA polymerase epsilon, catalytic subunit A	PF00136/5.6E-21/DNA polymerase family B	biological_process:GO:0090304//nucleic acid metabolic process;molecular_function:GO:0003824//catalytic activity;GO:0005488//binding;
Bni_Flc_00827		PHNS01012205.1	scaffold901	13975_18413_+	gi|719769482|ref|XP_010218741.1|/0/PREDICTED: LOW QUALITY PROTEIN: KRAB-A domain-containing protein 2, partial Tinamus guttatus	sp|P04323|POL3_DROME/5.74e-95/Retrovirus-related Pol polyprotein from transposon 17.6 OS=Drosophila melanogaster GN=pol PE=4 SV=1	ola:101167859/1.26e-92/got2; glutamic-oxaloacetic transaminase 2; K14455 aspartate aminotransferase, mitochondrial EC:2.6.1.1	At3g11970_2/0.0/R KOG0017 FOG: Transposon-encoded proteins with TYA, reverse transcriptase, integrase domains in various combinations	PF00665/5.9E-11/Integrase core domain	NA
Bni_Flc_00828		PHNS01007909.1	scaffold10	2999125_3014418_-	gi|470294596|ref|XP_004344439.1|/9.74035e-130/hypothetical protein CAOG_06818 Capsaspora owczarzaki ATCC 30864 &gt;gi|765555994|gb|KJE96498.1| hypothetical protein CAOG_006818 Capsaspora owczarzaki ATCC 30864	sp|Q54F23|MROH1_DICDI/1.05e-123/Maestro heat-like repeat-containing protein family member 1 OS=Dictyostelium discoideum GN=mroh1 PE=4 SV=1	NA	At2g36810/0.0/S KOG2032 Uncharacterized conserved protein	PTHR23120/0.0/--	NA
Bni_Flc_00829	chr4	PHNS01001287.1	scaffold3	2755909_2762632_+	gi|66806183|ref|XP_636814.1|/1.47137e-94/poly polymerase Dictyostelium discoideum AX4 &gt;gi|74852689|sp|Q54J73.1|PAP_DICDI RecName: Full=Poly(A) polymerase; Short=PAP; AltName: Full=Polynucleotide adenylyltransferase &gt;gi|60465216|gb|EAL63311.1| poly polymerase Dictyostelium discoideum AX4	sp|Q54J73|PAP_DICDI/1.27e-96/Poly(A) polymerase OS=Dictyostelium discoideum GN=papA PE=3 SV=1	ola:101157478/1.85e-94/papolg; poly(A) polymerase gamma; K14376 poly(A) polymerase EC:2.7.7.19	At4g32850/0.0/A KOG2245 Poly(A) polymerase and related nucleotidyltransferases	PF04928/4.1E-72/Poly(A) polymerase central domain	NA
Bni_Flc_00830	chr10	PHNS01010760.1	scaffold68	116087_125058_-	gi|260803429|ref|XP_002596592.1|/2.22966e-07/hypothetical protein BRAFLDRAFT_78510 Branchiostoma floridae &gt;gi|229281851|gb|EEN52604.1| hypothetical protein BRAFLDRAFT_78510 Branchiostoma floridae	sp|Q96DD0|LRC39_HUMAN/1.02e-07/Leucine-rich repeat-containing protein 39 OS=Homo sapiens GN=LRRC39 PE=2 SV=1	NA	Hs21389431/7.53e-08/R KOG0619 FOG: Leucine rich repeat	PTHR23155:SF554/4.8E-71/--	NA
Bni_Flc_00831	chr2	PHNS01010245.1	scaffold20	394204_394252_-	gi|196013916|ref|XP_002116818.1|/0/hypothetical protein TRIADDRAFT_60846 Trichoplax adhaerens &gt;gi|190580536|gb|EDV20618.1| hypothetical protein TRIADDRAFT_60846 Trichoplax adhaerens	sp|Q864R9|MRP1_MACFA/0.0/Multidrug resistance-associated protein 1 OS=Macaca fascicularis GN=ABCC1 PE=2 SV=1	api:100167620/0.0/multidrug resistance-associated protein 1; K05665 ATP-binding cassette, subfamily C (CFTR/MRP), member 1	At3g60160/0.0/Q KOG0054 Multidrug resistance-associated protein/mitoxantrone resistance protein, ABC superfamily	PTHR24223:SF165/0.0/--	NA
Bni_Flc_00832					gi|955178194|emb|CUF67386.1|/1.20899e-23/GP46-like surface antigen, putative, partial Bodo saltans	sp|P35858|ALS_HUMAN/3.07e-15/Insulin-like growth factor-binding protein complex acid labile subunit OS=Homo sapiens GN=IGFALS PE=1 SV=1	ngi:103752435/6.58e-15/Igfals; insulin like growth factor binding protein acid labile subunit; K17256 insulin-like growth factor-binding protein complex acid labile subunit	At1g74360/1.04e-22/T LSE0002 A Receptor protein kinase containing LRR repeats	SM00369/88.0/Leucine-rich repeats, typical (most populated) subfamily	NA
Bni_Flc_00833		PHNS01004146.1	scaffold53	25079_31973_+	gi|189094735|emb|CAQ57412.1|/4.1679e-08/expression site-associated gene 8 (ESAG8) protein Trypanosoma brucei brucei	sp|Q8AVI4|SHOC2_XENLA/1.92e-06/Leucine-rich repeat protein SHOC-2 OS=Xenopus laevis GN=shoc2 PE=2 SV=1	cmk:103185218/3.95e-06/shoc2; SHOC2, leucine rich repeat scaffold protein; K19613 leucine-rich repeat protein SHOC2	NA	PTHR23155:SF563/9.9E-80/--	NA
Bni_Flc_00834	chr8	PHNS01012126.1	scaffold8	3177015_3184168_-	gi|167519242|ref|XP_001743961.1|/0/hypothetical protein Monosiga brevicollis MX1 &gt;gi|163777923|gb|EDQ91539.1| predicted protein Monosiga brevicollis MX1	sp|Q55FT1|DPYD_DICDI/2.17e-13/Dihydropyrimidine dehydrogenase NADP(+) OS=Dictyostelium discoideum GN=pyd1 PE=2 SV=1	dvi:Dvir_GJ12156/0.0/GJ12156 gene product from transcript GJ12156-RA; K00264 glutamate synthase (NADPH/NADH) EC:1.4.1.13 1.4.1.14	At5g53460/0.0/E KOG0399 Glutamate synthase	PTHR11938/0.0/--	biological_process:GO:0006537//glutamate biosynthetic process;GO:0019676//ammonia assimilation cycle;cellular_component:GO:0005737//cytoplasm;molecular_function:GO:0045181//glutamate synthase activity, NAD(P)H as acceptor;GO:0000166//nucleotide binding;GO:0048037//cofactor binding;
Bni_Flc_00835	chr3	PHNS01003751.1	scaffold7	458523_465738_-	NA	NA	NA	NA	PTHR34798:SF2/0.0/--	NA
Bni_Flc_00836		PHNS01002412.1	scaffold360	17734_23618_-	NA	NA	NA	NA	NA	NA
Bni_Flc_00837	chr11	PHNS01012166.1	scaffold22	2679055_2689232_-	gi|923136412|ref|XP_013761671.1|/5.05808e-74/calpain-5 Thecamonas trahens ATCC 50062 &gt;gi|906561528|gb|KNC54771.1| calpain-5 Thecamonas trahens ATCC 50062	sp|Q9VT65|CANB_DROME/1.36e-52/Calpain-B OS=Drosophila melanogaster GN=CalpB PE=1 SV=2	fch:102047804/8.29e-56/CAPN9; calpain 9; K08578 calpain-9 EC:3.4.22.-	At1g55350/0.0/OT KOG0045 Cytosolic Ca2+-dependent cysteine protease (calpain), large subunit (EF-Hand protein superfamily)	PS00139/-/Eukaryotic thiol (cysteine) proteases cysteine active site.	NA
Bni_Flc_00838					gi|929761329|ref|XP_014155645.1|/0/glutamate synthase NADPH Sphaeroforma arctica JP610 &gt;gi|906952094|gb|KNC81743.1| glutamate synthase NADPH Sphaeroforma arctica JP610	sp|O89000|DPYD_RAT/9.30e-21/Dihydropyrimidine dehydrogenase NADP(+) OS=Rattus norvegicus GN=Dpyd PE=2 SV=1	aag:AaeL_AAEL014768/0.0/AAEL014768-PA; K00264 glutamate synthase (NADPH/NADH) EC:1.4.1.13 1.4.1.14	SPAPB1E7.07/0.0/E KOG0399 Glutamate synthase	PTHR11938:SF1/0.0/--	biological_process:GO:0006807//nitrogen compound metabolic process;molecular_function:GO:0045181//glutamate synthase activity, NAD(P)H as acceptor;GO:0000166//nucleotide binding;GO:0048037//cofactor binding;
Bni_Flc_00839					gi|330842457|ref|XP_003293194.1|/5.98874e-91/hypothetical protein DICPUDRAFT_95768 Dictyostelium purpureum &gt;gi|325076486|gb|EGC30267.1| hypothetical protein DICPUDRAFT_95768 Dictyostelium purpureum	sp|Q54IL5|UGT52_DICDI/4.42e-71/UDP-sugar-dependent glycosyltransferase 52 OS=Dictyostelium discoideum GN=ugt52 PE=2 SV=1	aqu:105312289/5.41e-06/UDP-glucuronosyltransferase 1-1-like; K00699 glucuronosyltransferase EC:2.4.1.17	YLR189c/9.78e-155/GC KOG1192 UDP-glucuronosyl and UDP-glucosyl transferase	PTHR11926:SF417/7.2E-190/--	biological_process:GO:0071704//organic substance metabolic process;molecular_function:GO:0016740//transferase activity;
Bni_Flc_00840	chr10	PHNS01006792.1	scaffold4	3898986_3905650_+	gi|768189759|gb|KJH46149.1|/1.0845e-54/tetratricopeptide repeat protein Dictyocaulus viviparus	sp|P56558|OGT1_RAT/1.63e-50/UDP-N-acetylglucosamine--peptide N-acetylglucosaminyltransferase 110 kDa subunit OS=Rattus norvegicus GN=Ogt PE=1 SV=1	loa:LOAG_03076/9.56e-53/UDP-N-acetylglucosamine-peptide N-acetylglucosaminyltransferase; K09667 protein O-GlcNAc transferase EC:2.4.1.255	At5g18390/2.13e-161/R KOG4197 FOG: PPR repeat	PS51375/8.725/Pentatricopeptide (PPR) repeat profile.	NA
Bni_Flc_00841					gi|470531819|ref|XP_004358252.1|/3.26507e-125/tetratricopeptide repeat domain containing protein Acanthamoeba castellanii str. Neff &gt;gi|440804822|gb|ELR25688.1| tetratricopeptide repeat domain containing protein Acanthamoeba castellanii str. Neff	sp|Q54KD0|Y7407_DICDI/1.52e-53/TPR repeat-containing protein DDB_G0287407 OS=Dictyostelium discoideum GN=DDB_G0287407 PE=4 SV=1	crg:105326231/7.74e-62/TPR repeat-containing protein DDB_G0287407-like; K19360 nephrocystin-3	7294549/9.03e-36/Z KOG1840 Kinesin light chain	PS50005/10.738/TPR repeat profile.	NA
Bni_Flc_00842	chr1	PHNS01010418.1	scaffold23	510444_518838_-	gi|915661357|gb|KOC63940.1|/7.68454e-76/Putative 1-phosphatidylinositol 3-phosphate 5-kinase Habropoda laboriosa	sp|Q9Z1T6|FYV1_MOUSE/6.43e-51/1-phosphatidylinositol 3-phosphate 5-kinase OS=Mus musculus GN=Pikfyve PE=1 SV=3	obi:106882632/2.58e-59/1-phosphatidylinositol 3-phosphate 5-kinase-like; K00921 1-phosphatidylinositol-3-phosphate 5-kinase EC:2.7.1.150	At3g14270/0.0/T KOG0230 Phosphatidylinositol-4-phosphate 5-kinase and related FYVE finger-containing proteins	PTHR11353/0.0/--	NA
Bni_Flc_00843	chr6	PHNS01006359.1	scaffold9	4006213_4019831_+	gi|281202568|gb|EFA76770.1|/0/ABC transporter C family protein Polysphondylium pallidum PN500	sp|Q54U44|ABCCC_DICDI/0.0/ABC transporter C family member 12 OS=Dictyostelium discoideum GN=abcC12 PE=3 SV=1	xla:108695765/0.0/abcc2.L, abc30, cmoat, cmrp, djs, mrp2; ATP binding cassette subfamily C member 2 L homeolog; K05666 ATP-binding cassette, subfamily C (CFTR/MRP), member 2	At2g34660/0.0/Q KOG0054 Multidrug resistance-associated protein/mitoxantrone resistance protein, ABC superfamily	PS50893/18.301/ATP-binding cassette, ABC transporter-type domain profile.	NA
Bni_Flc_00844					gi|733891092|ref|XP_010710436.1|/5.75243e-95/PREDICTED: dedicator of cytokinesis protein 2-like, partial Meleagris gallopavo	sp|Q8BUR4|DOCK1_MOUSE/8.62e-94/Dedicator of cytokinesis protein 1 OS=Mus musculus GN=Dock1 PE=1 SV=3	fca:101084320/5.64e-93/DOCK1; dedicator of cytokinesis 1; K13708 dedicator of cytokinesis protein 1	Hs4503355/9.52e-94/T KOG1998 Signaling protein DOCK180	PTHR23317:SF69/0.0/--	NA
Bni_Flc_00845	chr8	PHNS01012126.1	scaffold8	3177054_3184269_-	gi|167519242|ref|XP_001743961.1|/0/hypothetical protein Monosiga brevicollis MX1 &gt;gi|163777923|gb|EDQ91539.1| predicted protein Monosiga brevicollis MX1	sp|Q5R895|DPYD_PONAB/2.58e-08/Dihydropyrimidine dehydrogenase NADP(+) OS=Pongo abelii GN=DPYD PE=2 SV=1	aga:AgaP_AGAP006360/0.0/AGAP006360-PA; K00264 glutamate synthase (NADPH/NADH) EC:1.4.1.13 1.4.1.14	At5g53460/0.0/E KOG0399 Glutamate synthase	PTHR11938/1.1E-250/--	biological_process:GO:0006536//glutamate metabolic process;molecular_function:GO:0015930//glutamate synthase activity;GO:0005488//binding;
Bni_Flc_00846	chr10	PHNS01006553.1	scaffold42	1465208_1473861_+	gi|669220857|emb|CDW57821.1|/0/GTP EFTU D2 and LepA C and EFG C and GTP EFTU dom ain containing protein Trichuris trichiura	sp|B1X3K4|GUFP_PAUCH/0.0/Translation factor GUF1 homolog, organellar chromatophore OS=Paulinella chromatophora GN=lepA PE=3 SV=1	lve:103072277/2.40e-171/translation factor GUF1 homolog, chloroplastic-like; K04771 serine protease Do EC:3.4.21.107	At5g42390/0.0/O KOG0959 N-arginine dibasic convertase NRD1 and related Zn2+-dependent endopeptidases, insulinase superfamily	PTHR11851/0.0/--	NA
Bni_Flc_00847		PHNS01006803.1	scaffold164	157593_159581_+	gi|669215019|emb|CDW61002.1|/2.53493e-34/Cell wall-associated hydrolase Trichuris trichiura	NA	NA	NA	PF16940/1.0E-7/Chloroplast envelope transporter	NA
Bni_Flc_00849	chr2	PHNS01004728.1	scaffold21	1135111_1141623_-	gi|694833074|ref|XP_009473403.1|/0/PREDICTED: WD repeat and FYVE domain-containing protein 3 Nipponia nippon	sp|Q6VNB8|WDFY3_MOUSE/0.0/WD repeat and FYVE domain-containing protein 3 OS=Mus musculus GN=Wdfy3 PE=1 SV=1	adf:107342270/5.78e-93/protein FAN-like; K18953 factor associated with neutral sphingomyelinase activation	At1g03060_2/0.0/TU KOG1786 Lysosomal trafficking regulator LYST and related BEACH and WD40 repeat proteins	SM00320/0.72/WD40 repeats	NA
Bni_Flc_00851	chr2	PHNS01004728.1	scaffold21	1340153_1346158_-	NA	NA	NA	At3g22790/0.0/D LSE0159 A Predicted centromere protein	PTHR32258/0.0/--	NA
Bni_Flc_00852	chr10	PHNS01006792.1	scaffold4	4620842_4627826_-	gi|646723928|gb|KDR24362.1|/9.4965e-40/DnaJ-like protein subfamily C member 7 Zootermopsis nevadensis	sp|Q54IP0|DNJC7_DICDI/1.02e-34/DnaJ homolog subfamily C member 7 homolog OS=Dictyostelium discoideum GN=dnajc7 PE=1 SV=1	aqu:100633727/9.83e-40/dnaJ homolog subfamily C member 7-like; K09527 DnaJ homolog subfamily C member 7	At2g41520/3.96e-71/O KOG0550 Molecular chaperone (DnaJ superfamily)	PF13414/3.9E-12/TPR repeat	NA
Bni_Flc_00853	chr4	PHNS01001287.1	scaffold3	2710474_2719788_-	gi|936579425|ref|XP_014204275.1|/3.50668e-16/PREDICTED: calcineurin-binding protein cabin-1-like Copidosoma floridanum	sp|Q9Y6J0|CABIN_HUMAN/7.32e-13/Calcineurin-binding protein cabin-1 OS=Homo sapiens GN=CABIN1 PE=1 SV=1	adf:107340977/8.93e-14/calcineurin-binding protein cabin-1-like; K17613 calcineurin-binding protein cabin-1	At4g32820/0.0/R TWOG0795 TPR-repeat-containing protein	PTHR15502:SF7/0.0/--	NA
Bni_Flc_00854	chr4	PHNS01007953.1	scaffold17	904973_907918_+	gi|167519242|ref|XP_001743961.1|/0/hypothetical protein Monosiga brevicollis MX1 &gt;gi|163777923|gb|EDQ91539.1| predicted protein Monosiga brevicollis MX1	NA	bfo:BRAFLDRAFT_129259/0.0/hypothetical protein; K00264 glutamate synthase (NADPH/NADH) EC:1.4.1.13 1.4.1.14	At5g53460/0.0/E KOG0399 Glutamate synthase	PF12899/1.5E-77/Alkaline and neutral invertase	biological_process:GO:0006537//glutamate biosynthetic process;GO:0019676//ammonia assimilation cycle;cellular_component:GO:0005737//cytoplasm;molecular_function:GO:0015930//glutamate synthase activity;GO:0016639//oxidoreductase activity, acting on the CH-NH2 group of donors, NAD or NADP as acceptor;GO:0005488//binding;
Bni_Flc_00855	chr1	PHNS01010418.1	scaffold23	2045374_2053210_-	gi|290976573|ref|XP_002671014.1|/1.96745e-45/predicted protein Naegleria gruberi &gt;gi|284084579|gb|EFC38270.1| predicted protein Naegleria gruberi	NA	NA	At3g61690/0.0/L KOG1906 DNA polymerase sigma	PTHR23092/3.3E-126/--	NA
Bni_Flc_00856		PHNS01006803.1	scaffold164	157295_157626_+	gi|831789405|ref|XP_012759048.1|/0/hypothetical protein SAMD00019534_001610 Acytostelium subglobosum LB1 &gt;gi|735859680|dbj|GAM16986.1| hypothetical protein SAMD00019534_001610 Acytostelium subglobosum LB1	sp|Q86C65|TOR_DICDI/0.0/Target of rapamycin OS=Dictyostelium discoideum GN=tor PE=1 SV=1	lcm:102360124/0.0/MTOR; mechanistic target of rapamycin; K07203 serine/threonine-protein kinase mTOR EC:2.7.11.1	At1g50030/0.0/L KOG0891 DNA-dependent protein kinase	PS51189/62.816/FAT domain profile.	biological_process:GO:0044260//cellular macromolecule metabolic process;GO:0044238//primary metabolic process;molecular_function:GO:0016301//kinase activity;GO:0005488//binding;
Bni_Flc_00857	chr6	PHNS01006359.1	scaffold9	500407_513004_+	gi|743717003|ref|XP_010952175.1|/3.8056e-07/PREDICTED: hepatoma-derived growth factor Camelus bactrianus	sp|P51858|HDGF_HUMAN/4.33e-09/Hepatoma-derived growth factor OS=Homo sapiens GN=HDGF PE=1 SV=1	tgu:100225955/3.28e-08/HDGF; hepatoma-derived growth factor; K16641 hepatoma-derived growth factor	At5g23150/4.06e-118/K KOG1904 Transcription coactivator	PF04818/2.2E-8/RNA polymerase II-binding domain.	NA
Bni_Flc_00858	chr11	PHNS01004625.1	scaffold51	929325_946881_-	gi|291241601|ref|XP_002740701.1|/1.42428e-50/PREDICTED: nuclear pore complex protein Nup205 Saccoglossus kowalevskii	sp|Q92621|NU205_HUMAN/3.83e-41/Nuclear pore complex protein Nup205 OS=Homo sapiens GN=NUP205 PE=1 SV=3	sko:100371992/1.71e-51/NUP205; nucleoporin 205kDa; K14310 nuclear pore complex protein Nup205	At5g51200/0.0/S KOG1835 Uncharacterized conserved protein	PF11894/2.6E-102/Nuclear pore complex scaffold, nucleoporins 186/192/205	NA
Bni_Flc_00859					gi|146189553|emb|CAM91778.1|/7.66838e-42/hypothetical protein Platynereis dumerilii	sp|P57780|ACTN4_MOUSE/1.45e-40/Alpha-actinin-4 OS=Mus musculus GN=Actn4 PE=1 SV=1	lcm:102356889/1.43e-40/ACTN4; actinin alpha 4; K05699 actinin alpha 1/4	Hs4557241/3.54e-40/Z KOG0035 Ca2+-binding actin-bundling protein (actinin), alpha chain (EF-Hand protein superfamily)	PS00019/-/Actinin-type actin-binding domain signature 1.	biological_process:GO:1903578//regulation of ATP metabolic process;GO:0043467//regulation of generation of precursor metabolites and energy;GO:0006936//muscle contraction;GO:0048583//regulation of response to stimulus;GO:0090257//regulation of muscle system process;GO:0048523//negative regulation of cellular process;GO:0048041//focal adhesion assembly;cellular_component:GO:0070062//extracellular …
Bni_Flc_00860	chr9	PHNS01001598.1	scaffold2	1746097_1753126_-	NA	NA	NA	At3g48050/2.58e-81/K KOG1886 BAH domain proteins	SM00509/7.4E-26/Domain in the N-terminus of transcription elongation factor S-II (and elsewhere)	NA
Bni_Flc_00861	chr4	PHNS01007953.1	scaffold17	3218785_3224933_-	gi|560119286|emb|CDJ96076.1|/0/Protein of unknown function DUF889 domain containing protein, partial Haemonchus contortus	sp|Q0R4F1|PIF1_XENLA/5.37e-17/ATP-dependent DNA helicase PIF1 OS=Xenopus laevis GN=pif1 PE=2 SV=1	api:103311494/5.63e-114/ATP-dependent DNA helicase pif1-like; K15255 ATP-dependent DNA helicase PIF1 EC:3.6.4.12	At1g54430/0.0/D KOG0987 DNA helicase PIF1/RRM3	PTHR10492/0.0/--	NA
Bni_Flc_00862	chr14	PHNS01006314.1	scaffold11	344606_351487_-	gi|66815437|ref|XP_641735.1|/0/RNA polymerase II largest subunit Dictyostelium discoideum AX4 &gt;gi|166202448|sp|P35084.2|RPB1_DICDI RecName: Full=DNA-directed RNA polymerase II subunit rpb1; Short=RNA polymerase II subunit B1; AltName: Full=DNA-directed RNA polymerase III subunit A &gt;gi|60469758|gb|EAL67745.1| RNA polymerase II largest subunit Dictyostelium discoideum AX4	sp|P35084|RPB1_DICDI/0.0/DNA-directed RNA polymerase II subunit rpb1 OS=Dictyostelium discoideum GN=polr2a PE=2 SV=2	ola:101160848/0.0/polr2a; RNA polymerase II subunit A; K03006 DNA-directed RNA polymerase II subunit RPB1 EC:2.7.7.6	At4g35800/0.0/K KOG0260 RNA polymerase II, large subunit	PS00115/-/Eukaryotic RNA polymerase II heptapeptide repeat.	biological_process:GO:0006366//transcription from RNA polymerase II promoter;cellular_component:GO:0005665//DNA-directed RNA polymerase II, core complex;molecular_function:GO:0003677//DNA binding;GO:0001055//RNA polymerase II activity;
Bni_Flc_00863	chr11	PHNS01012166.1	scaffold22	2851837_2861211_-	NA	NA	NA	NA	PTHR34418/0.0/--	NA
Bni_Flc_00864		PHNS01004261.1	scaffold416	12193_29906_+	NA	NA	NA	NA	PTHR35833/0.0/--	NA
Bni_Flc_00865					gi|754352094|ref|XP_004343620.2|/3.32089e-12/hypothetical protein CAOG_07746 Capsaspora owczarzaki ATCC 30864 &gt;gi|765557010|gb|KJE97319.1| hypothetical protein CAOG_007746 Capsaspora owczarzaki ATCC 30864	sp|Q14667|K0100_HUMAN/4.05e-09/UPF0378 protein KIAA0100 OS=Homo sapiens GN=KIAA0100 PE=1 SV=3	NA	SPAC3H5.09c/9.24e-98/S KOG1910 Uncharacterized conserved protein	PTHR15678:SF6/2.0E-203/--	NA
Bni_Flc_00866	chr6	PHNS01002815.1	scaffold37	1205766_1211866_+	NA	NA	NA	NA	PTHR33405/2.2E-113/--	NA
Bni_Flc_00867					gi|957853464|ref|XP_014676647.1|/4.14268e-25/PREDICTED: HEAT repeat-containing protein 5B-like Priapulus caudatus	sp|Q86XA9|HTR5A_HUMAN/1.27e-21/HEAT repeat-containing protein 5A OS=Homo sapiens GN=HEATR5A PE=1 SV=2	NA	Hs20482245/8.83e-22/S KOG1822 Uncharacterized conserved protein	PTHR21663/1.3E-156/--	NA
Bni_Flc_00868		PHNS01007374.1	scaffold899	37887_53530_-	gi|330801985|ref|XP_003289002.1|/1.02986e-63/hypothetical protein DICPUDRAFT_34947 Dictyostelium purpureum &gt;gi|325080932|gb|EGC34467.1| hypothetical protein DICPUDRAFT_34947 Dictyostelium purpureum	sp|A1A5F2|HTR5B_XENTR/2.24e-53/HEAT repeat-containing protein 5B OS=Xenopus tropicalis GN=heatr5b PE=2 SV=1	NA	At1g67140/0.0/S KOG1822 Uncharacterized conserved protein	PTHR21663/0.0/--	NA
Bni_Flc_00869	chr11	PHNS01012166.1	scaffold22	2019769_2031031_+	gi|828214614|ref|XP_002156552.3|/0/PREDICTED: UDP-glucose:glycoprotein glucosyltransferase 1-like Hydra vulgaris	sp|Q09332|UGGG_DROME/0.0/UDP-glucose:glycoprotein glucosyltransferase OS=Drosophila melanogaster GN=Ugt PE=1 SV=2	hmg:100200765/0.0/UDP-glucose:glycoprotein glucosyltransferase 1-like; K11718 UDP-glucose:glycoprotein glucosyltransferase EC:2.4.1.-	At1g71220/0.0/G KOG1879 UDP-glucose:glycoprotein glucosyltransferase	PTHR11226:SF0/0.0/--	NA
Bni_Flc_00870	chr10	PHNS01010760.1	scaffold68	213031_229246_-	gi|260797970|ref|XP_002593973.1|/7.54556e-09/hypothetical protein BRAFLDRAFT_68590 Branchiostoma floridae &gt;gi|229279206|gb|EEN49984.1| hypothetical protein BRAFLDRAFT_68590 Branchiostoma floridae	sp|Q9EPV5|APAF_RAT/2.06e-08/Apoptotic protease-activating factor 1 OS=Rattus norvegicus GN=Apaf1 PE=1 SV=1	rno:78963/3.03e-07/Apaf1; apoptotic peptidase activating factor 1; K02084 apoptotic protease-activating factor	NA	PTHR23155/1.1E-146/--	NA
Bni_Flc_00871	chr7	PHNS01001396.1	scaffold126	418243_425156_+	gi|762084742|ref|XP_011424871.1|/4.02954e-93/PREDICTED: uncharacterized protein LOC105326499 Crassostrea gigas	sp|Q8BV79|TRNK1_MOUSE/2.00e-70/TPR and ankyrin repeat-containing protein 1 OS=Mus musculus GN=Trank1 PE=2 SV=3	NA	At1g65780/6.27e-07/A KOG1801 tRNA-splicing endonuclease positive effector (SEN1)	PF00580/4.6E-7/UvrD/REP helicase N-terminal domain	NA
Bni_Flc_00872	chr10	PHNS01006792.1	scaffold4	3695792_3708998_-	gi|679141990|gb|KFW69839.1|/7.93468e-149/Transcriptional regulator ATRX, partial Pygoscelis adeliae	sp|A4IHD2|ARIP4_XENTR/2.93e-124/Helicase ARIP4 OS=Xenopus tropicalis GN=rad54l2 PE=2 SV=1	fch:102056585/2.46e-148/ATRX; ATRX, chromatin remodeler; K10779 transcriptional regulator ATRX EC:3.6.4.12	At1g08600/0.0/K KOG1015 Transcription regulator XNP/ATRX, DEAD-box superfamily	PTHR10799:SF350/1.9E-292/--	NA
Bni_Flc_00873	chr13	PHNS01003683.1	scaffold25	749823_758808_+	gi|698412748|ref|XP_009811718.1|/2.23144e-09/PREDICTED: poly ADP-ribose polymerase 15, partial Gavia stellata	NA	gga:101747378/5.41e-09/poly ADP-ribose polymerase 14-like; K15261 poly ADP-ribose polymerase 10/14/15 EC:2.4.2.30	NA	PS51059/43.51/PARP catalytic domain profile.	NA
Bni_Flc_00874	chr10	PHNS01006792.1	scaffold4	828728_834840_-	gi|123486693|ref|XP_001324781.1|/1.21844e-07/Response regulator receiver domain containing protein Trichomonas vaginalis G3 &gt;gi|121907669|gb|EAY12558.1| Response regulator receiver domain containing protein Trichomonas vaginalis G3	NA	NA	At5g02810/5.99e-59/K KOG1601 GATA-4/5/6 transcription factors	PTHR26402:SF525/8.9E-32/--	NA
Bni_Flc_00875	chr7	PHNS01007451.1	scaffold27	1672218_1685776_-	gi|831761291|ref|XP_012750211.1|/1.9466e-86/hypothetical protein SAMD00019534_101180, partial Acytostelium subglobosum LB1 &gt;gi|735850843|dbj|GAM26943.1| hypothetical protein SAMD00019534_101180, partial Acytostelium subglobosum LB1	sp|Q8T2I8|SEPA_DICDI/2.04e-86/Serine/threonine-protein kinase sepA OS=Dictyostelium discoideum GN=sepA PE=2 SV=1	chx:102172769/2.82e-55/MAP3K19; mitogen-activated protein kinase kinase kinase 19; K17533 mitogen-activated protein kinase kinase kinase 19 EC:2.7.11.25	At3g13530/0.0/T KOG0198 MEKK and related serine/threonine protein kinases	PTHR24361:SF326/3.4E-195/--	biological_process:GO:0023014//signal transduction by protein phosphorylation;GO:0030036//actin cytoskeleton organization;cellular_component:GO:0005737//cytoplasm;molecular_function:GO:0005524//ATP binding;GO:0004702//signal transducer, downstream of receptor, with serine/threonine kinase activity;
Bni_Flc_00876	chr4	PHNS01001287.1	scaffold3	1817413_1826655_-	gi|861640178|gb|KMQ93106.1|/7.38568e-11/hypothetical protein RF55_6818 Lasius niger	NA	NA	At1g58250/0.0/S KOG1910 Uncharacterized conserved protein	PTHR15678:SF8/0.0/--	NA
Bni_Flc_00877	chr2	PHNS01008662.1	scaffold12	1965974_1975889_+	gi|591360215|ref|XP_007055031.1|/6.32989e-14/PREDICTED: E1A-binding protein p400-like Chelonia mydas	sp|Q8CHI8|EP400_MOUSE/1.57e-13/E1A-binding protein p400 OS=Mus musculus GN=Ep400 PE=1 SV=3	cmy:102930763/7.60e-15/EP400; E1A binding protein p400; K11320 E1A-binding protein p400 EC:3.6.4.-	Hs15805014/6.13e-13/R KOG0391 SNF2 family DNA-dependent ATPase	PTHR10799/1.7E-59/--	NA
Bni_Flc_00878	chr7	PHNS01007451.1	scaffold27	1019538_1032451_-	gi|281206007|gb|EFA80196.1|/4.18081e-57/vacuolar protein sorting-associated protein 13 family protein Polysphondylium pallidum PN500	sp|Q55FG3|VP13C_DICDI/1.76e-52/Putative vacuolar protein sorting-associated protein 13C OS=Dictyostelium discoideum GN=tipC PE=3 SV=1	asn:102371410/1.78e-29/VPS13C; vacuolar protein sorting 13 homolog C; K19525 vacuolar protein sorting-associated protein 13A/C	YLL040c/3.53e-39/U KOG1809 Vacuolar protein sorting-associated protein	PTHR16166:SF87/0.0/--	NA
Bni_Flc_00879		PHNS01004942.1	scaffold96	451419_460684_-	gi|831784348|ref|XP_012757437.1|/1.73071e-41/hypothetical protein SAMD00019534_026850 Acytostelium subglobosum LB1 &gt;gi|735858069|dbj|GAM19510.1| hypothetical protein SAMD00019534_026850 Acytostelium subglobosum LB1	sp|Q80XK6|ATG2B_MOUSE/4.53e-28/Autophagy-related protein 2 homolog B OS=Mus musculus GN=Atg2b PE=1 SV=3	nvi:100123456/1.04e-34/Atg2; ATG2 autophagy related 2 homolog; K17906 autophagy-related protein 2	At3g19190/0.0/U KOG2993 Cytoplasm to vacuole targeting protein	PTHR13190/0.0/--	NA
Bni_Flc_00880	chr1	PHNS01007343.1	scaffold5	5266364_5266506_+	gi|908468048|ref|XP_013087590.1|/4.9483e-91/PREDICTED: 1-phosphatidylinositol 3-phosphate 5-kinase-like isoform X4 Biomphalaria glabrata	sp|Q9Y2I7|FYV1_HUMAN/2.90e-73/1-phosphatidylinositol 3-phosphate 5-kinase OS=Homo sapiens GN=PIKFYVE PE=1 SV=3	xtr:550069/3.47e-81/pikfyve, pip5k3; phosphoinositide kinase, FYVE finger containing; K00921 1-phosphatidylinositol-3-phosphate 5-kinase EC:2.7.1.150	At1g71010/0.0/T KOG0230 Phosphatidylinositol-4-phosphate 5-kinase and related FYVE finger-containing proteins	PS51455/58.987/Phosphatidylinositol phosphate kinase (PIPK) domain profile.	NA
Bni_Flc_00881	chr1	PHNS01010418.1	scaffold23	1013122_1022836_-	gi|762150090|ref|XP_011412998.1|/8.7145e-122/PREDICTED: vacuolar protein sorting-associated protein 8 homolog Crassostrea gigas	sp|Q0P5W1|VPS8_MOUSE/3.46e-88/Vacuolar protein sorting-associated protein 8 homolog OS=Mus musculus GN=Vps8 PE=2 SV=1	crg:105317892/1.05e-122/vacuolar protein sorting-associated protein 8 homolog; K20178 vacuolar protein sorting-associated protein 8	At4g00800_2/0.0/U KOG2079 Vacuolar assembly/sorting protein VPS8	PS50089/9.686/Zinc finger RING-type profile.	NA
Bni_Flc_00882		PHNS01010783.1	scaffold270	36342_41826_-	gi|501595169|ref|YP_007890615.1|/3.88502e-168/NADH dehydrogenase subunit 5 (mitochondrion) Jakoba bahamiensis &gt;gi|462269319|gb|AGH24109.1| NADH dehydrogenase subunit 5 (mitochondrion) Jakoba bahamiensis	sp|Q34313|NU5M_DICDI/3.66e-133/NADH-ubiquinone oxidoreductase chain 5 OS=Dictyostelium discoideum GN=nad5 PE=3 SV=2	aqu:4794342/6.18e-137/ND5; NADH dehydrogenase subunit 5; K03883 NADH-ubiquinone oxidoreductase chain 5 EC:1.6.5.3	AtMi005/0.0/C KOG4668 NADH dehydrogenase subunits 2, 5, and related proteins	PTHR22773/5.7E-163/--	biological_process:GO:0042773//ATP synthesis coupled electron transport;cellular_component:GO:0005743//mitochondrial inner membrane;GO:0016021//integral component of membrane;GO:0070469//respiratory chain;molecular_function:GO:0008137//NADH dehydrogenase (ubiquinone) activity;
Bni_Flc_00883	chr11	PHNS01012166.1	scaffold22	2893395_2907701_-	gi|831754114|ref|XP_012748017.1|/0/hypothetical protein SAMD00019534_121870 Acytostelium subglobosum LB1 &gt;gi|735848846|dbj|GAM29011.1| hypothetical protein SAMD00019534_121870 Acytostelium subglobosum LB1	sp|O14981|BTAF1_HUMAN/0.0/TATA-binding protein-associated factor 172 OS=Homo sapiens GN=BTAF1 PE=1 SV=2	phi:102108501/0.0/BTAF1; B-TFIID TATA-box binding protein associated factor 1; K15192 TATA-binding protein-associated factor EC:3.6.4.-	At3g54280/0.0/K KOG0392 SNF2 family DNA-dependent ATPase domain-containing protein	PS51194/13.347/Superfamilies 1 and 2 helicase C-terminal domain profile.	NA
Bni_Flc_00884	chr2	PHNS01004728.1	scaffold21	887592_895372_+	NA	NA	NA	NA	PTHR32093/4.1E-106/--	NA
Bni_Flc_00885					gi|939262113|ref|XP_014250971.1|/0/PREDICTED: dynamin isoform X7 Cimex lectularius	sp|P21575|DYN1_RAT/0.0/Dynamin-1 OS=Rattus norvegicus GN=Dnm1 PE=1 SV=2	pxy:105393043/0.0/dynamin; K01528 dynamin GTPase EC:3.6.5.5	Hs4758182/0.0/UR KOG0446 Vacuolar sorting protein VPS1, dynamin, and related proteins	SM00302/6.2E-10/Dynamin GTPase effector domain	NA
Bni_Flc_00886	chr3	PHNS01011683.1	scaffold18	533886_544481_-	gi|950970943|ref|XP_014454451.1|/1.31018e-72/PREDICTED: bromodomain and WD repeat-containing protein 1 Alligator mississippiensis	sp|Q9NSI6|BRWD1_HUMAN/5.44e-73/Bromodomain and WD repeat-containing protein 1 OS=Homo sapiens GN=BRWD1 PE=1 SV=4	amj:106736749/1.57e-73/BRWD1; bromodomain and WD repeat domain containing 1; K11798 bromodomain and WD repeat domain containing protein 1/3	At5g49430/0.0/R KOG0644 Uncharacterized conserved protein, contains WD40 repeat and BROMO domains	PS50082/12.781/Trp-Asp (WD) repeats profile.	NA
Bni_Flc_00887	chr1	PHNS01010418.1	scaffold23	2045213_2053210_-	gi|290976573|ref|XP_002671014.1|/8.17051e-66/predicted protein Naegleria gruberi &gt;gi|284084579|gb|EFC38270.1| predicted protein Naegleria gruberi	NA	NA	At3g61690/0.0/L KOG1906 DNA polymerase sigma	PTHR23092:SF19/1.9E-296/--	NA
Bni_Flc_00888		PHNS01004649.1	scaffold655	10315_15951_-	NA	NA	NA	NA	NA	NA
Bni_Flc_00889	chr6	PHNS01002840.1	scaffold45	104772_106834_-	gi|719769482|ref|XP_010218741.1|/0/PREDICTED: LOW QUALITY PROTEIN: KRAB-A domain-containing protein 2, partial Tinamus guttatus	sp|P20825|POL2_DROME/8.59e-93/Retrovirus-related Pol polyprotein from transposon 297 OS=Drosophila melanogaster GN=pol PE=4 SV=1	pxy:105386838/2.31e-72/uncharacterized LOC105386838; K14401 cleavage and polyadenylation specificity factor subunit 1	At3g11970_2/0.0/R KOG0017 FOG: Transposon-encoded proteins with TYA, reverse transcriptase, integrase domains in various combinations	PF00665/2.8E-12/Integrase core domain	NA
Bni_Flc_00890					gi|507711328|ref|XP_004647135.1|/9.03118e-24/PREDICTED: extended synaptotagmin-1 Octodon degus	sp|Q9Z1X1|ESYT1_RAT/7.16e-24/Extended synaptotagmin-1 OS=Rattus norvegicus GN=Esyt1 PE=2 SV=1	fpg:101924060/3.74e-10/ras GTPase-activating protein 4-like; K17630 Ras GTPase-activating protein 4	SPAPYUK71.03c/3.64e-179/R KOG1012 Ca2+-dependent lipid-binding protein CLB1/vesicle protein vp115/Granuphilin A, contains C2 domain	PS50004/12.04/C2 domain profile.	NA
Bni_Flc_00891		PHNS01010920.1	scaffold135	323863_335606_-	gi|796536107|gb|AKA60071.1|/3.14262e-58/ribulose-1,5-bisphosphate carboxylase/oxygenase large subunit (chloroplast) Picomonas sp. DN1	sp|A5CKB9|RBL_PAUCH/1.06e-45/Ribulose bisphosphate carboxylase large chain OS=Paulinella chromatophora GN=rbcL PE=3 SV=1	adf:107338336/2.12e-09/F-box/LRR-repeat protein 20-like; K10268 F-box and leucine-rich repeat protein 2/20	AtCh031/3.24e-62/C LSE2181 A Ribulose 1,5-bisphosphate carboxylase, large subunit	PTHR30075:SF3/9.1E-169/--	biological_process:GO:0019253//reductive pentose-phosphate cycle;GO:0055114//oxidation-reduction process;cellular_component:GO:0009507//chloroplast;molecular_function:GO:0000287//magnesium ion binding;GO:0004497//monooxygenase activity;GO:0016984//ribulose-bisphosphate carboxylase activity;
Bni_Flc_00892	chr1	PHNS01007343.1	scaffold5	686419_689066_+	gi|873224042|emb|CEM27250.1|/0/unnamed protein product Vitrella brassicaformis CCMP3155	sp|Q627N3|GLC7B_CAEBR/9.20e-76/Serine/threonine-protein phosphatase PP1-beta OS=Caenorhabditis briggsae GN=gsp-2 PE=3 SV=1	loa:LOAG_06374/9.64e-76/serine/threonine protein phosphatase PP1-beta catalytic subunit; K06269 serine/threonine-protein phosphatase PP1 catalytic subunit EC:3.1.3.16	At1g08420_1/0.0/R KOG0379 Kelch repeat-containing proteins	PR00114/9.0E-61/Serine/threonine phosphatase family signature	NA
Bni_Flc_00893		PHNS01004489.1	scaffold244	139409_144997_+	gi|501673523|ref|YP_007890806.1|/7.38853e-23/NADH dehydrogenase subunit 1 (mitochondrion) Seculamonas ecuadoriensis &gt;gi|462269915|gb|AGH24501.1| NADH dehydrogenase subunit 1 (mitochondrion) Seculamonas ecuadoriensis	sp|Q37556|NU1M_METSE/4.68e-20/NADH-ubiquinone oxidoreductase chain 1 OS=Metridium senile GN=ND1 PE=3 SV=1	adf:17674599/7.65e-19/ND1; NADH dehydrogenase subunit 1; K03878 NADH-ubiquinone oxidoreductase chain 1 EC:1.6.5.3	AtMi093/1.06e-30/C KOG4770 NADH dehydrogenase subunit 1	NA	biological_process:GO:0055114//oxidation-reduction process;cellular_component:GO:0016021//integral component of membrane;GO:0005743//mitochondrial inner membrane;molecular_function:GO:0008137//NADH dehydrogenase (ubiquinone) activity;
Bni_Flc_00894	chr9	PHNS01001598.1	scaffold2	1155838_1161839_+	NA	NA	NA	NA	NA	NA
Bni_Flc_00895		PHNS01002330.1	scaffold148	102125_109416_+	gi|66826833|ref|XP_646771.1|/1.6731e-49/hypothetical protein DDB_G0269198 Dictyostelium discoideum AX4 &gt;gi|60474012|gb|EAL71949.1| hypothetical protein DDB_G0269198 Dictyostelium discoideum AX4	sp|Q6BCB4|SC16B_RABIT/3.51e-29/Protein transport protein Sec16B OS=Oryctolagus cuniculus GN=SEC16B PE=2 SV=1	obi:106868398/1.34e-32/uncharacterized LOC106868398; K20353 COPII coat assembly protein SEC16	At5g47490/0.0/K KOG1913 Regucalcin gene promoter region-related protein (RGPR)	PF12932/3.9E-22/Vesicle coat trafficking protein Sec16 mid-region	NA
Bni_Flc_00896	chr1	PHNS01010418.1	scaffold23	1907613_1920604_-	gi|290987096|ref|XP_002676259.1|/3.20106e-62/hypothetical protein NAEGRDRAFT_80039 Naegleria gruberi &gt;gi|284089860|gb|EFC43515.1| hypothetical protein NAEGRDRAFT_80039 Naegleria gruberi	sp|O15818|CLU_DICDI/3.89e-58/Clustered mitochondria protein homolog OS=Dictyostelium discoideum GN=clua PE=1 SV=2	tca:663660/4.47e-54/clustered mitochondria protein homolog; K03255 protein TIF31	At4g28080/0.0/R KOG1839 Uncharacterized protein CLU1/cluA/TIF31 involved in mitochondrial morphology/distribution, also found associated with eIF-3	PTHR12601:SF17/0.0/--	NA
Bni_Flc_00897	chr9	PHNS01001598.1	scaffold2	1755320_1762730_-	gi|405951983|gb|EKC19845.1|/7.18898e-08/Serine/threonine-protein phosphatase 1 regulatory subunit 10 Crassostrea gigas	NA	crg:105327467/9.69e-09/serine/threonine-protein phosphatase 1 regulatory subunit 10-like; K17552 protein phosphatase 1 regulatory subunit 10	At3g48050/0.0/K KOG1886 BAH domain proteins	SM00439/3.0E-23/Bromo adjacent homology domain	NA
Bni_Flc_00898		PHNS01002412.1	scaffold360	32969_38392_+	gi|462269717|gb|AGH24378.1|/1.20572e-66/NADH dehydrogenase subunit 4 (mitochondrion) Reclinomonas americana ATCC 50283	sp|O47497|NU4M_METSE/3.16e-49/NADH-ubiquinone oxidoreductase chain 4 OS=Metridium senile GN=ND4 PE=3 SV=1	aqu:4794343/6.26e-49/ND4; NADH dehydrogenase subunit 4; K03881 NADH-ubiquinone oxidoreductase chain 4 EC:1.6.5.3	AtMi046/1.47e-83/C KOG4845 NADH dehydrogenase, subunit 4	PTHR22773/1.6E-126/--	biological_process:GO:0006120//mitochondrial electron transport, NADH to ubiquinone;cellular_component:GO:0016021//integral component of membrane;GO:0005739//mitochondrion;molecular_function:GO:0008137//NADH dehydrogenase (ubiquinone) activity;
Bni_Flc_00899	chr9	PHNS01001598.1	scaffold2	1203032_1213081_+	gi|281201057|gb|EFA75271.1|/2.94013e-16/armadillo-like helical domain-containing protein Polysphondylium pallidum PN500	sp|Q5VW36|FOCAD_HUMAN/7.75e-09/Focadhesin OS=Homo sapiens GN=FOCAD PE=1 SV=1	NA	NA	PF12530/8.8E-61/Protein of unknown function (DUF3730)	NA
Bni_Flc_00900					gi|762163296|ref|XP_011419935.1|/7.18874e-52/PREDICTED: E3 ubiquitin-protein ligase UBR2-like isoform X1 Crassostrea gigas	sp|Q6WKZ8|UBR2_MOUSE/1.23e-48/E3 ubiquitin-protein ligase UBR2 OS=Mus musculus GN=Ubr2 PE=1 SV=2	crg:105322761/8.63e-53/E3 ubiquitin-protein ligase UBR2-like; K10626 E3 ubiquitin-protein ligase UBR2 EC:2.3.2.27	SPAC15A10.11/3.57e-116/O KOG1140 N-end rule pathway, recognition component UBR1	PTHR21497:SF32/0.0/--	NA
Bni_Flc_00901	chr13	PHNS01003683.1	scaffold25	2473508_2488429_-	gi|780002073|ref|XP_011681620.1|/1.60429e-06/PREDICTED: extensin-like Strongylocentrotus purpuratus	NA	NA	At4g29990/2.74e-68/T LSE0002 A Receptor protein kinase containing LRR repeats	PTHR27003/2.9E-111/--	NA
Bni_Flc_00902	chr13	PHNS01003683.1	scaffold25	2231782_2249413_+	gi|734556975|gb|KHN83792.1|/9.95022e-24/Vacuolar protein sorting-associated protein 13C Toxocara canis	sp|Q709C8|VP13C_HUMAN/2.11e-20/Vacuolar protein sorting-associated protein 13C OS=Homo sapiens GN=VPS13C PE=1 SV=1	hmg:100215098/3.30e-23/vacuolar protein sorting-associated protein 13A-like; K19525 vacuolar protein sorting-associated protein 13A/C	At4g17120/0.0/U KOG1809 Vacuolar protein sorting-associated protein	PF06650/1.8E-11/SHR-binding domain of vacuolar-sorting associated protein 13	NA
Bni_Flc_00903		PHNS01010783.1	scaffold270	123739_129242_+	gi|512850405|ref|XP_002938353.2|/1.52608e-09/PREDICTED: uncharacterized protein LOC100490320 Xenopus tropicalis	sp|O00370|LORF2_HUMAN/3.35e-08/LINE-1 retrotransposable element ORF2 protein OS=Homo sapiens PE=1 SV=1	NA	At4g02490/1.14e-52/R KOG1075 FOG: Reverse transcriptase	NA	NA
Bni_Flc_00904	chr4	PHNS01001287.1	scaffold3	92478_100887_+	gi|642918509|ref|XP_008191502.1|/4.46924e-149/PREDICTED: brefeldin A-inhibited guanine nucleotide-exchange protein 1 Tribolium castaneum	sp|Q9Y6D5|BIG2_HUMAN/1.55e-139/Brefeldin A-inhibited guanine nucleotide-exchange protein 2 OS=Homo sapiens GN=ARFGEF2 PE=1 SV=3	tca:661541/5.37e-150/brefeldin A-inhibited guanine nucleotide-exchange protein 1; K18442 brefeldin A-inhibited guanine nucleotide-exchange protein	At3g60860/0.0/U KOG0929 Guanine nucleotide exchange factor	PF09324/2.4E-32/Domain of unknown function (DUF1981)	NA
Bni_Flc_00905					gi|829795686|ref|XP_012626068.1|/1.05863e-137/PREDICTED: probable ATP-dependent RNA helicase DDX60 isoform X3 Microcebus murinus	sp|Q8IY21|DDX60_HUMAN/8.47e-135/Probable ATP-dependent RNA helicase DDX60 OS=Homo sapiens GN=DDX60 PE=1 SV=3	hmg:100215577/1.46e-142/probable ATP-dependent RNA helicase DDX60; K20103 ATP-dependent RNA helicase DDX60 EC:3.6.4.13	SPAC694.02/0.0/R KOG0949 Predicted helicase, DEAD-box superfamily	PF00271/1.7E-7/Helicase conserved C-terminal domain	NA
[truncated: 29,705 more rows]
