# Supplementary material for: A genomic resource derived from the integration of genome sequences, expressed transcripts and genetic markers in ramie
Source: BMC Genomics. 2019 Jun 11;20:476. doi: 10.1186/s12864-019-5878-8 (PMC6558782; doi:10.1186/s12864-019-5878-8)
Supplement: Supplementary file 2 — Table S2. Information of 55,882 SNPs. (XLSX 3106 kb) [file 12864_2019_5878_MOESM2_ESM.xlsx]

## Sheet: Sheet1
	Table S2 Information of 55,882 SNPs
Rename	scaffold	scaffold_position	chromosome	chr_postion	Base	Genotype in BNT	Genotype in ZSZ1
Bni_Flc_04588|43	PHNS01001287.1	612125	chr4	5830095	C	CT	TT
Bni_Flc_04588|54	PHNS01001287.1	612136	chr4	5830084	G	GG	GG
Bni_Flc_04588|83	PHNS01001287.1	612165	chr4	5830055	G	CG	CC
Bni_Flc_04588|139	PHNS01001287.1	612221	chr4	5829999	C	CC	CT
Bni_Flc_04588|226	PHNS01001287.1	612308	chr4	5829912	C	AC	AA
Bni_Flc_04588|361	PHNS01001287.1	612443	chr4	5829777	C	CC	CC
Bni_Flc_04588|613	PHNS01001287.1	612695	chr4	5829525	A	AG	GG
Bni_Flc_04588|622	PHNS01001287.1	612704	chr4	5829516	G	AG	AA
Bni_Flc_04588|670	PHNS01001287.1	612752	chr4	5829468	T	TT	CT
Bni_Flc_04588|676	PHNS01001287.1	612758	chr4	5829462	G	AG	AA
Bni_Flc_04588|690	PHNS01001287.1	612772	chr4	5829448	C	CT	TT
Bni_Flc_04588|696	PHNS01001287.1	612778	chr4	5829442	C	TT	TT
Bni_Flc_04588|708	PHNS01001287.1	612790	chr4	5829430	G	GG	AG
Bni_Flc_04588|736	PHNS01001287.1	612818	chr4	5829402	C	TT	TT
Bni_Flc_04588|756	PHNS01001287.1	612838	chr4	5829382	G	GG	GG
Bni_Flc_04588|805	PHNS01001287.1	612887	chr4	5829333	A	AG	GG
Bni_Flc_07731|107	PHNS01007451.1	1833363	chr7	1574076	A	GG	AG
Bni_Flc_07731|212	PHNS01007451.1	1833468	chr7	1573971	G	GG	AG
Bni_Flc_07731|230	PHNS01007451.1	1833486	chr7	1573953	T	CC	CC
Bni_Flc_07731|395	PHNS01007451.1	1833651	chr7	1573788	C	CC	CC
Bni_Flc_07734|203	PHNS01001346.1	293593			A	AA	AA
Bni_Flc_07734|299	PHNS01001346.1	293497			C	CG	CC
Bni_Flc_07734|347	PHNS01001346.1	293449			C	CC	CC
Bni_Flc_07734|383	PHNS01001346.1	293413			G	GG	AG
Bni_Flc_07734|440	PHNS01001346.1	293356			C	CT	CC
Bni_Flc_04593|371	PHNS01001598.1	4740480	chr9	11542144	G	AG	AG
Bni_Flc_04593|384	PHNS01001598.1	4740467	chr9	11542157	C	CC	CC
Bni_Flc_07745|96	PHNS01006314.1	1505588	chr14	5741435	C	CT	CC
Bni_Flc_07745|120	PHNS01006314.1	1505612	chr14	5741411	C	CT	CC
Bni_Flc_07745|333	PHNS01006314.1	1505825	chr14	5741198	C	CC	CT
Bni_Flc_07745|405	PHNS01006314.1	1505897	chr14	5741126	A	AG	AA
Bni_Flc_07745|412	PHNS01006314.1	1505904	chr14	5741119	G	GT	GG
Bni_Flc_07745|513	PHNS01006314.1	1506005	chr14	5741018	C	TT	TT
Bni_Flc_07746|124	PHNS01009353.1	322884	chr8	11795334	T	TT	GT
Bni_Flc_07746|130	PHNS01009353.1	322890	chr8	11795340	C	CT	CC
Bni_Flc_07746|185	PHNS01009353.1	322945	chr8	11795395	C	CT	CT
Bni_Flc_07746|236	PHNS01009353.1	322996	chr8	11795446	G	GG	AG
Bni_Flc_07746|253	PHNS01009353.1	323013	chr8	11795463	G	GG	GG
Bni_Flc_07746|337	PHNS01009353.1	323097	chr8	11795547	T	GT	TT
Bni_Flc_07746|409	PHNS01009353.1	323169	chr8	11795619	T	GG	GT
Bni_Flc_04594|34	PHNS01001287.1	2737816	chr4	3704404	A	AA	AA
Bni_Flc_04594|112	PHNS01001287.1	2737894	chr4	3704326	A	AA	AA
Bni_Flc_04594|349	PHNS01001287.1	2738131	chr4	3704089	C	CT	CC
Bni_Flc_07747|168	PHNS01004728.1	2323311	chr2	11475079	G	GG	GG
Bni_Flc_07747|276	PHNS01004728.1	2323419	chr2	11475187	A	AA	AA
Bni_Flc_07747|303	PHNS01004728.1	2323446	chr2	11475214	G	GG	GG
Bni_Flc_07747|330	PHNS01004728.1	2323473	chr2	11475241	T	CT	CT
Bni_Flc_04595|14	PHNS01003500.1	441024	chr5	7903841	A	AA	AG
Bni_Flc_04595|23	PHNS01003500.1	441015	chr5	7903832	T	TT	GT
Bni_Flc_04595|27	PHNS01003500.1	441011	chr5	7903828	A	AA	AA
Bni_Flc_04595|35	PHNS01003500.1	441003	chr5	7903820	G	GG	AG
Bni_Flc_04595|48	PHNS01003500.1	440990	chr5	7903807	A	AA	AG
Bni_Flc_04595|60	PHNS01003500.1	440978	chr5	7903795	T	TT	TT
Bni_Flc_04595|228	PHNS01003500.1	440810	chr5	7903627	G	AA	AG
Bni_Flc_04595|306	PHNS01003500.1	440732	chr5	7903549	A	CC	CC
Bni_Flc_04595|426	PHNS01003500.1	440612	chr5	7903429	C	CC	TT
Bni_Flc_04595|453	PHNS01003500.1	440585	chr5	7903402	T	TT	GT
Bni_Flc_04595|513	PHNS01003500.1	440525	chr5	7903342	A	AA	AG
Bni_Flc_04595|535	PHNS01003500.1	440503	chr5	7903320	G	GG	GG
Bni_Flc_07752|85	PHNS01003751.1	1563787	chr3	9043101	G	AA	AG
Bni_Flc_07752|201	PHNS01003751.1	1563671	chr3	9042985	C	TT	CT
Bni_Flc_07752|270	PHNS01003751.1	1563602	chr3	9042916	C	AA	CC
Bni_Flc_07752|519	PHNS01003751.1	1563353	chr3	9042667	G	TT	GT
Bni_Flc_07752|555	PHNS01003751.1	1563317	chr3	9042631	C	TT	CC
Bni_Flc_07752|613	PHNS01003751.1	1563259	chr3	9042573	C	GG	CC
Bni_Flc_07752|638	PHNS01003751.1	1563234	chr3	9042548	A	TT	TT
Bni_Flc_07756|133	PHNS01012503.1	1520253			T	CC	CT
Bni_Flc_07756|147	PHNS01012503.1	1520267			C	CT	CT
Bni_Flc_07756|234	PHNS01012503.1	1520354			T	CC	CT
Bni_Flc_07756|283	PHNS01012503.1	1520403			G	CG	CG
Bni_Flc_07756|290	PHNS01012503.1	1520410			C	CC	CC
Bni_Flc_07756|376	PHNS01012503.1	1520496			G	AG	GG
Bni_Flc_07756|447	PHNS01012503.1	1520567			C	CT	CC
Bni_Flc_07756|524	PHNS01012503.1	1520644			C	CT	CC
Bni_Flc_07756|629	PHNS01012503.1	1520749			A	GG	AG
Bni_Flc_07760|47	PHNS01012387.1	449572	chr5	733118	T	GG	TT
Bni_Flc_07760|76	PHNS01012387.1	449601	chr5	733089	A	TT	AA
Bni_Flc_07760|117	PHNS01012387.1	449642	chr5	733048	G	GG	GG
Bni_Flc_07760|132	PHNS01012387.1	449657	chr5	733033	T	TT	CT
Bni_Flc_07760|140	PHNS01012387.1	449665	chr5	733025	A	AA	AG
Bni_Flc_07760|147	PHNS01012387.1	449672	chr5	733018	T	TT	TT
Bni_Flc_07760|165	PHNS01012387.1	449690	chr5	733000	T	TT	AT
Bni_Flc_07760|175	PHNS01012387.1	449700	chr5	732990	A	AA	AA
Bni_Flc_07760|221	PHNS01012387.1	449746	chr5	732944	C	CC	CC
Bni_Flc_07760|279	PHNS01012387.1	449804	chr5	732886	C	TT	CT
Bni_Flc_07760|299	PHNS01012387.1	449824	chr5	732866	A	CC	AA
Bni_Flc_07760|373	PHNS01012387.1	449898	chr5	732792	C	CC	CT
Bni_Flc_07760|466	PHNS01012387.1	449991	chr5	732699	A	GG	AG
Bni_Flc_07760|481	PHNS01012387.1	450006	chr5	732684	T	TT	GT
Bni_Flc_07760|491	PHNS01012387.1	450016	chr5	732674	C	CC	CC
Bni_Flc_07760|497	PHNS01012387.1	450022	chr5	732668	G	CC	CG
Bni_Flc_07760|537	PHNS01012387.1	450062	chr5	732628	C	CC	CG
Bni_Flc_07763|293	PHNS01011300.1	1497119	chr1	16919080	G	GG	AA
Bni_Flc_07763|323	PHNS01011300.1	1497089	chr1	16919050	G	GT	GG
Bni_Flc_07763|432	PHNS01011300.1	1496980	chr1	16918941	G	GG	AG
Bni_Flc_07763|462	PHNS01011300.1	1496950	chr1	16918911	C	CC	AC
Bni_Flc_04602|238	PHNS01001598.1	4406431	chr9	11876193	G	GG	GG
Bni_Flc_07766|278	PHNS01005705.1	139206			C	CT	CC
Bni_Flc_07766|287	PHNS01005705.1	139197			T	TT	TT
Bni_Flc_07766|305	PHNS01005705.1	139179			A	AA	AA
Bni_Flc_07766|306	PHNS01005705.1	139178			C	CT	CC
Bni_Flc_07766|350	PHNS01005705.1	139134			A	AT	AA
Bni_Flc_07766|368	PHNS01005705.1	139116			G	AG	GG
Bni_Flc_07766|374	PHNS01005705.1	139110			C	CC	CC
Bni_Flc_07766|404	PHNS01005705.1	139080			A	AG	GG
Bni_Flc_07766|434	PHNS01005705.1	139050			C	AC	CC
Bni_Flc_07766|504	PHNS01005705.1	138980			C	CC	CC
Bni_Flc_07766|551	PHNS01005705.1	138933			T	GT	GG
Bni_Flc_07773|334	PHNS01005842.1	4003869	chr4	12702868	G	GG	GG
Bni_Flc_07774|251	PHNS01007792.1	2305092	chr7	4740140	C	TT	CC
Bni_Flc_07774|263	PHNS01007792.1	2305080	chr7	4740152	G	GG	GG
Bni_Flc_07776|209	PHNS01006359.1	416413	chr6	14412572	C	CT	CC
Bni_Flc_07776|296	PHNS01006359.1	416500	chr6	14412485	G	GG	GG
Bni_Flc_07776|416	PHNS01006359.1	416620	chr6	14412365	G	AG	GG
Bni_Flc_07787|286	PHNS01003309.1	97402	chr12	3567976	C	CC	CC
Bni_Flc_07787|338	PHNS01003309.1	97350	chr12	3568028	G	GG	GG
Bni_Flc_04607|124	PHNS01001598.1	5039431	chr9	11243193	G	AG	GG
Bni_Flc_07789|275	PHNS01012192.1	1006851	chr9	8816418	C	CC	CC
Bni_Flc_04611|157	PHNS01005842.1	4383531	chr4	13082530	C	AA	AA
Bni_Flc_04611|199	PHNS01005842.1	4383573	chr4	13082572	A	CC	CC
Bni_Flc_04611|266	PHNS01005842.1	4383640	chr4	13082639	G	AA	AA
Bni_Flc_04611|336	PHNS01005842.1	4383710	chr4	13082709	T	TT	TT
Bni_Flc_04611|351	PHNS01005842.1	4383725	chr4	13082724	A	CC	CC
Bni_Flc_04611|397	PHNS01005842.1	4383771	chr4	13082770	G	GG	GG
Bni_Flc_07795|142	PHNS01012387.1	597976	chr5	584714	C	TT	CC
Bni_Flc_07795|163	PHNS01012387.1	597997	chr5	584693	C	AA	CC
Bni_Flc_07795|181	PHNS01012387.1	598015	chr5	584675	G	AA	GG
Bni_Flc_07795|214	PHNS01012387.1	598048	chr5	584642	T	CC	TT
Bni_Flc_07795|217	PHNS01012387.1	598051	chr5	584639	C	TT	CC
Bni_Flc_07795|268	PHNS01012387.1	598102	chr5	584588	A	TT	AA
Bni_Flc_07795|322	PHNS01012387.1	598156	chr5	584534	G	AA	GG
Bni_Flc_07794|98	PHNS01002815.1	1288728	chr6	6039084	A	AA	AA
Bni_Flc_07794|187	PHNS01002815.1	1288639	chr6	6039173	C	CC	CG
Bni_Flc_07794|190	PHNS01002815.1	1288636	chr6	6039176	C	CC	CG
Bni_Flc_07794|205	PHNS01002815.1	1288621	chr6	6039191	C	CC	CC
Bni_Flc_07794|326	PHNS01002815.1	1288500	chr6	6039312	G	GG	GG
Bni_Flc_07794|331	PHNS01002815.1	1288495	chr6	6039317	T	TT	TT
Bni_Flc_07794|340	PHNS01002815.1	1288486	chr6	6039326	C	CC	CC
Bni_Flc_07801|80	PHNS01007953.1	217597	chr4	20136139	T	TT	CC
Bni_Flc_07801|100	PHNS01007953.1	217617	chr4	20136119	A	AC	AA
Bni_Flc_07801|118	PHNS01007953.1	217635	chr4	20136101	C	CC	CC
Bni_Flc_07801|374	PHNS01007953.1	217891	chr4	20135845	T	CT	TT
Bni_Flc_07801|398	PHNS01007953.1	217915	chr4	20135821	T	AT	AT
Bni_Flc_07801|572	PHNS01007953.1	218089	chr4	20135647	G	GG	AG
Bni_Flc_07801|599	PHNS01007953.1	218116	chr4	20135620	A	AG	AA
Bni_Flc_07803|110	PHNS01001031.1	5938	chr12	6228455	T	CT	TT
Bni_Flc_07805|75	PHNS01006359.1	1340737	chr6	13488242	G	AG	GG
Bni_Flc_07805|221	PHNS01006359.1	1340591	chr6	13488388	T	TT	TT
Bni_Flc_07805|335	PHNS01006359.1	1340477	chr6	13488502	A	GG	AA
Bni_Flc_07805|389	PHNS01006359.1	1340423	chr6	13488556	C	CC	CT
Bni_Flc_07805|467	PHNS01006359.1	1340345	chr6	13488634	G	GT	GG
Bni_Flc_04612|20	PHNS01003751.1	2701731	chr3	10181045	T	CC	TT
Bni_Flc_04612|85	PHNS01003751.1	2701666	chr3	10180980	G	CC	GG
Bni_Flc_04612|289	PHNS01003751.1	2701462	chr3	10180776	A	TT	AA
Bni_Flc_04612|346	PHNS01003751.1	2701405	chr3	10180719	T	CC	CT
Bni_Flc_04612|470	PHNS01003751.1	2701281	chr3	10180595	A	GG	AA
Bni_Flc_04612|508	PHNS01003751.1	2701243	chr3	10180557	T	CC	CT
Bni_Flc_04612|539	PHNS01003751.1	2701212	chr3	10180526	G	AA	AG
Bni_Flc_04612|643	PHNS01003751.1	2701108	chr3	10180422	C	TT	CC
Bni_Flc_04612|652	PHNS01003751.1	2701099	chr3	10180413	A	AA	AG
Bni_Flc_07807|112	PHNS01006611.1	728046	chr5	5653371	T	AT	TT
Bni_Flc_07807|131	PHNS01006611.1	728065	chr5	5653352	A	AC	AA
Bni_Flc_07807|216	PHNS01006611.1	728150	chr5	5653267	G	AA	AG
Bni_Flc_07807|247	PHNS01006611.1	728181	chr5	5653236	A	AG	AA
Bni_Flc_07807|376	PHNS01006611.1	728310	chr5	5653107	A	AC	AC
Bni_Flc_07813|153	PHNS01012192.1	1011892	chr9	8811377	C	CT	CC
Bni_Flc_07813|345	PHNS01012192.1	1012084	chr9	8811185	A	AC	AC
Bni_Flc_07813|429	PHNS01012192.1	1012168	chr9	8811101	G	GG	GG
Bni_Flc_07813|574	PHNS01012192.1	1012313	chr9	8810956	A	AA	AA
Bni_Flc_07815|544	PHNS01006963.1	63549	chr11	3209405	T	CC	CC
Bni_Flc_07817|152	PHNS01001287.1	5124634	chr4	1317586	G	GG	GG
Bni_Flc_07817|229	PHNS01001287.1	5124557	chr4	1317663	A	AG	AA
Bni_Flc_07817|280	PHNS01001287.1	5124506	chr4	1317714	C	CC	CC
Bni_Flc_07817|281	PHNS01001287.1	5124505	chr4	1317715	G	GG	GG
Bni_Flc_07817|371	PHNS01001287.1	5124415	chr4	1317805	C	CT	CC
Bni_Flc_07817|405	PHNS01001287.1	5124381	chr4	1317839	T	CT	TT
Bni_Flc_07820|74	PHNS01007909.1	2879343			C	AC	CC
Bni_Flc_07820|131	PHNS01007909.1	2879286			C	AC	AA
Bni_Flc_07820|239	PHNS01007909.1	2879178			G	GG	GG
Bni_Flc_07820|295	PHNS01007909.1	2879122			T	TT	GG
Bni_Flc_07820|486	PHNS01007909.1	2878931			A	GG	AA
Bni_Flc_07820|561	PHNS01007909.1	2878856			C	CT	CC
Bni_Flc_07820|642	PHNS01007909.1	2878775			C	CT	CC
Bni_Flc_07820|651	PHNS01007909.1	2878766			T	TT	CC
Bni_Flc_07823|509	PHNS01003683.1	870067	chr13	1701322	T	GG	TT
Bni_Flc_07835|18	PHNS01009353.1	817334	chr8	12289784	A	AA	AC
Bni_Flc_07835|19	PHNS01009353.1	817335	chr8	12289785	A	AA	AC
Bni_Flc_07835|75	PHNS01009353.1	817391	chr8	12289841	A	AA	AA
Bni_Flc_07835|129	PHNS01009353.1	817445	chr8	12289895	C	CC	TT
Bni_Flc_07833|102	PHNS01007792.1	2663375	chr7	4381857	C	AA	CC
Bni_Flc_07833|150	PHNS01007792.1	2663423	chr7	4381809	G	GG	GG
Bni_Flc_07833|189	PHNS01007792.1	2663462	chr7	4381770	T	TT	TT
Bni_Flc_07833|214	PHNS01007792.1	2663487	chr7	4381745	G	AA	GG
Bni_Flc_07833|216	PHNS01007792.1	2663489	chr7	4381743	G	GG	GG
Bni_Flc_07833|218	PHNS01007792.1	2663491	chr7	4381741	C	CC	CC
Bni_Flc_07833|246	PHNS01007792.1	2663519	chr7	4381713	C	TT	CC
Bni_Flc_07833|279	PHNS01007792.1	2663552	chr7	4381680	C	CC	CC
Bni_Flc_07833|315	PHNS01007792.1	2663588	chr7	4381644	G	AA	GG
Bni_Flc_07833|372	PHNS01007792.1	2663645	chr7	4381587	T	AA	TT
Bni_Flc_07833|401	PHNS01007792.1	2663674	chr7	4381558	G	TT	GG
Bni_Flc_07833|405	PHNS01007792.1	2663678	chr7	4381554	C	CC	CC
Bni_Flc_07833|432	PHNS01007792.1	2663705	chr7	4381527	T	TT	TT
Bni_Flc_07833|506	PHNS01007792.1	2663779	chr7	4381453	A	AA	AT
Bni_Flc_07833|593	PHNS01007792.1	2663866	chr7	4381366	C	GG	CG
Bni_Flc_07841|152	PHNS01000489.1	884622	chr13	3456111	G	GG	GG
Bni_Flc_07841|173	PHNS01000489.1	884601	chr13	3456090	A	AA	AA
Bni_Flc_07841|186	PHNS01000489.1	884588	chr13	3456077	A	AA	AA
Bni_Flc_07841|188	PHNS01000489.1	884586	chr13	3456075	G	GG	GG
Bni_Flc_07841|236	PHNS01000489.1	884538	chr13	3456027	G	GG	GG
Bni_Flc_07841|392	PHNS01000489.1	884382	chr13	3455871	G	GG	GT
Bni_Flc_07841|395	PHNS01000489.1	884379	chr13	3455868	T	TT	GT
Bni_Flc_07841|410	PHNS01000489.1	884364	chr13	3455853	C	CC	CT
Bni_Flc_07842|465	PHNS01007909.1	398033			A	AA	AG
Bni_Flc_07842|499	PHNS01007909.1	397999			A	AG	AG
Bni_Flc_07840|180	PHNS01011820.1	1108781	chr14	1108782	C	CT	CC
Bni_Flc_07840|188	PHNS01011820.1	1108789	chr14	1108790	A	AA	AA
Bni_Flc_07840|192	PHNS01011820.1	1108793	chr14	1108794	A	AA	AA
Bni_Flc_07840|472	PHNS01011820.1	1109073	chr14	1109074	C	TT	CT
Bni_Flc_07840|485	PHNS01011820.1	1109086	chr14	1109087	G	GT	GT
Bni_Flc_07845|463	PHNS01003683.1	1273334	chr13	1298055	T	GT	TT
Bni_Flc_07845|489	PHNS01003683.1	1273360	chr13	1298029	T	TT	CT
Bni_Flc_07845|591	PHNS01003683.1	1273462	chr13	1297927	A	AA	AA
Bni_Flc_07846|292	PHNS01001707.1	583795	chr11	7511665	C	AC	CC
Bni_Flc_07846|301	PHNS01001707.1	583786	chr11	7511656	C	CT	CC
Bni_Flc_07854|104	PHNS01007909.1	1835513			A	GG	AA
Bni_Flc_07854|267	PHNS01007909.1	1835350			T	CC	CT
Bni_Flc_04623|65	PHNS01006611.1	209195	chr5	6172222	C	CC	CC
Bni_Flc_04623|111	PHNS01006611.1	209149	chr5	6172268	G	AG	GG
Bni_Flc_04623|207	PHNS01006611.1	209053	chr5	6172364	G	AG	GG
Bni_Flc_04626|143	PHNS01007953.1	1821145	chr4	18532591	G	AG	GG
Bni_Flc_04626|185	PHNS01007953.1	1821103	chr4	18532633	C	AC	CC
Bni_Flc_04626|348	PHNS01007953.1	1820940	chr4	18532796	G	AG	AG
Bni_Flc_04626|581	PHNS01007953.1	1820707	chr4	18533029	T	TT	GT
Bni_Flc_04626|667	PHNS01007953.1	1820621	chr4	18533115	G	GG	GG
Bni_Flc_04626|696	PHNS01007953.1	1820592	chr4	18533144	T	TT	TT
Bni_Flc_04626|697	PHNS01007953.1	1820591	chr4	18533145	A	AA	AA
Bni_Flc_07879|43	PHNS01008711.1	1371505	chr8	8095977	T	CC	CC
Bni_Flc_07879|100	PHNS01008711.1	1371562	chr8	8095920	C	CC	CC
Bni_Flc_07879|121	PHNS01008711.1	1371583	chr8	8095899	A	AG	AA
Bni_Flc_07879|126	PHNS01008711.1	1371588	chr8	8095894	C	CC	CC
Bni_Flc_07879|152	PHNS01008711.1	1371614	chr8	8095868	C	AC	CC
Bni_Flc_07879|161	PHNS01008711.1	1371623	chr8	8095859	C	CC	CC
Bni_Flc_07879|166	PHNS01008711.1	1371628	chr8	8095854	A	AC	AC
Bni_Flc_07879|178	PHNS01008711.1	1371640	chr8	8095842	A	GG	GG
Bni_Flc_07879|197	PHNS01008711.1	1371659	chr8	8095823	T	TT	GT
Bni_Flc_07879|214	PHNS01008711.1	1371676	chr8	8095806	C	AC	AC
Bni_Flc_07879|223	PHNS01008711.1	1371685	chr8	8095797	G	GG	GG
Bni_Flc_07879|232	PHNS01008711.1	1371694	chr8	8095788	C	CT	CC
Bni_Flc_07879|234	PHNS01008711.1	1371696	chr8	8095786	C	CC	CT
Bni_Flc_07879|243	PHNS01008711.1	1371705	chr8	8095777	C	CC	CT
Bni_Flc_07879|271	PHNS01008711.1	1371733	chr8	8095749	C	CC	CT
Bni_Flc_07876|393	PHNS01005842.1	1814786	chr4	10513785	C	AC	CC
Bni_Flc_07876|400	PHNS01005842.1	1814779	chr4	10513778	A	AG	AG
Bni_Flc_07876|526	PHNS01005842.1	1814653	chr4	10513652	A	AA	AG
Bni_Flc_07876|532	PHNS01005842.1	1814647	chr4	10513646	G	GG	AG
Bni_Flc_07876|558	PHNS01005842.1	1814621	chr4	10513620	G	GG	CG
Bni_Flc_07881|454	PHNS01007953.1	4293759	chr4	16059977	G	AA	GG
Bni_Flc_07882|41	PHNS01003751.1	262649	chr3	7741963	A	GG	AA
Bni_Flc_07882|94	PHNS01003751.1	262702	chr3	7742016	C	CC	GG
Bni_Flc_07882|98	PHNS01003751.1	262706	chr3	7742020	G	AA	AA
Bni_Flc_07882|112	PHNS01003751.1	262720	chr3	7742034	G	GG	AA
Bni_Flc_07882|142	PHNS01003751.1	262750	chr3	7742064	G	AA	GG
Bni_Flc_07882|151	PHNS01003751.1	262759	chr3	7742073	A	AA	CC
Bni_Flc_07882|166	PHNS01003751.1	262774	chr3	7742088	T	CC	CC
Bni_Flc_07882|223	PHNS01003751.1	262831	chr3	7742145	T	TT	TT
Bni_Flc_07882|255	PHNS01003751.1	262863	chr3	7742177	A	AA	AG
Bni_Flc_07882|459	PHNS01003751.1	263067	chr3	7742381	T	AA	AA
Bni_Flc_07882|529	PHNS01003751.1	263137	chr3	7742451	T	GG	TT
Bni_Flc_07882|567	PHNS01003751.1	263175	chr3	7742489	A	AA	AG
Bni_Flc_07882|577	PHNS01003751.1	263185	chr3	7742499	C	CC	TT
Bni_Flc_07880|48	PHNS01001025.1	1585169	chr1	18529406	C	CC	CC
Bni_Flc_07880|68	PHNS01001025.1	1585149	chr1	18529386	A	AG	GG
Bni_Flc_07880|105	PHNS01001025.1	1585112	chr1	18529349	A	AA	AG
Bni_Flc_07880|156	PHNS01001025.1	1585061	chr1	18529298	A	AA	AA
Bni_Flc_07880|177	PHNS01001025.1	1585040	chr1	18529277	T	TT	AT
Bni_Flc_07880|193	PHNS01001025.1	1585024	chr1	18529261	C	CC	AC
Bni_Flc_07880|202	PHNS01001025.1	1585015	chr1	18529252	T	TT	AT
Bni_Flc_07880|208	PHNS01001025.1	1585009	chr1	18529246	A	AA	AA
Bni_Flc_07880|214	PHNS01001025.1	1585003	chr1	18529240	G	GG	GG
Bni_Flc_07880|223	PHNS01001025.1	1584994	chr1	18529231	A	AT	AT
Bni_Flc_07880|249	PHNS01001025.1	1584968	chr1	18529205	G	CG	GG
Bni_Flc_07880|252	PHNS01001025.1	1584965	chr1	18529202	G	AG	GG
Bni_Flc_07880|261	PHNS01001025.1	1584956	chr1	18529193	G	AG	GG
Bni_Flc_07880|264	PHNS01001025.1	1584953	chr1	18529190	T	CT	TT
Bni_Flc_07880|273	PHNS01001025.1	1584944	chr1	18529181	G	AG	GG
Bni_Flc_07880|279	PHNS01001025.1	1584938	chr1	18529175	C	CT	CC
Bni_Flc_07880|282	PHNS01001025.1	1584935	chr1	18529172	A	AG	AA
Bni_Flc_07880|380	PHNS01001025.1	1584837	chr1	18529074	T	TT	CT
Bni_Flc_07891|161	PHNS01001025.1	642438	chr1	17586675	A	TT	AA
Bni_Flc_07894|389	PHNS01002615.1	456356	chr13	5804185	A	AA	AA
Bni_Flc_07894|392	PHNS01002615.1	456359	chr13	5804188	T	CC	CC
Bni_Flc_07894|473	PHNS01002615.1	456440	chr13	5804269	T	AA	TT
Bni_Flc_07894|503	PHNS01002615.1	456470	chr13	5804299	G	AA	AA
Bni_Flc_07894|533	PHNS01002615.1	456500	chr13	5804329	A	AA	AA
Bni_Flc_07894|547	PHNS01002615.1	456514	chr13	5804343	T	TT	GG
Bni_Flc_07894|550	PHNS01002615.1	456517	chr13	5804346	G	AA	GG
Bni_Flc_07898|162	PHNS01003937.1	462332	chr2	13153351	T	TT	CT
Bni_Flc_07898|205	PHNS01003937.1	462289	chr2	13153308	G	GT	GG
Bni_Flc_07902|57	PHNS01001821.1	331580			C	CC	CC
Bni_Flc_07902|121	PHNS01001821.1	331644			C	CC	CC
Bni_Flc_07902|128	PHNS01001821.1	331651			G	GG	GT
Bni_Flc_07902|146	PHNS01001821.1	331669			T	GT	GT
Bni_Flc_07902|533	PHNS01001821.1	332056			G	AG	AG
Bni_Flc_07902|554	PHNS01001821.1	332077			C	CC	CC
Bni_Flc_07902|563	PHNS01001821.1	332086			C	CT	CT
Bni_Flc_04629|42	PHNS01001598.1	4121772	chr9	12160852	T	TT	GT
Bni_Flc_04629|70	PHNS01001598.1	4121800	chr9	12160824	C	TT	TT
Bni_Flc_04629|128	PHNS01001598.1	4121858	chr9	12160766	A	AA	AG
Bni_Flc_04629|129	PHNS01001598.1	4121859	chr9	12160765	G	GG	AG
Bni_Flc_04629|135	PHNS01001598.1	4121865	chr9	12160759	A	AA	AT
Bni_Flc_04629|139	PHNS01001598.1	4121869	chr9	12160755	A	AA	AT
Bni_Flc_04629|151	PHNS01001598.1	4121881	chr9	12160743	G	GG	GT
Bni_Flc_04629|158	PHNS01001598.1	4121888	chr9	12160736	T	TT	GT
Bni_Flc_04629|175	PHNS01001598.1	4121905	chr9	12160719	G	GG	GG
Bni_Flc_04629|176	PHNS01001598.1	4121906	chr9	12160718	T	TT	TT
Bni_Flc_04629|182	PHNS01001598.1	4121912	chr9	12160712	A	AA	AA
Bni_Flc_04629|185	PHNS01001598.1	4121915	chr9	12160709	G	GG	GG
Bni_Flc_04629|186	PHNS01001598.1	4121916	chr9	12160708	G	GG	GG
Bni_Flc_04629|187	PHNS01001598.1	4121917	chr9	12160707	A	AA	AA
Bni_Flc_04629|191	PHNS01001598.1	4121921	chr9	12160703	A	AA	AA
Bni_Flc_04629|192	PHNS01001598.1	4121922	chr9	12160702	C	CC	CC
Bni_Flc_04629|197	PHNS01001598.1	4121927	chr9	12160697	G	GG	GG
Bni_Flc_04629|205	PHNS01001598.1	4121935	chr9	12160689	A	AG	AG
Bni_Flc_04629|208	PHNS01001598.1	4121938	chr9	12160686	T	TT	TT
Bni_Flc_04629|219	PHNS01001598.1	4121949	chr9	12160675	G	GG	AG
Bni_Flc_04629|224	PHNS01001598.1	4121954	chr9	12160670	C	CC	AC
Bni_Flc_04629|235	PHNS01001598.1	4121965	chr9	12160659	T	TT	TT
Bni_Flc_04629|237	PHNS01001598.1	4121967	chr9	12160657	A	AA	AA
Bni_Flc_07917|353	PHNS01004728.1	864285	chr2	10016053	T	TT	TT
Bni_Flc_07917|364	PHNS01004728.1	864274	chr2	10016042	A	AA	AA
Bni_Flc_07913|22	PHNS01006870.1	1204462	chr11	8116974	G	AA	AA
Bni_Flc_07913|32	PHNS01006870.1	1204472	chr11	8116984	A	AG	AA
Bni_Flc_07913|74	PHNS01006870.1	1204514	chr11	8117026	A	AA	GG
Bni_Flc_07913|107	PHNS01006870.1	1204547	chr11	8117059	A	GG	GG
Bni_Flc_07913|108	PHNS01006870.1	1204548	chr11	8117060	A	GG	GG
Bni_Flc_07913|193	PHNS01006870.1	1204633	chr11	8117145	C	CC	CC
Bni_Flc_07913|241	PHNS01006870.1	1204681	chr11	8117193	C	CC	TT
Bni_Flc_07913|304	PHNS01006870.1	1204744	chr11	8117256	A	AG	AA
Bni_Flc_07913|316	PHNS01006870.1	1204756	chr11	8117268	A	AA	CC
Bni_Flc_07913|481	PHNS01006870.1	1204921	chr11	8117433	G	GG	GG
Bni_Flc_07913|515	PHNS01006870.1	1204955	chr11	8117467	G	GG	GG
Bni_Flc_07913|641	PHNS01006870.1	1205081	chr11	8117593	A	AA	AG
Bni_Flc_07913|671	PHNS01006870.1	1205111	chr11	8117623	A	AA	AA
Bni_Flc_07913|695	PHNS01006870.1	1205135	chr11	8117647	T	CT	TT
Bni_Flc_07913|739	PHNS01006870.1	1205179	chr11	8117691	G	AG	AG
Bni_Flc_07913|766	PHNS01006870.1	1205206	chr11	8117718	C	CC	CC
Bni_Flc_07918|64	PHNS01004041.1	242026	chr10	874827	A	AG	AA
Bni_Flc_07918|71	PHNS01004041.1	242019	chr10	874820	A	AG	AA
Bni_Flc_07918|244	PHNS01004041.1	241846	chr10	874647	G	CG	GG
Bni_Flc_07918|278	PHNS01004041.1	241812	chr10	874613	T	CT	CT
Bni_Flc_07918|279	PHNS01004041.1	241811	chr10	874612	C	CT	CC
Bni_Flc_07918|349	PHNS01004041.1	241741	chr10	874542	G	AA	AA
Bni_Flc_07918|393	PHNS01004041.1	241697	chr10	874498	A	AG	AA
Bni_Flc_07918|415	PHNS01004041.1	241675	chr10	874476	G	AG	GG
Bni_Flc_07918|495	PHNS01004041.1	241595	chr10	874396	A	AT	AA
Bni_Flc_07918|541	PHNS01004041.1	241549	chr10	874350	G	GG	GT
Bni_Flc_07918|596	PHNS01004041.1	241494	chr10	874295	C	CT	TT
Bni_Flc_07918|625	PHNS01004041.1	241465	chr10	874266	G	TT	TT
Bni_Flc_07918|631	PHNS01004041.1	241459	chr10	874260	A	AA	AA
Bni_Flc_07918|648	PHNS01004041.1	241442	chr10	874243	A	AA	AA
Bni_Flc_07918|653	PHNS01004041.1	241437	chr10	874238	A	AT	TT
Bni_Flc_07925|223	PHNS01001025.1	2635386	chr1	19579623	T	CT	TT
Bni_Flc_07923|348	PHNS01011683.1	653228	chr3	4993864	A	AG	AA
Bni_Flc_07923|404	PHNS01011683.1	653284	chr3	4993920	T	CT	TT
Bni_Flc_07926|440	PHNS01006611.1	1560174	chr5	4821243	C	TT	CT
Bni_Flc_07926|479	PHNS01006611.1	1560213	chr5	4821204	T	TT	CT
Bni_Flc_07926|679	PHNS01006611.1	1560413	chr5	4821004	T	TT	AT
Bni_Flc_07926|733	PHNS01006611.1	1560467	chr5	4820950	T	TT	AT
Bni_Flc_07926|761	PHNS01006611.1	1560495	chr5	4820922	C	AA	CC
Bni_Flc_07926|772	PHNS01006611.1	1560506	chr5	4820911	T	CC	CC
Bni_Flc_07926|794	PHNS01006611.1	1560528	chr5	4820889	G	TT	TT
Bni_Flc_04633|18	PHNS01004942.1	214470	chr3	7826064	A	GG	GG
Bni_Flc_04633|39	PHNS01004942.1	214491	chr3	7826043	C	CC	CC
Bni_Flc_04633|102	PHNS01004942.1	214554	chr3	7825980	G	GG	GG
Bni_Flc_04633|115	PHNS01004942.1	214567	chr3	7825967	G	GG	GG
Bni_Flc_04633|474	PHNS01004942.1	214926	chr3	7825608	C	CT	CC
Bni_Flc_04633|543	PHNS01004942.1	214995	chr3	7825539	A	AA	AG
Bni_Flc_04633|593	PHNS01004942.1	215045	chr3	7825489	T	CT	CT
Bni_Flc_07934|119	PHNS01008662.1	2281369	chr2	7457390	C	TT	CT
Bni_Flc_07934|132	PHNS01008662.1	2281356	chr2	7457377	G	GG	GG
Bni_Flc_07934|206	PHNS01008662.1	2281282	chr2	7457303	G	GG	GG
Bni_Flc_07934|293	PHNS01008662.1	2281195	chr2	7457216	C	CC	CC
Bni_Flc_07934|296	PHNS01008662.1	2281192	chr2	7457213	T	CT	TT
Bni_Flc_07934|434	PHNS01008662.1	2281054	chr2	7457075	C	CT	CC
Bni_Flc_07939|284	PHNS01000277.1	11250	chr5	8079808	G	GG	GG
Bni_Flc_07939|373	PHNS01000277.1	11339	chr5	8079719	A	AA	AA
Bni_Flc_07939|418	PHNS01000277.1	11384	chr5	8079674	A	AA	AA
Bni_Flc_07939|432	PHNS01000277.1	11398	chr5	8079660	A	GG	AA
Bni_Flc_07937|69	PHNS01012166.1	1405759	chr11	1405760	A	CC	AC
Bni_Flc_07937|76	PHNS01012166.1	1405752	chr11	1405753	C	CC	CT
Bni_Flc_07937|151	PHNS01012166.1	1405677	chr11	1405678	T	CC	CT
Bni_Flc_07937|212	PHNS01012166.1	1405616	chr11	1405617	A	CC	CC
Bni_Flc_07937|223	PHNS01012166.1	1405605	chr11	1405606	A	TT	TT
Bni_Flc_07937|299	PHNS01012166.1	1405529	chr11	1405530	C	CC	CC
Bni_Flc_07937|357	PHNS01012166.1	1405471	chr11	1405472	C	CG	CC
Bni_Flc_07937|422	PHNS01012166.1	1405406	chr11	1405407	G	GG	GG
Bni_Flc_07937|443	PHNS01012166.1	1405385	chr11	1405386	G	GG	GT
Bni_Flc_07937|473	PHNS01012166.1	1405355	chr11	1405356	A	AG	AA
Bni_Flc_07937|491	PHNS01012166.1	1405337	chr11	1405338	G	GG	GT
Bni_Flc_07937|590	PHNS01012166.1	1405238	chr11	1405239	A	AG	AA
Bni_Flc_07937|730	PHNS01012166.1	1405098	chr11	1405099	A	AG	AA
Bni_Flc_07937|789	PHNS01012166.1	1405039	chr11	1405040	T	CT	CT
Bni_Flc_07937|818	PHNS01012166.1	1405010	chr11	1405011	C	CC	CC
Bni_Flc_07937|827	PHNS01012166.1	1405001	chr11	1405002	T	TT	CT
Bni_Flc_07937|848	PHNS01012166.1	1404980	chr11	1404981	G	GG	GG
Bni_Flc_07937|879	PHNS01012166.1	1404949	chr11	1404950	C	CC	CC
Bni_Flc_07937|886	PHNS01012166.1	1404942	chr11	1404943	C	CG	CC
Bni_Flc_07937|923	PHNS01012166.1	1404905	chr11	1404906	T	CC	CT
Bni_Flc_07938|55	PHNS01008720.1	163411	chr5	1346201	C	TT	CT
Bni_Flc_07938|106	PHNS01008720.1	163462	chr5	1346252	C	TT	CC
Bni_Flc_07938|118	PHNS01008720.1	163474	chr5	1346264	G	AA	GG
Bni_Flc_07938|253	PHNS01008720.1	163609	chr5	1346399	G	TT	GT
Bni_Flc_07938|286	PHNS01008720.1	163642	chr5	1346432	T	CC	TT
Bni_Flc_07938|427	PHNS01008720.1	163783	chr5	1346573	T	TT	TT
Bni_Flc_07938|461	PHNS01008720.1	163817	chr5	1346607	A	AA	AA
Bni_Flc_07938|466	PHNS01008720.1	163822	chr5	1346612	G	GG	GG
Bni_Flc_07938|493	PHNS01008720.1	163849	chr5	1346639	G	GG	GG
Bni_Flc_07938|516	PHNS01008720.1	163872	chr5	1346662	C	TT	CC
Bni_Flc_07945|642	PHNS01001287.1	4132362	chr4	2309858	T	TT	CT
Bni_Flc_07945|646	PHNS01001287.1	4132366	chr4	2309854	A	AA	AG
Bni_Flc_04637|149	PHNS01006792.1	2058999	chr10	10062760	G	GG	GG
Bni_Flc_07954|169	PHNS01005842.1	4295600	chr4	12994599	G	GG	GG
Bni_Flc_07954|202	PHNS01005842.1	4295633	chr4	12994632	G	CG	GG
Bni_Flc_07954|205	PHNS01005842.1	4295636	chr4	12994635	A	AA	AA
Bni_Flc_07954|206	PHNS01005842.1	4295637	chr4	12994636	G	GG	GG
Bni_Flc_07954|431	PHNS01005842.1	4295862	chr4	12994861	C	CC	CT
Bni_Flc_07954|527	PHNS01005842.1	4295958	chr4	12994957	T	TT	CT
Bni_Flc_07954|557	PHNS01005842.1	4295988	chr4	12994987	T	TT	CT
Bni_Flc_07954|596	PHNS01005842.1	4296027	chr4	12995026	G	GG	AG
Bni_Flc_07954|598	PHNS01005842.1	4296029	chr4	12995028	C	CC	CT
Bni_Flc_07951|137	PHNS01006891.1	2973666			T	CC	CT
Bni_Flc_07951|226	PHNS01006891.1	2973577			C	TT	CC
Bni_Flc_07955|93	PHNS01002815.1	1057945	chr6	6269867	G	AG	GG
Bni_Flc_07955|113	PHNS01002815.1	1057965	chr6	6269847	G	AG	GG
Bni_Flc_07955|309	PHNS01002815.1	1058161	chr6	6269651	T	CT	CC
Bni_Flc_07955|331	PHNS01002815.1	1058183	chr6	6269629	C	CC	CC
Bni_Flc_07959|41	PHNS01007953.1	1349101	chr4	19004635	A	AA	AA
Bni_Flc_07959|381	PHNS01007953.1	1349441	chr4	19004295	C	CC	GG
Bni_Flc_07959|455	PHNS01007953.1	1349515	chr4	19004221	T	TT	CT
Bni_Flc_07959|875	PHNS01007953.1	1349935	chr4	19003801	T	TT	TT
Bni_Flc_07961|72	PHNS01007909.1	3201480			G	GT	GG
Bni_Flc_07961|151	PHNS01007909.1	3201559			C	CC	CT
Bni_Flc_07964|54	PHNS01005442.1	999463	chr9	999464	T	TT	AT
Bni_Flc_07964|127	PHNS01005442.1	999390	chr9	999391	A	AT	AA
Bni_Flc_07964|164	PHNS01005442.1	999353	chr9	999354	G	CG	GG
Bni_Flc_07964|215	PHNS01005442.1	999302	chr9	999303	C	AC	CC
Bni_Flc_07964|347	PHNS01005442.1	999170	chr9	999171	C	CT	CC
Bni_Flc_04646|653	PHNS01011891.1	51462			G	GG	GG
Bni_Flc_04646|677	PHNS01011891.1	51486			T	CT	TT
Bni_Flc_07975|155	PHNS01001287.1	4170958	chr4	2271262	A	AA	AG
Bni_Flc_07975|171	PHNS01001287.1	4170942	chr4	2271278	A	AA	AG
Bni_Flc_07975|181	PHNS01001287.1	4170932	chr4	2271288	T	TT	CT
Bni_Flc_07975|185	PHNS01001287.1	4170928	chr4	2271292	T	TT	CT
Bni_Flc_07975|194	PHNS01001287.1	4170919	chr4	2271301	A	AA	AA
Bni_Flc_07975|235	PHNS01001287.1	4170878	chr4	2271342	A	AA	AG
Bni_Flc_07975|240	PHNS01001287.1	4170873	chr4	2271347	C	CC	AC
Bni_Flc_07975|248	PHNS01001287.1	4170865	chr4	2271355	C	CC	AC
Bni_Flc_07973|152	PHNS01005842.1	5874984	chr4	14573983	A	GG	AA
Bni_Flc_07973|166	PHNS01005842.1	5874970	chr4	14573969	G	GG	GG
Bni_Flc_07973|193	PHNS01005842.1	5874943	chr4	14573942	T	CC	TT
Bni_Flc_07973|461	PHNS01005842.1	5874675	chr4	14573674	G	AG	GG
Bni_Flc_07973|520	PHNS01005842.1	5874616	chr4	14573615	G	GT	GG
Bni_Flc_07979|199	PHNS01001025.1	186741	chr1	17130978	G	CG	GG
Bni_Flc_07979|302	PHNS01001025.1	186638	chr1	17130875	G	CG	CC
Bni_Flc_07979|321	PHNS01001025.1	186619	chr1	17130856	C	TT	TT
Bni_Flc_07979|348	PHNS01001025.1	186592	chr1	17130829	A	AC	CC
Bni_Flc_07984|442	PHNS01008662.1	1665842	chr2	6841863	G	GT	GT
Bni_Flc_07987|218	PHNS01006891.1	21825			G	GG	GG
Bni_Flc_07987|365	PHNS01006891.1	21678			A	CC	AA
Bni_Flc_07987|392	PHNS01006891.1	21651			C	TT	CC
Bni_Flc_07987|410	PHNS01006891.1	21633			C	CT	CC
Bni_Flc_04650|113	PHNS01003540.1	13018	chr13	4061197	C	CT	CT
Bni_Flc_04650|169	PHNS01003540.1	13074	chr13	4061141	A	CC	CC
Bni_Flc_07992|359	PHNS01012192.1	169482	chr9	9653787	G	GT	GG
Bni_Flc_07992|416	PHNS01012192.1	169539	chr9	9653730	T	TT	TT
Bni_Flc_07992|539	PHNS01012192.1	169662	chr9	9653607	C	CG	CC
Bni_Flc_07992|575	PHNS01012192.1	169698	chr9	9653571	T	CT	TT
Bni_Flc_07992|582	PHNS01012192.1	169705	chr9	9653564	C	CT	CC
Bni_Flc_07992|605	PHNS01012192.1	169728	chr9	9653541	C	CC	CC
Bni_Flc_07992|607	PHNS01012192.1	169730	chr9	9653539	T	TT	TT
Bni_Flc_07992|611	PHNS01012192.1	169734	chr9	9653535	G	CG	GG
Bni_Flc_07992|643	PHNS01012192.1	169766	chr9	9653503	G	CG	GG
Bni_Flc_07992|664	PHNS01012192.1	169787	chr9	9653482	A	AC	AA
Bni_Flc_07992|668	PHNS01012192.1	169791	chr9	9653478	A	AA	AA
Bni_Flc_07992|715	PHNS01012192.1	169838	chr9	9653431	T	AT	TT
Bni_Flc_07998|137	PHNS01011518.1	2210			T	TT	CT
Bni_Flc_07998|147	PHNS01011518.1	2220			T	GT	GT
Bni_Flc_07998|239	PHNS01011518.1	2312			A	AA	AC
Bni_Flc_07998|264	PHNS01011518.1	2337			C	CC	CT
Bni_Flc_07998|273	PHNS01011518.1	2346			C	CC	CT
Bni_Flc_07998|326	PHNS01011518.1	2399			C	CC	CG
Bni_Flc_07998|329	PHNS01011518.1	2402			C	CC	CC
Bni_Flc_07998|345	PHNS01011518.1	2418			C	AC	AC
Bni_Flc_07998|380	PHNS01011518.1	2453			A	AA	AG
Bni_Flc_07998|384	PHNS01011518.1	2457			T	CT	CT
Bni_Flc_07998|393	PHNS01011518.1	2466			G	GT	GT
Bni_Flc_07998|418	PHNS01011518.1	2491			G	GT	GT
Bni_Flc_07998|441	PHNS01011518.1	2514			G	AG	AG
Bni_Flc_07998|449	PHNS01011518.1	2522			A	AA	AC
Bni_Flc_07998|525	PHNS01011518.1	2598			G	CG	GG
Bni_Flc_07998|548	PHNS01011518.1	2621			C	CC	CC
Bni_Flc_07998|549	PHNS01011518.1	2622			G	GG	GT
Bni_Flc_07998|582	PHNS01011518.1	2655			C	CC	CT
Bni_Flc_07998|670	PHNS01011518.1	2743			A	AA	AA
Bni_Flc_07998|674	PHNS01011518.1	2747			T	GT	GT
Bni_Flc_07998|679	PHNS01011518.1	2752			G	GT	GT
Bni_Flc_07998|695	PHNS01011518.1	2768			G	AG	AG
Bni_Flc_07998|697	PHNS01011518.1	2770			T	CT	CT
Bni_Flc_07998|717	PHNS01011518.1	2790			C	AC	AC
Bni_Flc_04651|153	PHNS01003580.1	1396099	chr3	1365701	T	AT	AT
Bni_Flc_04651|273	PHNS01003580.1	1395979	chr3	1365821	T	CC	CT
Bni_Flc_04651|506	PHNS01003580.1	1395746	chr3	1366054	T	TT	TT
Bni_Flc_04651|515	PHNS01003580.1	1395737	chr3	1366063	A	GG	AG
Bni_Flc_04651|610	PHNS01003580.1	1395642	chr3	1366158	G	GG	GG
Bni_Flc_07996|132	PHNS01003751.1	556511	chr3	8035825	C	CT	CC
Bni_Flc_07996|133	PHNS01003751.1	556512	chr3	8035826	C	AA	AC
Bni_Flc_07996|134	PHNS01003751.1	556513	chr3	8035827	T	CC	CT
Bni_Flc_07996|573	PHNS01003751.1	556952	chr3	8036266	C	AA	AC
Bni_Flc_07996|627	PHNS01003751.1	557006	chr3	8036320	C	AA	AC
Bni_Flc_04652|167	PHNS01000151.1	1255891	chr6	8588991	C	TT	TT
Bni_Flc_04652|248	PHNS01000151.1	1255810	chr6	8588910	T	GT	GT
Bni_Flc_04652|299	PHNS01000151.1	1255759	chr6	8588859	T	AA	AA
Bni_Flc_04652|383	PHNS01000151.1	1255675	chr6	8588775	A	AG	AG
Bni_Flc_08000|72	PHNS01006540.1	35678	chr10	11078975	T	CC	TT
Bni_Flc_08000|73	PHNS01006540.1	35679	chr10	11078974	G	AA	GG
Bni_Flc_08000|324	PHNS01006540.1	35930	chr10	11078723	G	GG	GG
Bni_Flc_08000|677	PHNS01006540.1	36283	chr10	11078370	A	AA	AA
Bni_Flc_08004|173	PHNS01001025.1	791389	chr1	17735626	C	CC	CT
Bni_Flc_08004|177	PHNS01001025.1	791393	chr1	17735630	T	TT	CT
Bni_Flc_08004|195	PHNS01001025.1	791411	chr1	17735648	T	TT	GT
Bni_Flc_08004|200	PHNS01001025.1	791416	chr1	17735653	A	AA	AC
Bni_Flc_08005|120	PHNS01006792.1	3254553	chr10	11258314	T	GG	GG
Bni_Flc_08005|229	PHNS01006792.1	3254444	chr10	11258205	T	CT	TT
Bni_Flc_08005|310	PHNS01006792.1	3254363	chr10	11258124	A	GG	AG
Bni_Flc_08005|350	PHNS01006792.1	3254323	chr10	11258084	A	AA	AA
Bni_Flc_08005|475	PHNS01006792.1	3254198	chr10	11257959	C	CT	CC
Bni_Flc_04653|59	PHNS01006611.1	924036	chr5	5457381	A	AA	GG
Bni_Flc_04653|94	PHNS01006611.1	924071	chr5	5457346	T	TT	GG
Bni_Flc_04653|157	PHNS01006611.1	924134	chr5	5457283	T	CC	CC
Bni_Flc_04653|220	PHNS01006611.1	924197	chr5	5457220	T	TT	TT
Bni_Flc_04653|331	PHNS01006611.1	924308	chr5	5457109	A	AT	AA
Bni_Flc_04653|341	PHNS01006611.1	924318	chr5	5457099	C	CT	TT
Bni_Flc_04653|342	PHNS01006611.1	924319	chr5	5457098	C	AC	AA
Bni_Flc_08003|162	PHNS01000489.1	884612	chr13	3456101	A	AA	AA
Bni_Flc_08008|27	PHNS01006891.1	3561659			T	TT	TT
Bni_Flc_08008|56	PHNS01006891.1	3561630			T	TT	TT
Bni_Flc_08008|244	PHNS01006891.1	3561442			G	GG	GG
Bni_Flc_08008|605	PHNS01006891.1	3561081			G	TT	GG
Bni_Flc_08013|421	PHNS01012667.1	383299			A	AA	AG
Bni_Flc_08013|422	PHNS01012667.1	383298			C	CT	CC
Bni_Flc_08013|424	PHNS01012667.1	383296			T	TT	AT
Bni_Flc_08013|432	PHNS01012667.1	383288			G	GT	GT
Bni_Flc_08013|509	PHNS01012667.1	383211			C	CC	CC
Bni_Flc_08016|126	PHNS01003580.1	154933	chr3	2606867	C	CC	CC
Bni_Flc_08016|134	PHNS01003580.1	154941	chr3	2606859	C	CC	CC
Bni_Flc_08016|161	PHNS01003580.1	154968	chr3	2606832	A	GG	AG
Bni_Flc_08016|170	PHNS01003580.1	154977	chr3	2606823	C	CC	CC
Bni_Flc_08016|179	PHNS01003580.1	154986	chr3	2606814	T	GT	TT
Bni_Flc_08016|203	PHNS01003580.1	155010	chr3	2606790	G	GG	GG
Bni_Flc_08016|226	PHNS01003580.1	155033	chr3	2606767	A	AC	AA
Bni_Flc_08016|284	PHNS01003580.1	155091	chr3	2606709	C	TT	CT
Bni_Flc_08016|299	PHNS01003580.1	155106	chr3	2606694	C	AC	CC
Bni_Flc_08016|341	PHNS01003580.1	155148	chr3	2606652	A	GG	AA
Bni_Flc_08016|350	PHNS01003580.1	155157	chr3	2606643	T	CC	TT
Bni_Flc_08016|353	PHNS01003580.1	155160	chr3	2606640	A	AG	AA
Bni_Flc_08016|383	PHNS01003580.1	155190	chr3	2606610	A	GG	AA
Bni_Flc_08016|413	PHNS01003580.1	155220	chr3	2606580	T	CC	TT
Bni_Flc_08016|487	PHNS01003580.1	155294	chr3	2606506	T	CC	CT
Bni_Flc_08016|489	PHNS01003580.1	155296	chr3	2606504	T	CT	TT
Bni_Flc_08016|519	PHNS01003580.1	155326	chr3	2606474	C	CC	CC
Bni_Flc_08016|520	PHNS01003580.1	155327	chr3	2606473	G	GT	GG
Bni_Flc_08017|165	PHNS01006792.1	2867098	chr10	10870859	A	GG	GG
Bni_Flc_08017|192	PHNS01006792.1	2867071	chr10	10870832	C	CT	CC
Bni_Flc_04656|190	PHNS01003683.1	456967	chr13	2114422	A	GG	AA
Bni_Flc_04656|316	PHNS01003683.1	457093	chr13	2114296	T	TT	TT
Bni_Flc_04656|334	PHNS01003683.1	457111	chr13	2114278	G	GG	GG
Bni_Flc_04656|337	PHNS01003683.1	457114	chr13	2114275	G	GG	GG
Bni_Flc_04656|348	PHNS01003683.1	457125	chr13	2114264	C	CC	CT
Bni_Flc_04656|391	PHNS01003683.1	457168	chr13	2114221	A	GG	AG
Bni_Flc_04656|418	PHNS01003683.1	457195	chr13	2114194	G	GG	GT
Bni_Flc_04656|530	PHNS01003683.1	457307	chr13	2114082	G	TT	GG
Bni_Flc_04656|541	PHNS01003683.1	457318	chr13	2114071	G	GG	AG
Bni_Flc_04656|565	PHNS01003683.1	457342	chr13	2114047	C	AA	CC
Bni_Flc_04656|580	PHNS01003683.1	457357	chr13	2114032	C	TT	CC
Bni_Flc_04656|586	PHNS01003683.1	457363	chr13	2114026	G	CC	GG
Bni_Flc_04656|589	PHNS01003683.1	457366	chr13	2114023	G	AA	GG
Bni_Flc_04656|610	PHNS01003683.1	457387	chr13	2114002	T	AA	AT
Bni_Flc_04657|108	PHNS01006314.1	425911	chr14	6821112	T	TT	CT
Bni_Flc_04657|259	PHNS01006314.1	426062	chr14	6820961	A	AA	AA
Bni_Flc_04657|358	PHNS01006314.1	426161	chr14	6820862	G	AG	GG
Bni_Flc_04657|384	PHNS01006314.1	426187	chr14	6820836	C	CG	CC
Bni_Flc_04657|409	PHNS01006314.1	426212	chr14	6820811	G	GG	AG
Bni_Flc_04657|431	PHNS01006314.1	426234	chr14	6820789	A	AC	AC
Bni_Flc_04657|467	PHNS01006314.1	426270	chr14	6820753	T	TT	GT
Bni_Flc_04657|496	PHNS01006314.1	426299	chr14	6820724	T	CT	TT
Bni_Flc_08020|96	PHNS01003500.1	155148	chr5	7617965	C	CT	CT
Bni_Flc_08020|132	PHNS01003500.1	155112	chr5	7617929	T	TT	TT
Bni_Flc_08020|390	PHNS01003500.1	154854	chr5	7617671	G	GG	GG
Bni_Flc_08020|442	PHNS01003500.1	154802	chr5	7617619	T	TT	TT
Bni_Flc_08020|443	PHNS01003500.1	154801	chr5	7617618	T	TT	TT
Bni_Flc_08020|447	PHNS01003500.1	154797	chr5	7617614	C	CC	CC
Bni_Flc_08020|580	PHNS01003500.1	154664	chr5	7617481	A	AA	AA
Bni_Flc_08020|611	PHNS01003500.1	154633	chr5	7617450	A	AA	AT
Bni_Flc_08020|664	PHNS01003500.1	154580	chr5	7617397	T	TT	TT
Bni_Flc_08019|70	PHNS01010418.1	779908	chr1	8702665	C	AA	CC
Bni_Flc_08019|149	PHNS01010418.1	779987	chr1	8702586	G	CC	GG
Bni_Flc_08019|171	PHNS01010418.1	780009	chr1	8702564	A	GG	AA
Bni_Flc_08019|180	PHNS01010418.1	780018	chr1	8702555	G	CC	GG
Bni_Flc_08019|210	PHNS01010418.1	780048	chr1	8702525	G	AA	GG
Bni_Flc_08019|227	PHNS01010418.1	780065	chr1	8702508	C	TT	CC
Bni_Flc_08019|237	PHNS01010418.1	780075	chr1	8702498	G	CC	GG
Bni_Flc_08019|267	PHNS01010418.1	780105	chr1	8702468	G	AA	GG
Bni_Flc_08019|284	PHNS01010418.1	780122	chr1	8702451	C	TT	CC
Bni_Flc_08019|329	PHNS01010418.1	780167	chr1	8702406	G	CC	GG
Bni_Flc_08030|565	PHNS01007284.1	663097	chr6	2136325	G	GG	GG
Bni_Flc_08030|567	PHNS01007284.1	663099	chr6	2136327	G	GG	GG
Bni_Flc_08030|573	PHNS01007284.1	663105	chr6	2136333	C	CC	CC
Bni_Flc_08030|574	PHNS01007284.1	663106	chr6	2136334	G	GG	GG
Bni_Flc_08030|575	PHNS01007284.1	663107	chr6	2136335	G	GG	GG
Bni_Flc_08030|576	PHNS01007284.1	663108	chr6	2136336	T	TT	TT
Bni_Flc_08030|598	PHNS01007284.1	663130	chr6	2136358	C	CT	CC
Bni_Flc_08030|599	PHNS01007284.1	663131	chr6	2136359	G	AG	GG
Bni_Flc_08030|601	PHNS01007284.1	663133	chr6	2136361	G	AG	GG
Bni_Flc_08030|602	PHNS01007284.1	663134	chr6	2136362	G	GG	AG
Bni_Flc_08030|606	PHNS01007284.1	663138	chr6	2136366	C	CT	CC
Bni_Flc_08030|613	PHNS01007284.1	663145	chr6	2136373	A	AA	AA
Bni_Flc_08030|628	PHNS01007284.1	663160	chr6	2136388	G	AG	GG
Bni_Flc_08030|629	PHNS01007284.1	663161	chr6	2136389	G	AG	GG
Bni_Flc_04661|89	PHNS01010263.1	885851	chr2	4875386	T	GT	GT
Bni_Flc_04661|188	PHNS01010263.1	885752	chr2	4875287	C	CG	CC
Bni_Flc_04661|329	PHNS01010263.1	885611	chr2	4875146	T	CT	CT
Bni_Flc_04661|668	PHNS01010263.1	885272	chr2	4874807	G	CG	GG
Bni_Flc_08038|140	PHNS01011820.1	2281179	chr14	2281180	C	AC	AC
Bni_Flc_08041|49	PHNS01003337.1	945807	chr9	16486575	T	CT	TT
Bni_Flc_08041|56	PHNS01003337.1	945814	chr9	16486568	T	TT	TT
Bni_Flc_08041|157	PHNS01003337.1	945915	chr9	16486467	G	GG	GG
Bni_Flc_08041|193	PHNS01003337.1	945951	chr9	16486431	G	GG	GG
Bni_Flc_08041|210	PHNS01003337.1	945968	chr9	16486414	A	AG	AA
Bni_Flc_08041|312	PHNS01003337.1	946070	chr9	16486312	G	AG	GG
Bni_Flc_08044|154	PHNS01005144.1	474253			G	GG	AG
Bni_Flc_08044|171	PHNS01005144.1	474270			G	CG	GG
Bni_Flc_08044|319	PHNS01005144.1	474418			C	CC	CT
Bni_Flc_08044|352	PHNS01005144.1	474451			T	TT	CT
Bni_Flc_08044|493	PHNS01005144.1	474592			T	TT	CT
Bni_Flc_08044|516	PHNS01005144.1	474615			A	AA	AG
Bni_Flc_08050|166	PHNS01005842.1	3561726	chr4	12260725	T	GT	TT
Bni_Flc_08050|179	PHNS01005842.1	3561713	chr4	12260712	C	TT	CC
Bni_Flc_08050|342	PHNS01005842.1	3561550	chr4	12260549	T	CT	TT
Bni_Flc_08050|467	PHNS01005842.1	3561425	chr4	12260424	G	AG	GG
Bni_Flc_08051|335	PHNS01007343.1	4903699	chr1	10518162	A	GG	GG
Bni_Flc_08051|377	PHNS01007343.1	4903741	chr1	10518120	T	CT	TT
Bni_Flc_08051|494	PHNS01007343.1	4903858	chr1	10518003	A	AA	AA
Bni_Flc_08051|594	PHNS01007343.1	4903958	chr1	10517903	C	AC	CC
Bni_Flc_08055|487	PHNS01002970.1	13866			T	CT	CT
Bni_Flc_08055|496	PHNS01002970.1	13875			G	AA	AA
Bni_Flc_08055|688	PHNS01002970.1	14067			G	GG	GT
Bni_Flc_08055|819	PHNS01002970.1	14198			A	AA	AG
Bni_Flc_08055|830	PHNS01002970.1	14209			T	TT	GT
Bni_Flc_08060|216	PHNS01001025.1	2169826	chr1	19114063	G	CG	GG
Bni_Flc_08060|231	PHNS01001025.1	2169811	chr1	19114048	G	GT	GG
Bni_Flc_08060|237	PHNS01001025.1	2169805	chr1	19114042	C	AC	CC
Bni_Flc_08060|339	PHNS01001025.1	2169703	chr1	19113940	C	CC	CT
Bni_Flc_08060|342	PHNS01001025.1	2169700	chr1	19113937	G	CG	GG
Bni_Flc_08060|347	PHNS01001025.1	2169695	chr1	19113932	A	AG	AA
Bni_Flc_08060|387	PHNS01001025.1	2169655	chr1	19113892	G	AG	GG
Bni_Flc_08060|426	PHNS01001025.1	2169616	chr1	19113853	C	CT	CC
Bni_Flc_08060|429	PHNS01001025.1	2169613	chr1	19113850	T	GT	TT
Bni_Flc_08060|462	PHNS01001025.1	2169580	chr1	19113817	T	GT	TT
Bni_Flc_08060|480	PHNS01001025.1	2169562	chr1	19113799	A	AG	AA
Bni_Flc_08060|486	PHNS01001025.1	2169556	chr1	19113793	G	GT	GG
Bni_Flc_08060|522	PHNS01001025.1	2169520	chr1	19113757	A	AG	AA
Bni_Flc_08060|559	PHNS01001025.1	2169483	chr1	19113720	A	AA	AG
Bni_Flc_08060|565	PHNS01001025.1	2169477	chr1	19113714	C	AC	CC
Bni_Flc_08060|633	PHNS01001025.1	2169409	chr1	19113646	C	CT	CC
Bni_Flc_08060|639	PHNS01001025.1	2169403	chr1	19113640	G	GG	AG
Bni_Flc_08059|117	PHNS01003337.1	895502	chr9	16536880	A	AG	AA
Bni_Flc_08059|200	PHNS01003337.1	895419	chr9	16536963	G	GG	GG
Bni_Flc_08059|509	PHNS01003337.1	895110	chr9	16537272	G	GG	GG
Bni_Flc_08059|566	PHNS01003337.1	895053	chr9	16537329	G	TT	TT
Bni_Flc_08062|208	PHNS01012126.1	1016711	chr8	3772790	T	CC	CT
Bni_Flc_08062|324	PHNS01012126.1	1016595	chr8	3772906	C	CC	AC
Bni_Flc_08062|486	PHNS01012126.1	1016433	chr8	3773068	C	CC	CT
Bni_Flc_08062|588	PHNS01012126.1	1016331	chr8	3773170	G	GG	AG
Bni_Flc_08062|737	PHNS01012126.1	1016182	chr8	3773319	G	AA	GG
Bni_Flc_08062|743	PHNS01012126.1	1016176	chr8	3773325	A	GG	AG
Bni_Flc_08062|748	PHNS01012126.1	1016171	chr8	3773330	G	GG	AG
Bni_Flc_08066|130	PHNS01001832.1	2090673	chr6	3635875	A	AG	AA
Bni_Flc_08066|152	PHNS01001832.1	2090651	chr6	3635897	C	CT	CT
Bni_Flc_08066|166	PHNS01001832.1	2090637	chr6	3635911	C	CT	CT
Bni_Flc_08066|175	PHNS01001832.1	2090628	chr6	3635920	A	GG	AA
Bni_Flc_08066|213	PHNS01001832.1	2090590	chr6	3635958	A	AT	AA
Bni_Flc_08066|257	PHNS01001832.1	2090546	chr6	3636002	G	CG	GG
Bni_Flc_08066|258	PHNS01001832.1	2090545	chr6	3636003	G	GT	GG
Bni_Flc_08066|300	PHNS01001832.1	2090503	chr6	3636045	A	GG	AA
Bni_Flc_08066|408	PHNS01001832.1	2090395	chr6	3636153	G	AG	GG
Bni_Flc_08066|429	PHNS01001832.1	2090374	chr6	3636174	C	CT	CT
Bni_Flc_08074|181	PHNS01007792.1	613935	chr7	6431297	A	AA	AG
Bni_Flc_08074|203	PHNS01007792.1	613957	chr7	6431275	G	GG	GT
Bni_Flc_08074|243	PHNS01007792.1	613997	chr7	6431235	C	AA	CC
Bni_Flc_08074|311	PHNS01007792.1	614065	chr7	6431167	C	CT	CC
Bni_Flc_08074|348	PHNS01007792.1	614102	chr7	6431130	T	CT	TT
Bni_Flc_04670|647	PHNS01008514.1	34026	chr8	9501608	G	GG	AG
Bni_Flc_04670|655	PHNS01008514.1	34018	chr8	9501600	A	GG	AA
Bni_Flc_08081|65	PHNS01003751.1	699075	chr3	8178389	A	AA	AA
Bni_Flc_08081|113	PHNS01003751.1	699027	chr3	8178341	T	TT	TT
Bni_Flc_08081|119	PHNS01003751.1	699021	chr3	8178335	C	CC	CC
Bni_Flc_08081|374	PHNS01003751.1	698766	chr3	8178080	T	TT	CT
Bni_Flc_08081|470	PHNS01003751.1	698670	chr3	8177984	G	GG	GG
Bni_Flc_08081|597	PHNS01003751.1	698543	chr3	8177857	C	CC	CG
Bni_Flc_08080|174	PHNS01001598.1	3413752	chr9	12868872	C	CC	CT
Bni_Flc_08080|211	PHNS01001598.1	3413789	chr9	12868835	A	AT	TT
Bni_Flc_08080|217	PHNS01001598.1	3413795	chr9	12868829	A	AG	GG
Bni_Flc_08080|345	PHNS01001598.1	3413923	chr9	12868701	G	AA	AG
Bni_Flc_08080|351	PHNS01001598.1	3413929	chr9	12868695	G	GG	AG
Bni_Flc_08080|357	PHNS01001598.1	3413935	chr9	12868689	G	AA	AG
Bni_Flc_08080|361	PHNS01001598.1	3413939	chr9	12868685	A	CC	AA
Bni_Flc_08080|404	PHNS01001598.1	3413982	chr9	12868642	A	AA	AA
Bni_Flc_08080|464	PHNS01001598.1	3414042	chr9	12868582	G	GG	GG
Bni_Flc_08080|497	PHNS01001598.1	3414075	chr9	12868549	C	AA	AA
Bni_Flc_08080|645	PHNS01001598.1	3414223	chr9	12868401	C	CC	AA
Bni_Flc_08086|139	PHNS01005740.1	1696635	chr13	5225925	C	TT	TT
Bni_Flc_08086|163	PHNS01005740.1	1696611	chr13	5225901	T	CT	TT
Bni_Flc_08086|169	PHNS01005740.1	1696605	chr13	5225895	C	AC	AA
Bni_Flc_08086|182	PHNS01005740.1	1696592	chr13	5225882	A	AA	GG
Bni_Flc_08086|219	PHNS01005740.1	1696555	chr13	5225845	G	AG	GG
Bni_Flc_08086|283	PHNS01005740.1	1696491	chr13	5225781	G	CG	GG
Bni_Flc_08086|312	PHNS01005740.1	1696462	chr13	5225752	G	GG	AA
Bni_Flc_08086|335	PHNS01005740.1	1696439	chr13	5225729	G	AA	AA
Bni_Flc_08086|344	PHNS01005740.1	1696430	chr13	5225720	A	AC	AA
Bni_Flc_08086|431	PHNS01005740.1	1696343	chr13	5225633	G	GG	GG
Bni_Flc_08086|504	PHNS01005740.1	1696270	chr13	5225560	G	GG	GG
Bni_Flc_08086|525	PHNS01005740.1	1696249	chr13	5225539	G	GG	GG
Bni_Flc_08101|303	PHNS01004728.1	1947499	chr2	11099267	C	CC	CC
Bni_Flc_08101|315	PHNS01004728.1	1947511	chr2	11099279	C	CT	CC
Bni_Flc_08101|369	PHNS01004728.1	1947565	chr2	11099333	C	CC	AA
Bni_Flc_08101|384	PHNS01004728.1	1947580	chr2	11099348	A	AA	GG
Bni_Flc_08101|450	PHNS01004728.1	1947646	chr2	11099414	C	CC	TT
Bni_Flc_08101|674	PHNS01004728.1	1947870	chr2	11099638	T	TT	TT
Bni_Flc_08099|272	PHNS01003127.1	3069	chr3	4333891	T	TT	CC
Bni_Flc_08099|361	PHNS01003127.1	2980	chr3	4333802	G	TT	GG
Bni_Flc_08099|406	PHNS01003127.1	2935	chr3	4333757	A	AA	AG
Bni_Flc_08099|414	PHNS01003127.1	2927	chr3	4333749	G	GG	GG
Bni_Flc_08099|476	PHNS01003127.1	2865	chr3	4333687	T	TT	CC
Bni_Flc_08099|600	PHNS01003127.1	2741	chr3	4333563	T	TT	AT
Bni_Flc_08099|604	PHNS01003127.1	2737	chr3	4333559	T	TT	CT
Bni_Flc_08100|146	PHNS01004075.1	1458			T	CC	CT
Bni_Flc_08100|264	PHNS01004075.1	1340			C	CT	CT
Bni_Flc_08100|348	PHNS01004075.1	1256			C	TT	CT
Bni_Flc_08100|432	PHNS01004075.1	1172			C	CT	CC
Bni_Flc_08100|543	PHNS01004075.1	1061			G	TT	GT
Bni_Flc_08100|571	PHNS01004075.1	1033			G	CG	CG
Bni_Flc_08100|582	PHNS01004075.1	1022			C	AC	AC
Bni_Flc_08100|591	PHNS01004075.1	1013			G	CG	CG
Bni_Flc_08100|592	PHNS01004075.1	1012			G	AG	GG
Bni_Flc_08100|608	PHNS01004075.1	996			C	AC	AC
Bni_Flc_08100|689	PHNS01004075.1	915			C	CC	CC
Bni_Flc_08100|705	PHNS01004075.1	899			G	CC	CG
Bni_Flc_08100|748	PHNS01004075.1	856			T	AA	AT
Bni_Flc_04678|46	PHNS01007792.1	1843136	chr7	5202096	G	GG	GG
Bni_Flc_04678|197	PHNS01007792.1	1843287	chr7	5201945	C	CC	CC
Bni_Flc_04678|209	PHNS01007792.1	1843299	chr7	5201933	C	CC	CC
Bni_Flc_04678|230	PHNS01007792.1	1843320	chr7	5201912	C	CC	CC
Bni_Flc_04678|329	PHNS01007792.1	1843419	chr7	5201813	T	AA	TT
Bni_Flc_04678|462	PHNS01007792.1	1843552	chr7	5201680	A	GG	AA
Bni_Flc_04678|560	PHNS01007792.1	1843650	chr7	5201582	T	AA	TT
Bni_Flc_08102|111	PHNS01005740.1	350620	chr13	3879910	G	GG	GG
Bni_Flc_08102|120	PHNS01005740.1	350629	chr13	3879919	G	GG	AG
Bni_Flc_08102|132	PHNS01005740.1	350641	chr13	3879931	T	CC	CT
Bni_Flc_08102|165	PHNS01005740.1	350674	chr13	3879964	C	CC	CC
Bni_Flc_08102|199	PHNS01005740.1	350708	chr13	3879998	G	GG	GG
Bni_Flc_08102|207	PHNS01005740.1	350716	chr13	3880006	C	CC	CC
Bni_Flc_08102|408	PHNS01005740.1	350917	chr13	3880207	T	CT	TT
Bni_Flc_08102|447	PHNS01005740.1	350956	chr13	3880246	C	CC	CC
Bni_Flc_08102|506	PHNS01005740.1	351015	chr13	3880305	A	AA	AA
Bni_Flc_08102|588	PHNS01005740.1	351097	chr13	3880387	G	AG	AG
Bni_Flc_08102|592	PHNS01005740.1	351101	chr13	3880391	G	TT	GT
Bni_Flc_08102|596	PHNS01005740.1	351105	chr13	3880395	G	AA	AG
Bni_Flc_08106|150	PHNS01007451.1	1453449	chr7	1953990	C	CC	CT
Bni_Flc_08106|789	PHNS01007451.1	1452810	chr7	1954629	G	AA	GG
Bni_Flc_08106|809	PHNS01007451.1	1452790	chr7	1954649	T	GG	TT
Bni_Flc_08106|829	PHNS01007451.1	1452770	chr7	1954669	T	TT	TT
Bni_Flc_08106|856	PHNS01007451.1	1452743	chr7	1954696	T	TT	TT
Bni_Flc_08114|39	PHNS01005842.1	2128314	chr4	10827313	C	CC	TT
Bni_Flc_08114|77	PHNS01005842.1	2128352	chr4	10827351	C	CC	CT
Bni_Flc_08114|78	PHNS01005842.1	2128353	chr4	10827352	G	GG	AG
Bni_Flc_08114|163	PHNS01005842.1	2128438	chr4	10827437	C	CC	CT
Bni_Flc_08114|165	PHNS01005842.1	2128440	chr4	10827439	A	AA	GG
Bni_Flc_08114|169	PHNS01005842.1	2128444	chr4	10827443	G	GG	TT
Bni_Flc_08114|193	PHNS01005842.1	2128468	chr4	10827467	G	GG	CG
Bni_Flc_08114|213	PHNS01005842.1	2128488	chr4	10827487	C	CC	CT
Bni_Flc_08114|230	PHNS01005842.1	2128505	chr4	10827504	T	TT	AT
Bni_Flc_08114|660	PHNS01005842.1	2128935	chr4	10827934	A	AG	AA
Bni_Flc_08114|694	PHNS01005842.1	2128969	chr4	10827968	A	AG	AA
Bni_Flc_08114|710	PHNS01005842.1	2128985	chr4	10827984	C	CT	CC
Bni_Flc_08117|150	PHNS01006891.1	429646			A	AA	AG
Bni_Flc_08121|155	PHNS01006792.1	4505960	chr10	12509721	A	AA	AG
Bni_Flc_08121|161	PHNS01006792.1	4505966	chr10	12509727	T	TT	CT
Bni_Flc_08121|418	PHNS01006792.1	4506223	chr10	12509984	A	AA	AG
Bni_Flc_08121|554	PHNS01006792.1	4506359	chr10	12510120	C	TT	CC
Bni_Flc_04682|54	PHNS01006314.1	3855224	chr14	3391799	T	TT	TT
Bni_Flc_04682|58	PHNS01006314.1	3855228	chr14	3391795	T	TT	TT
Bni_Flc_04682|78	PHNS01006314.1	3855248	chr14	3391775	G	CC	GG
Bni_Flc_04682|115	PHNS01006314.1	3855285	chr14	3391738	C	AC	CC
Bni_Flc_04682|304	PHNS01006314.1	3855474	chr14	3391549	G	GG	GG
Bni_Flc_04682|315	PHNS01006314.1	3855485	chr14	3391538	T	CC	TT
Bni_Flc_04682|320	PHNS01006314.1	3855490	chr14	3391533	G	CG	GG
Bni_Flc_04682|420	PHNS01006314.1	3855590	chr14	3391433	A	GG	AA
Bni_Flc_04682|503	PHNS01006314.1	3855673	chr14	3391350	T	AA	TT
Bni_Flc_04683|60	PHNS01007909.1	3405388			G	AG	GG
Bni_Flc_04683|61	PHNS01007909.1	3405387			A	AG	AA
Bni_Flc_04683|117	PHNS01007909.1	3405331			T	GG	GT
Bni_Flc_04683|138	PHNS01007909.1	3405310			A	AG	AG
Bni_Flc_04683|391	PHNS01007909.1	3405057			G	GG	GG
Bni_Flc_04683|408	PHNS01007909.1	3405040			G	GG	GG
Bni_Flc_04683|432	PHNS01007909.1	3405016			G	GG	GG
Bni_Flc_08132|92	PHNS01012225.1	69149	chr12	2871364	C	CG	CC
Bni_Flc_08132|102	PHNS01012225.1	69139	chr12	2871354	A	CC	AA
Bni_Flc_08132|125	PHNS01012225.1	69116	chr12	2871331	T	TT	TT
Bni_Flc_08132|165	PHNS01012225.1	69076	chr12	2871291	T	CT	TT
Bni_Flc_08132|166	PHNS01012225.1	69075	chr12	2871290	T	AT	TT
Bni_Flc_08132|167	PHNS01012225.1	69074	chr12	2871289	C	CT	CC
Bni_Flc_08132|174	PHNS01012225.1	69067	chr12	2871282	T	CT	TT
Bni_Flc_08132|195	PHNS01012225.1	69046	chr12	2871261	T	GT	TT
Bni_Flc_08132|203	PHNS01012225.1	69038	chr12	2871253	A	GG	AA
Bni_Flc_08132|217	PHNS01012225.1	69024	chr12	2871239	T	GT	TT
Bni_Flc_08132|219	PHNS01012225.1	69022	chr12	2871237	C	CT	CC
Bni_Flc_08132|220	PHNS01012225.1	69021	chr12	2871236	A	AT	AA
Bni_Flc_08132|221	PHNS01012225.1	69020	chr12	2871235	G	CG	GG
Bni_Flc_08132|227	PHNS01012225.1	69014	chr12	2871229	T	CC	TT
Bni_Flc_08132|247	PHNS01012225.1	68994	chr12	2871209	C	GG	CC
Bni_Flc_08132|257	PHNS01012225.1	68984	chr12	2871199	A	AG	AA
Bni_Flc_08132|277	PHNS01012225.1	68964	chr12	2871179	A	AG	AA
Bni_Flc_08132|318	PHNS01012225.1	68923	chr12	2871138	A	AG	AA
Bni_Flc_08132|355	PHNS01012225.1	68886	chr12	2871101	C	CC	CC
Bni_Flc_08132|363	PHNS01012225.1	68878	chr12	2871093	C	CC	CC
Bni_Flc_08132|414	PHNS01012225.1	68827	chr12	2871042	C	TT	CC
Bni_Flc_08132|423	PHNS01012225.1	68818	chr12	2871033	C	TT	CC
Bni_Flc_08132|426	PHNS01012225.1	68815	chr12	2871030	T	TT	TT
Bni_Flc_08132|466	PHNS01012225.1	68775	chr12	2870990	T	TT	TT
Bni_Flc_08132|513	PHNS01012225.1	68728	chr12	2870943	A	AA	AA
Bni_Flc_08132|580	PHNS01012225.1	68661	chr12	2870876	C	TT	CC
Bni_Flc_08132|588	PHNS01012225.1	68653	chr12	2870868	C	CT	CC
Bni_Flc_08132|609	PHNS01012225.1	68632	chr12	2870847	T	CC	TT
Bni_Flc_08132|651	PHNS01012225.1	68590	chr12	2870805	A	AT	AA
Bni_Flc_08132|660	PHNS01012225.1	68581	chr12	2870796	T	TT	TT
Bni_Flc_08132|675	PHNS01012225.1	68566	chr12	2870781	C	CT	CC
Bni_Flc_08132|696	PHNS01012225.1	68545	chr12	2870760	C	CC	CC
Bni_Flc_08132|728	PHNS01012225.1	68513	chr12	2870728	G	GG	GG
Bni_Flc_08132|742	PHNS01012225.1	68499	chr12	2870714	A	AG	AA
Bni_Flc_08132|753	PHNS01012225.1	68488	chr12	2870703	G	GG	GG
Bni_Flc_08132|756	PHNS01012225.1	68485	chr12	2870700	A	AA	AA
Bni_Flc_08132|757	PHNS01012225.1	68484	chr12	2870699	A	AA	AA
Bni_Flc_08132|771	PHNS01012225.1	68470	chr12	2870685	T	TT	TT
Bni_Flc_08132|789	PHNS01012225.1	68452	chr12	2870667	G	AA	GG
Bni_Flc_08130|64	PHNS01006553.1	1424587	chr10	7565947	T	CC	CC
Bni_Flc_08130|138	PHNS01006553.1	1424661	chr10	7566021	T	CT	TT
Bni_Flc_08130|142	PHNS01006553.1	1424665	chr10	7566025	A	GG	GG
Bni_Flc_08130|158	PHNS01006553.1	1424681	chr10	7566041	A	AG	AA
Bni_Flc_08130|175	PHNS01006553.1	1424698	chr10	7566058	A	AG	AA
Bni_Flc_08130|250	PHNS01006553.1	1424773	chr10	7566133	G	AG	GG
Bni_Flc_08135|177	PHNS01001376.1	314532	chr3	3076432	T	TT	TT
Bni_Flc_08135|183	PHNS01001376.1	314538	chr3	3076438	G	TT	GT
Bni_Flc_08135|201	PHNS01001376.1	314556	chr3	3076456	T	TT	TT
Bni_Flc_08135|240	PHNS01001376.1	314595	chr3	3076495	G	GG	AG
Bni_Flc_08135|255	PHNS01001376.1	314610	chr3	3076510	G	AG	GG
Bni_Flc_08139|201	PHNS01007792.1	863690	chr7	6181542	G	GG	GG
Bni_Flc_08139|291	PHNS01007792.1	863780	chr7	6181452	A	AA	AA
Bni_Flc_08139|628	PHNS01007792.1	864117	chr7	6181115	C	CT	CC
Bni_Flc_08145|116	PHNS01004728.1	2002234	chr2	11154002	C	CT	CC
Bni_Flc_08145|289	PHNS01004728.1	2002061	chr2	11153829	T	TT	TT
Bni_Flc_08146|317	PHNS01002540.1	809691	chr11	3736879	G	AA	GG
Bni_Flc_08148|53	PHNS01003683.1	2084151	chr13	487238	G	AG	AA
Bni_Flc_08148|197	PHNS01003683.1	2084295	chr13	487094	C	CT	CC
Bni_Flc_08148|249	PHNS01003683.1	2084347	chr13	487042	T	GT	GG
Bni_Flc_08148|287	PHNS01003683.1	2084385	chr13	487004	C	CC	CT
Bni_Flc_08148|467	PHNS01003683.1	2084565	chr13	486824	C	CC	CC
Bni_Flc_08148|504	PHNS01003683.1	2084602	chr13	486787	A	AA	AA
Bni_Flc_08148|611	PHNS01003683.1	2084709	chr13	486680	T	TT	CC
Bni_Flc_08148|635	PHNS01003683.1	2084733	chr13	486656	G	GG	GG
Bni_Flc_08148|726	PHNS01003683.1	2084824	chr13	486565	T	TT	AT
Bni_Flc_04691|28	PHNS01003751.1	4173043	chr3	11652357	A	AA	AA
Bni_Flc_04691|121	PHNS01003751.1	4173136	chr3	11652450	A	GG	AG
Bni_Flc_04691|214	PHNS01003751.1	4173229	chr3	11652543	G	GG	AG
Bni_Flc_04691|286	PHNS01003751.1	4173301	chr3	11652615	A	AA	AA
Bni_Flc_04691|301	PHNS01003751.1	4173316	chr3	11652630	A	GG	AG
Bni_Flc_04691|310	PHNS01003751.1	4173325	chr3	11652639	A	AA	AA
Bni_Flc_04691|334	PHNS01003751.1	4173349	chr3	11652663	T	TT	TT
Bni_Flc_04691|370	PHNS01003751.1	4173385	chr3	11652699	C	TT	CC
Bni_Flc_04691|395	PHNS01003751.1	4173410	chr3	11652724	G	GG	GT
Bni_Flc_04691|490	PHNS01003751.1	4173505	chr3	11652819	C	TT	CT
Bni_Flc_04691|499	PHNS01003751.1	4173514	chr3	11652828	T	TT	TT
Bni_Flc_04691|516	PHNS01003751.1	4173531	chr3	11652845	A	CC	AC
Bni_Flc_04691|565	PHNS01003751.1	4173580	chr3	11652894	G	TT	GT
Bni_Flc_04691|602	PHNS01003751.1	4173617	chr3	11652931	T	CC	CT
Bni_Flc_08155|108	PHNS01000489.1	89529	chr13	2661018	C	CG	CG
Bni_Flc_08155|110	PHNS01000489.1	89531	chr13	2661020	A	AG	AG
Bni_Flc_08155|123	PHNS01000489.1	89544	chr13	2661033	C	CG	CC
Bni_Flc_08155|127	PHNS01000489.1	89548	chr13	2661037	C	AC	CC
Bni_Flc_08155|131	PHNS01000489.1	89552	chr13	2661041	T	CC	CT
Bni_Flc_08155|145	PHNS01000489.1	89566	chr13	2661055	T	GT	GT
Bni_Flc_08155|147	PHNS01000489.1	89568	chr13	2661057	T	GT	GT
Bni_Flc_08155|162	PHNS01000489.1	89583	chr13	2661072	C	AC	CC
Bni_Flc_08155|184	PHNS01000489.1	89605	chr13	2661094	A	AC	AA
Bni_Flc_08155|190	PHNS01000489.1	89611	chr13	2661100	A	AT	AT
Bni_Flc_08155|202	PHNS01000489.1	89623	chr13	2661112	C	AA	AC
Bni_Flc_08155|356	PHNS01000489.1	89777	chr13	2661266	A	AC	AC
Bni_Flc_08155|488	PHNS01000489.1	89909	chr13	2661398	C	TT	CC
Bni_Flc_08155|491	PHNS01000489.1	89912	chr13	2661401	C	TT	CC
Bni_Flc_08155|512	PHNS01000489.1	89933	chr13	2661422	C	CT	CC
Bni_Flc_08155|521	PHNS01000489.1	89942	chr13	2661431	T	CC	CT
Bni_Flc_08155|555	PHNS01000489.1	89976	chr13	2661465	A	CC	AC
Bni_Flc_08155|569	PHNS01000489.1	89990	chr13	2661479	C	TT	CC
Bni_Flc_08155|584	PHNS01000489.1	90005	chr13	2661494	C	AA	CC
Bni_Flc_08155|599	PHNS01000489.1	90020	chr13	2661509	T	CC	TT
Bni_Flc_08155|644	PHNS01000489.1	90065	chr13	2661554	A	AG	AA
Bni_Flc_08155|656	PHNS01000489.1	90077	chr13	2661566	T	GG	TT
Bni_Flc_08155|731	PHNS01000489.1	90152	chr13	2661641	G	AG	GG
Bni_Flc_08155|734	PHNS01000489.1	90155	chr13	2661644	G	AA	AG
Bni_Flc_08155|758	PHNS01000489.1	90179	chr13	2661668	G	AG	AG
Bni_Flc_08155|794	PHNS01000489.1	90215	chr13	2661704	G	AA	AG
Bni_Flc_08155|824	PHNS01000489.1	90245	chr13	2661734	G	TT	GT
Bni_Flc_08155|882	PHNS01000489.1	90303	chr13	2661792	A	AA	AT
Bni_Flc_08155|900	PHNS01000489.1	90321	chr13	2661810	T	TT	AT
Bni_Flc_08155|918	PHNS01000489.1	90339	chr13	2661828	C	TT	CT
Bni_Flc_08157|99	PHNS01009082.1	874190			G	AA	AA
Bni_Flc_08157|131	PHNS01009082.1	874222			T	CC	CC
Bni_Flc_08157|157	PHNS01009082.1	874248			C	CG	CC
Bni_Flc_08157|165	PHNS01009082.1	874256			C	TT	TT
Bni_Flc_08157|189	PHNS01009082.1	874280			G	AG	GG
Bni_Flc_08157|401	PHNS01009082.1	874492			A	GG	GG
Bni_Flc_08157|445	PHNS01009082.1	874536			G	AG	AA
Bni_Flc_08157|469	PHNS01009082.1	874560			T	CT	CT
Bni_Flc_08157|560	PHNS01009082.1	874651			C	TT	CC
Bni_Flc_08157|562	PHNS01009082.1	874653			G	GG	GG
Bni_Flc_08157|579	PHNS01009082.1	874670			T	GT	TT
Bni_Flc_08157|584	PHNS01009082.1	874675			A	AA	AA
Bni_Flc_08157|586	PHNS01009082.1	874677			A	AT	AA
Bni_Flc_08159|538	PHNS01011300.1	848690	chr1	16270651	G	GG	CG
Bni_Flc_08159|541	PHNS01011300.1	848687	chr1	16270648	G	GG	GT
Bni_Flc_08159|544	PHNS01011300.1	848684	chr1	16270645	A	AA	AA
Bni_Flc_04693|148	PHNS01007343.1	4154219	chr1	11267642	C	AC	CC
Bni_Flc_04693|181	PHNS01007343.1	4154252	chr1	11267609	C	CG	CC
Bni_Flc_04693|285	PHNS01007343.1	4154356	chr1	11267505	T	AA	TT
Bni_Flc_04693|348	PHNS01007343.1	4154419	chr1	11267442	C	CG	CC
Bni_Flc_04693|387	PHNS01007343.1	4154458	chr1	11267403	A	CC	AA
Bni_Flc_08167|222	PHNS01005842.1	343478	chr4	9042477	T	CC	TT
Bni_Flc_08167|264	PHNS01005842.1	343436	chr4	9042435	G	CG	GG
Bni_Flc_08167|287	PHNS01005842.1	343413	chr4	9042412	A	CC	AA
Bni_Flc_08167|339	PHNS01005842.1	343361	chr4	9042360	G	AA	GG
Bni_Flc_08167|342	PHNS01005842.1	343358	chr4	9042357	T	GT	TT
Bni_Flc_08167|348	PHNS01005842.1	343352	chr4	9042351	G	GT	GG
Bni_Flc_08167|363	PHNS01005842.1	343337	chr4	9042336	T	CT	TT
Bni_Flc_08167|399	PHNS01005842.1	343301	chr4	9042300	A	AC	AA
Bni_Flc_04696|98	PHNS01007953.1	3464676	chr4	16889060	C	AC	CC
Bni_Flc_04696|285	PHNS01007953.1	3464863	chr4	16888873	G	GG	GG
Bni_Flc_04696|401	PHNS01007953.1	3464979	chr4	16888757	C	CT	CC
Bni_Flc_08174|416	PHNS01006611.1	2531730	chr5	3849687	A	AA	AG
Bni_Flc_08174|446	PHNS01006611.1	2531760	chr5	3849657	A	AA	AG
Bni_Flc_08174|539	PHNS01006611.1	2531853	chr5	3849564	G	AA	GG
Bni_Flc_08172|116	PHNS01006553.1	1253171	chr10	7394531	A	AG	AA
Bni_Flc_08172|140	PHNS01006553.1	1253195	chr10	7394555	T	TT	TT
Bni_Flc_08172|293	PHNS01006553.1	1253348	chr10	7394708	G	GG	GG
Bni_Flc_08172|312	PHNS01006553.1	1253367	chr10	7394727	T	AT	TT
Bni_Flc_08172|313	PHNS01006553.1	1253368	chr10	7394728	C	AC	CC
Bni_Flc_08172|344	PHNS01006553.1	1253399	chr10	7394759	T	TT	CT
Bni_Flc_08172|392	PHNS01006553.1	1253447	chr10	7394807	T	CT	TT
Bni_Flc_08172|409	PHNS01006553.1	1253464	chr10	7394824	G	CG	GG
Bni_Flc_08172|431	PHNS01006553.1	1253486	chr10	7394846	T	TT	AT
Bni_Flc_08172|434	PHNS01006553.1	1253489	chr10	7394849	G	AG	GG
Bni_Flc_08172|443	PHNS01006553.1	1253498	chr10	7394858	C	CC	CC
Bni_Flc_08172|478	PHNS01006553.1	1253533	chr10	7394893	G	GT	GT
Bni_Flc_08172|479	PHNS01006553.1	1253534	chr10	7394894	G	GG	GT
Bni_Flc_08172|485	PHNS01006553.1	1253540	chr10	7394900	A	AA	AA
Bni_Flc_08172|636	PHNS01006553.1	1253691	chr10	7395051	T	TT	AT
Bni_Flc_08180|71	PHNS01006792.1	143293	chr10	8147054	C	TT	TT
Bni_Flc_08180|75	PHNS01006792.1	143289	chr10	8147050	G	GG	GT
Bni_Flc_08180|79	PHNS01006792.1	143285	chr10	8147046	G	AG	GG
Bni_Flc_08180|378	PHNS01006792.1	142986	chr10	8146747	A	AG	AA
Bni_Flc_08180|419	PHNS01006792.1	142945	chr10	8146706	C	TT	TT
Bni_Flc_08180|425	PHNS01006792.1	142939	chr10	8146700	T	AA	AA
Bni_Flc_08180|444	PHNS01006792.1	142920	chr10	8146681	C	GG	CG
Bni_Flc_08180|502	PHNS01006792.1	142862	chr10	8146623	C	CC	CC
Bni_Flc_08180|516	PHNS01006792.1	142848	chr10	8146609	G	AA	AA
Bni_Flc_08187|389	PHNS01001598.1	5419798	chr9	10862826	G	AG	AA
Bni_Flc_08187|392	PHNS01001598.1	5419801	chr9	10862823	C	CC	CC
Bni_Flc_04697|63	PHNS01001287.1	3813637	chr4	2628583	T	AA	AA
Bni_Flc_04697|665	PHNS01001287.1	3813035	chr4	2629185	C	CC	CC
Bni_Flc_04698|342	PHNS01012166.1	2119396	chr11	2119397	C	CT	CC
Bni_Flc_04698|518	PHNS01012166.1	2119572	chr11	2119573	T	TT	TT
Bni_Flc_04698|542	PHNS01012166.1	2119596	chr11	2119597	G	GG	GG
Bni_Flc_04698|562	PHNS01012166.1	2119616	chr11	2119617	G	AG	GG
Bni_Flc_04698|565	PHNS01012166.1	2119619	chr11	2119620	G	CG	GG
Bni_Flc_04701|14	PHNS01010418.1	2396586	chr1	7085987	G	GG	CC
Bni_Flc_04701|25	PHNS01010418.1	2396597	chr1	7085976	A	AG	AG
Bni_Flc_04701|30	PHNS01010418.1	2396602	chr1	7085971	G	GG	AG
Bni_Flc_04701|31	PHNS01010418.1	2396603	chr1	7085970	T	TT	CT
Bni_Flc_04701|113	PHNS01010418.1	2396685	chr1	7085888	A	AG	AA
Bni_Flc_04701|131	PHNS01010418.1	2396703	chr1	7085870	C	CC	CG
Bni_Flc_04701|155	PHNS01010418.1	2396727	chr1	7085846	C	CG	CC
Bni_Flc_04701|406	PHNS01010418.1	2396978	chr1	7085595	G	GG	GT
Bni_Flc_04701|414	PHNS01010418.1	2396986	chr1	7085587	T	TT	CT
Bni_Flc_04701|436	PHNS01010418.1	2397008	chr1	7085565	G	GT	GG
Bni_Flc_04701|445	PHNS01010418.1	2397017	chr1	7085556	G	AA	GG
Bni_Flc_04701|460	PHNS01010418.1	2397032	chr1	7085541	A	GG	AG
Bni_Flc_04701|473	PHNS01010418.1	2397045	chr1	7085528	T	TT	GT
Bni_Flc_04701|543	PHNS01010418.1	2397115	chr1	7085458	G	CG	GG
Bni_Flc_04701|672	PHNS01010418.1	2397244	chr1	7085329	G	CC	CC
Bni_Flc_04700|178	PHNS01010418.1	2889727	chr1	6592846	A	GG	GG
Bni_Flc_08201|187	PHNS01012126.1	2469214	chr8	2320287	A	AA	AA
Bni_Flc_08201|377	PHNS01012126.1	2469404	chr8	2320097	A	AG	AA
Bni_Flc_08201|404	PHNS01012126.1	2469431	chr8	2320070	G	CG	GG
Bni_Flc_08201|414	PHNS01012126.1	2469441	chr8	2320060	G	GG	GG
Bni_Flc_08201|416	PHNS01012126.1	2469443	chr8	2320058	A	AA	AA
Bni_Flc_08201|423	PHNS01012126.1	2469450	chr8	2320051	G	CG	GG
Bni_Flc_08201|425	PHNS01012126.1	2469452	chr8	2320049	T	AT	TT
Bni_Flc_08201|428	PHNS01012126.1	2469455	chr8	2320046	T	GT	TT
Bni_Flc_08201|430	PHNS01012126.1	2469457	chr8	2320044	A	AC	AA
Bni_Flc_08201|444	PHNS01012126.1	2469471	chr8	2320030	C	CG	CC
Bni_Flc_08200|36	PHNS01006616.1	17405			T	CC	CT
Bni_Flc_08200|72	PHNS01006616.1	17369			C	TT	CC
Bni_Flc_08200|94	PHNS01006616.1	17347			A	AG	AA
Bni_Flc_08200|123	PHNS01006616.1	17318			A	CC	AA
Bni_Flc_08200|510	PHNS01006616.1	16931			T	CC	TT
Bni_Flc_04702|197	PHNS01004769.1	573824	chr8	5461142	G	GG	CG
Bni_Flc_04702|219	PHNS01004769.1	573802	chr8	5461164	A	AA	AA
Bni_Flc_04702|221	PHNS01004769.1	573800	chr8	5461166	G	GG	GG
Bni_Flc_04702|224	PHNS01004769.1	573797	chr8	5461169	G	GG	GG
Bni_Flc_04702|226	PHNS01004769.1	573795	chr8	5461171	A	AA	AA
Bni_Flc_04702|227	PHNS01004769.1	573794	chr8	5461172	G	GG	GG
Bni_Flc_04702|233	PHNS01004769.1	573788	chr8	5461178	C	CT	CC
Bni_Flc_08203|123	PHNS01009941.1	231285	chr10	7876799	A	AA	AG
Bni_Flc_08203|210	PHNS01009941.1	231198	chr10	7876712	T	CT	CC
Bni_Flc_08203|327	PHNS01009941.1	231081	chr10	7876595	G	GG	GG
Bni_Flc_08203|391	PHNS01009941.1	231017	chr10	7876531	G	CG	CG
Bni_Flc_08203|437	PHNS01009941.1	230971	chr10	7876485	G	GG	AG
Bni_Flc_08209|129	PHNS01001287.1	5398370	chr4	1043850	G	AG	GG
Bni_Flc_08209|130	PHNS01001287.1	5398369	chr4	1043851	G	CG	GG
Bni_Flc_08219|151	PHNS01007953.1	3440885	chr4	16912851	T	AT	TT
Bni_Flc_08219|403	PHNS01007953.1	3440633	chr4	16913103	G	GG	GG
Bni_Flc_08219|404	PHNS01007953.1	3440632	chr4	16913104	A	AA	AA
Bni_Flc_08219|419	PHNS01007953.1	3440617	chr4	16913119	G	GG	GG
Bni_Flc_08219|566	PHNS01007953.1	3440470	chr4	16913266	C	CT	CC
Bni_Flc_04710|106	PHNS01006891.1	1294960			G	AG	GG
Bni_Flc_04710|220	PHNS01006891.1	1295074			T	TT	TT
Bni_Flc_04710|345	PHNS01006891.1	1295199			T	TT	TT
Bni_Flc_04710|403	PHNS01006891.1	1295257			G	GG	GG
Bni_Flc_04710|452	PHNS01006891.1	1295306			A	AA	AA
Bni_Flc_04710|496	PHNS01006891.1	1295350			C	CT	CC
Bni_Flc_04710|499	PHNS01006891.1	1295353			G	CC	CC
Bni_Flc_04710|558	PHNS01006891.1	1295412			G	AG	GG
Bni_Flc_08223|51	PHNS01003751.1	4312207	chr3	11791521	C	TT	TT
Bni_Flc_08223|203	PHNS01003751.1	4312055	chr3	11791369	T	TT	TT
Bni_Flc_08223|215	PHNS01003751.1	4312043	chr3	11791357	A	AA	AA
Bni_Flc_08223|272	PHNS01003751.1	4311986	chr3	11791300	T	TT	GG
Bni_Flc_08223|302	PHNS01003751.1	4311956	chr3	11791270	C	CC	TT
Bni_Flc_08223|347	PHNS01003751.1	4311911	chr3	11791225	G	GG	GG
Bni_Flc_08223|363	PHNS01003751.1	4311895	chr3	11791209	C	CC	AA
Bni_Flc_08223|387	PHNS01003751.1	4311871	chr3	11791185	C	CC	CC
Bni_Flc_08223|449	PHNS01003751.1	4311809	chr3	11791123	T	CC	CC
Bni_Flc_08223|452	PHNS01003751.1	4311806	chr3	11791120	C	CC	CC
Bni_Flc_08223|675	PHNS01003751.1	4311583	chr3	11790897	A	TT	TT
Bni_Flc_08229|161	PHNS01006792.1	5441718	chr10	13445479	A	AA	AA
Bni_Flc_08229|168	PHNS01006792.1	5441711	chr10	13445472	G	GG	AG
Bni_Flc_08229|454	PHNS01006792.1	5441425	chr10	13445186	T	GT	TT
Bni_Flc_08229|499	PHNS01006792.1	5441380	chr10	13445141	A	GG	GG
Bni_Flc_08229|502	PHNS01006792.1	5441377	chr10	13445138	G	GT	GG
Bni_Flc_08229|592	PHNS01006792.1	5441287	chr10	13445048	T	CT	TT
Bni_Flc_08229|631	PHNS01006792.1	5441248	chr10	13445009	G	GG	GG
Bni_Flc_08229|804	PHNS01006792.1	5441075	chr10	13444836	T	CT	TT
Bni_Flc_08231|239	PHNS01008535.1	223358	chr12	3474433	A	AG	GG
Bni_Flc_08231|263	PHNS01008535.1	223382	chr12	3474457	C	CC	CC
Bni_Flc_08231|295	PHNS01008535.1	223414	chr12	3474489	C	CT	CC
Bni_Flc_08231|373	PHNS01008535.1	223492	chr12	3474567	G	AG	AA
Bni_Flc_08231|397	PHNS01008535.1	223516	chr12	3474591	G	AA	GG
Bni_Flc_08231|418	PHNS01008535.1	223537	chr12	3474612	T	TT	TT
Bni_Flc_08231|454	PHNS01008535.1	223573	chr12	3474648	A	AA	AA
Bni_Flc_08231|467	PHNS01008535.1	223586	chr12	3474661	C	CC	TT
Bni_Flc_08231|523	PHNS01008535.1	223642	chr12	3474717	A	AA	AA
Bni_Flc_08231|541	PHNS01008535.1	223660	chr12	3474735	A	AG	GG
Bni_Flc_08231|634	PHNS01008535.1	223753	chr12	3474828	G	AA	GG
Bni_Flc_08231|683	PHNS01008535.1	223802	chr12	3474877	G	TT	GG
Bni_Flc_04711|13	PHNS01001903.1	225			A	AT	AT
Bni_Flc_04711|60	PHNS01001903.1	272			A	AG	AA
Bni_Flc_04711|74	PHNS01001903.1	286			T	AA	AT
Bni_Flc_04711|101	PHNS01001903.1	313			A	AG	AA
Bni_Flc_04711|102	PHNS01001903.1	314			T	TT	CT
Bni_Flc_04711|109	PHNS01001903.1	321			C	CT	CC
Bni_Flc_04711|124	PHNS01001903.1	336			T	TT	TT
Bni_Flc_04711|349	PHNS01001903.1	561			G	AA	AG
Bni_Flc_04711|448	PHNS01001903.1	660			A	CC	AC
Bni_Flc_04711|551	PHNS01001903.1	763			C	CC	CC
Bni_Flc_04711|584	PHNS01001903.1	796			G	CC	CG
Bni_Flc_04711|590	PHNS01001903.1	802			T	GG	GT
Bni_Flc_04711|625	PHNS01001903.1	837			T	CC	TT
Bni_Flc_08234|85	PHNS01008662.1	1477120	chr2	6653141	T	CT	CT
Bni_Flc_08234|96	PHNS01008662.1	1477131	chr2	6653152	A	AC	AC
Bni_Flc_08234|100	PHNS01008662.1	1477135	chr2	6653156	C	AC	AC
Bni_Flc_08234|102	PHNS01008662.1	1477137	chr2	6653158	G	AG	AG
Bni_Flc_08234|105	PHNS01008662.1	1477140	chr2	6653161	A	AC	AC
Bni_Flc_08234|111	PHNS01008662.1	1477146	chr2	6653167	C	CT	CT
Bni_Flc_08234|114	PHNS01008662.1	1477149	chr2	6653170	G	GT	GT
Bni_Flc_08234|189	PHNS01008662.1	1477224	chr2	6653245	C	AC	AC
Bni_Flc_08234|192	PHNS01008662.1	1477227	chr2	6653248	T	GT	GT
Bni_Flc_08234|226	PHNS01008662.1	1477261	chr2	6653282	C	CC	AC
Bni_Flc_08234|227	PHNS01008662.1	1477262	chr2	6653283	G	GG	AG
Bni_Flc_08234|228	PHNS01008662.1	1477263	chr2	6653284	A	AA	AG
Bni_Flc_08234|234	PHNS01008662.1	1477269	chr2	6653290	G	CG	CG
Bni_Flc_08234|240	PHNS01008662.1	1477275	chr2	6653296	G	CG	CG
Bni_Flc_08234|495	PHNS01008662.1	1477530	chr2	6653551	A	AA	AG
Bni_Flc_08234|582	PHNS01008662.1	1477617	chr2	6653638	C	AC	CC
Bni_Flc_08238|63	PHNS01000151.1	269859	chr6	7602959	A	AG	AA
Bni_Flc_08238|89	PHNS01000151.1	269885	chr6	7602985	T	CC	TT
Bni_Flc_08238|127	PHNS01000151.1	269923	chr6	7603023	T	CC	TT
Bni_Flc_08238|206	PHNS01000151.1	270002	chr6	7603102	G	CG	GG
Bni_Flc_08240|163	PHNS01010418.1	2871410	chr1	6611163	G	AA	AG
Bni_Flc_08240|214	PHNS01010418.1	2871359	chr1	6611214	A	AT	AA
Bni_Flc_08240|283	PHNS01010418.1	2871290	chr1	6611283	G	GT	GG
Bni_Flc_08240|347	PHNS01010418.1	2871226	chr1	6611347	C	CT	CC
Bni_Flc_08240|349	PHNS01010418.1	2871224	chr1	6611349	C	AC	CC
Bni_Flc_08240|350	PHNS01010418.1	2871223	chr1	6611350	G	AG	GG
Bni_Flc_08244|51	PHNS01009938.1	116804	chr10	3404222	T	CC	CC
Bni_Flc_08244|81	PHNS01009938.1	116774	chr10	3404192	C	TT	TT
Bni_Flc_08244|150	PHNS01009938.1	116705	chr10	3404123	C	CC	CC
Bni_Flc_08244|395	PHNS01009938.1	116460	chr10	3403878	G	GG	GG
Bni_Flc_08244|437	PHNS01009938.1	116418	chr10	3403836	A	GG	GG
Bni_Flc_08244|448	PHNS01009938.1	116407	chr10	3403825	C	CC	CC
Bni_Flc_08244|541	PHNS01009938.1	116314	chr10	3403732	T	CC	CC
Bni_Flc_08244|560	PHNS01009938.1	116295	chr10	3403713	G	GG	GG
Bni_Flc_08248|321	PHNS01002615.1	739345	chr13	6087174	G	GG	GG
Bni_Flc_08255|196	PHNS01003683.1	470494	chr13	2100895	G	GG	GG
Bni_Flc_08255|230	PHNS01003683.1	470528	chr13	2100861	T	TT	TT
Bni_Flc_08255|385	PHNS01003683.1	470683	chr13	2100706	C	CC	CC
Bni_Flc_08258|17	PHNS01001025.1	1064641	chr1	18008878	T	TT	CT
Bni_Flc_08258|31	PHNS01001025.1	1064627	chr1	18008864	G	AA	AG
Bni_Flc_08258|159	PHNS01001025.1	1064499	chr1	18008736	T	CT	TT
Bni_Flc_08258|245	PHNS01001025.1	1064413	chr1	18008650	G	GG	GG
Bni_Flc_08258|339	PHNS01001025.1	1064319	chr1	18008556	C	CC	CC
Bni_Flc_08259|72	PHNS01006314.1	1203624	chr14	6043399	A	AA	AA
Bni_Flc_08259|216	PHNS01006314.1	1203768	chr14	6043255	G	GG	AG
Bni_Flc_08259|225	PHNS01006314.1	1203777	chr14	6043246	C	CC	CG
Bni_Flc_08259|444	PHNS01006314.1	1203996	chr14	6043027	T	GT	TT
Bni_Flc_08259|453	PHNS01006314.1	1204005	chr14	6043018	A	AA	AT
Bni_Flc_08259|462	PHNS01006314.1	1204014	chr14	6043009	C	TT	TT
Bni_Flc_08259|483	PHNS01006314.1	1204035	chr14	6042988	G	AA	AA
Bni_Flc_08259|489	PHNS01006314.1	1204041	chr14	6042982	A	AA	AG
Bni_Flc_08259|495	PHNS01006314.1	1204047	chr14	6042976	A	AA	AG
Bni_Flc_08259|507	PHNS01006314.1	1204059	chr14	6042964	T	TT	AT
Bni_Flc_08259|534	PHNS01006314.1	1204086	chr14	6042937	C	CC	CT
Bni_Flc_08259|543	PHNS01006314.1	1204095	chr14	6042928	C	CC	CT
Bni_Flc_08259|555	PHNS01006314.1	1204107	chr14	6042916	A	GG	GG
Bni_Flc_08259|582	PHNS01006314.1	1204134	chr14	6042889	C	TT	TT
Bni_Flc_08259|643	PHNS01006314.1	1204195	chr14	6042828	T	GT	GT
Bni_Flc_08257|95	PHNS01012126.1	1212659	chr8	3576842	C	AC	CC
Bni_Flc_08257|520	PHNS01012126.1	1212234	chr8	3577267	G	GG	AG
Bni_Flc_04718|67	PHNS01004728.1	3380056	chr2	12531824	G	GG	AG
Bni_Flc_04718|72	PHNS01004728.1	3380061	chr2	12531829	T	CC	CT
Bni_Flc_04718|119	PHNS01004728.1	3380108	chr2	12531876	C	CC	CC
Bni_Flc_04718|195	PHNS01004728.1	3380184	chr2	12531952	C	CC	CC
Bni_Flc_04718|442	PHNS01004728.1	3380431	chr2	12532199	T	CC	CC
Bni_Flc_04718|481	PHNS01004728.1	3380470	chr2	12532238	C	CC	CT
Bni_Flc_04718|508	PHNS01004728.1	3380497	chr2	12532265	G	AG	AG
Bni_Flc_08264|359	PHNS01003683.1	125916	chr13	2445473	C	CC	CT
Bni_Flc_08264|494	PHNS01003683.1	126051	chr13	2445338	A	AA	AA
Bni_Flc_08264|503	PHNS01003683.1	126060	chr13	2445329	C	TT	CT
Bni_Flc_08264|558	PHNS01003683.1	126115	chr13	2445274	A	AA	AA
Bni_Flc_08264|559	PHNS01003683.1	126116	chr13	2445273	A	AA	AA
Bni_Flc_08264|569	PHNS01003683.1	126126	chr13	2445263	C	TT	CC
Bni_Flc_08264|580	PHNS01003683.1	126137	chr13	2445252	A	GG	AA
Bni_Flc_08264|589	PHNS01003683.1	126146	chr13	2445243	C	GG	CC
Bni_Flc_08267|82	PHNS01001598.1	5262935	chr9	11019689	G	AA	AA
Bni_Flc_08267|89	PHNS01001598.1	5262942	chr9	11019682	G	AG	AA
Bni_Flc_08267|100	PHNS01001598.1	5262953	chr9	11019671	A	AA	AG
Bni_Flc_08267|127	PHNS01001598.1	5262980	chr9	11019644	A	AA	AG
Bni_Flc_08267|309	PHNS01001598.1	5263162	chr9	11019462	T	GG	GG
Bni_Flc_08267|321	PHNS01001598.1	5263174	chr9	11019450	T	GG	GG
Bni_Flc_08267|402	PHNS01001598.1	5263255	chr9	11019369	G	GG	GT
Bni_Flc_08267|423	PHNS01001598.1	5263276	chr9	11019348	T	CT	TT
Bni_Flc_08267|494	PHNS01001598.1	5263347	chr9	11019277	T	TT	TT
Bni_Flc_08267|514	PHNS01001598.1	5263367	chr9	11019257	A	AA	AG
Bni_Flc_08267|604	PHNS01001598.1	5263457	chr9	11019167	A	AA	AG
Bni_Flc_08267|652	PHNS01001598.1	5263505	chr9	11019119	T	TT	CT
Bni_Flc_08267|671	PHNS01001598.1	5263524	chr9	11019100	C	CT	CT
Bni_Flc_08282|275	PHNS01008662.1	2792117	chr2	7968138	C	CC	AC
Bni_Flc_08282|323	PHNS01008662.1	2792165	chr2	7968186	G	GG	GT
Bni_Flc_08282|482	PHNS01008662.1	2792324	chr2	7968345	G	GG	GG
Bni_Flc_08282|578	PHNS01008662.1	2792420	chr2	7968441	G	AG	GG
Bni_Flc_08284|73	PHNS01001832.1	633067	chr6	5093481	G	AG	GG
Bni_Flc_08284|95	PHNS01001832.1	633045	chr6	5093503	A	AC	AA
Bni_Flc_08284|219	PHNS01001832.1	632921	chr6	5093627	G	GG	GG
Bni_Flc_08284|291	PHNS01001832.1	632849	chr6	5093699	C	CC	CC
Bni_Flc_08284|592	PHNS01001832.1	632548	chr6	5094000	C	TT	CC
Bni_Flc_08284|610	PHNS01001832.1	632530	chr6	5094018	G	GG	GG
Bni_Flc_08284|624	PHNS01001832.1	632516	chr6	5094032	C	CC	CG
Bni_Flc_08281|285	PHNS01006359.1	3065895	chr6	11763090	A	AC	AC
Bni_Flc_08281|317	PHNS01006359.1	3065927	chr6	11763058	T	AT	AT
Bni_Flc_08281|325	PHNS01006359.1	3065935	chr6	11763050	T	AT	AT
Bni_Flc_08280|90	PHNS01011820.1	1538677	chr14	1538678	C	CC	CT
Bni_Flc_08280|324	PHNS01011820.1	1538443	chr14	1538444	A	AG	AG
Bni_Flc_08280|336	PHNS01011820.1	1538431	chr14	1538432	T	CT	CT
Bni_Flc_08280|444	PHNS01011820.1	1538323	chr14	1538324	C	CC	CC
Bni_Flc_08280|479	PHNS01011820.1	1538288	chr14	1538289	T	AT	AT
Bni_Flc_08280|492	PHNS01011820.1	1538275	chr14	1538276	G	GT	GT
Bni_Flc_08280|570	PHNS01011820.1	1538197	chr14	1538198	T	TT	CT
Bni_Flc_08280|635	PHNS01011820.1	1538132	chr14	1538133	A	AA	AA
Bni_Flc_04723|36	PHNS01006359.1	4595104	chr6	10233881	C	CC	CT
Bni_Flc_04723|144	PHNS01006359.1	4594996	chr6	10233989	G	AG	GG
Bni_Flc_04723|224	PHNS01006359.1	4594916	chr6	10234069	C	CG	CC
Bni_Flc_08288|499	PHNS01001598.1	3162125	chr9	13120499	C	CC	CC
Bni_Flc_08292|175	PHNS01005842.1	3982183	chr4	12681182	A	TT	AT
Bni_Flc_04725|493	PHNS01001287.1	2738295	chr4	3703925	G	GT	GG
Bni_Flc_04725|495	PHNS01001287.1	2738297	chr4	3703923	A	AT	AA
Bni_Flc_08300|123	PHNS01002815.1	1113213	chr6	6214599	C	CT	TT
Bni_Flc_08300|145	PHNS01002815.1	1113235	chr6	6214577	T	AT	TT
Bni_Flc_08300|152	PHNS01002815.1	1113242	chr6	6214570	A	AT	AT
Bni_Flc_08300|156	PHNS01002815.1	1113246	chr6	6214566	T	CT	TT
Bni_Flc_08300|172	PHNS01002815.1	1113262	chr6	6214550	G	GG	GT
Bni_Flc_08300|189	PHNS01002815.1	1113279	chr6	6214533	G	GG	AG
Bni_Flc_08300|195	PHNS01002815.1	1113285	chr6	6214527	A	AG	GG
Bni_Flc_08300|198	PHNS01002815.1	1113288	chr6	6214524	A	AA	AT
Bni_Flc_08300|219	PHNS01002815.1	1113309	chr6	6214503	T	GT	GT
Bni_Flc_08300|312	PHNS01002815.1	1113402	chr6	6214410	C	CG	GG
Bni_Flc_08305|124	PHNS01001287.1	6027144	chr4	415076	C	CC	CT
Bni_Flc_08305|169	PHNS01001287.1	6027099	chr4	415121	G	CG	CC
Bni_Flc_08305|199	PHNS01001287.1	6027069	chr4	415151	G	GG	GT
Bni_Flc_08305|223	PHNS01001287.1	6027045	chr4	415175	G	GG	GT
Bni_Flc_08305|298	PHNS01001287.1	6026970	chr4	415250	T	CT	CT
Bni_Flc_08306|42	PHNS01002840.1	1000329	chr6	1131339	C	CC	CT
Bni_Flc_08306|265	PHNS01002840.1	1000106	chr6	1131562	T	TT	TT
Bni_Flc_08306|316	PHNS01002840.1	1000055	chr6	1131613	T	TT	TT
Bni_Flc_08306|340	PHNS01002840.1	1000031	chr6	1131637	A	GG	GG
Bni_Flc_08306|725	PHNS01002840.1	999646	chr6	1132022	G	GG	GG
Bni_Flc_04728|94	PHNS01011523.1	241148	chr1	2888971	T	TT	AA
Bni_Flc_04728|232	PHNS01011523.1	241286	chr1	2889109	C	TT	CC
Bni_Flc_08311|622	PHNS01007054.1	13089			C	CT	CC
Bni_Flc_08314|23	PHNS01005483.1	659196	chr5	8750354	T	TT	CT
Bni_Flc_08314|36	PHNS01005483.1	659209	chr5	8750367	C	TT	CT
Bni_Flc_08314|108	PHNS01005483.1	659281	chr5	8750439	C	CC	CC
Bni_Flc_08314|125	PHNS01005483.1	659298	chr5	8750456	T	CT	CT
Bni_Flc_08314|190	PHNS01005483.1	659363	chr5	8750521	G	AA	AG
Bni_Flc_08314|207	PHNS01005483.1	659380	chr5	8750538	C	AA	AC
Bni_Flc_08314|210	PHNS01005483.1	659383	chr5	8750541	A	GG	AG
Bni_Flc_08314|242	PHNS01005483.1	659415	chr5	8750573	C	CT	CC
Bni_Flc_08314|295	PHNS01005483.1	659468	chr5	8750626	A	AT	AA
Bni_Flc_08314|495	PHNS01005483.1	659668	chr5	8750826	G	AG	GG
Bni_Flc_08314|606	PHNS01005483.1	659779	chr5	8750937	A	AA	AA
Bni_Flc_08314|615	PHNS01005483.1	659788	chr5	8750946	C	AC	CC
Bni_Flc_08314|630	PHNS01005483.1	659803	chr5	8750961	T	CT	TT
Bni_Flc_08314|657	PHNS01005483.1	659830	chr5	8750988	G	AG	GG
Bni_Flc_08314|681	PHNS01005483.1	659854	chr5	8751012	A	AG	AA
Bni_Flc_08314|699	PHNS01005483.1	659872	chr5	8751030	G	AG	GG
Bni_Flc_08314|717	PHNS01005483.1	659890	chr5	8751048	A	AG	AA
Bni_Flc_08314|745	PHNS01005483.1	659918	chr5	8751076	G	GT	GG
Bni_Flc_08315|226	PHNS01010418.1	2312049	chr1	7170524	C	CC	CC
Bni_Flc_08315|346	PHNS01010418.1	2311929	chr1	7170644	C	CC	CC
Bni_Flc_08313|107	PHNS01009353.1	257690	chr8	11730140	A	TT	AT
Bni_Flc_08313|126	PHNS01009353.1	257671	chr8	11730121	T	CT	TT
Bni_Flc_08313|192	PHNS01009353.1	257605	chr8	11730055	T	AT	AT
Bni_Flc_08313|237	PHNS01009353.1	257560	chr8	11730010	C	CT	CT
Bni_Flc_08313|261	PHNS01009353.1	257536	chr8	11729986	T	CT	CT
Bni_Flc_08313|279	PHNS01009353.1	257518	chr8	11729968	T	CT	CT
Bni_Flc_08313|297	PHNS01009353.1	257500	chr8	11729950	G	AG	AG
Bni_Flc_08313|318	PHNS01009353.1	257479	chr8	11729929	T	GT	GT
Bni_Flc_08313|453	PHNS01009353.1	257344	chr8	11729794	A	AA	AA
Bni_Flc_08313|527	PHNS01009353.1	257270	chr8	11729720	A	CC	AC
Bni_Flc_08313|529	PHNS01009353.1	257268	chr8	11729718	A	TT	AT
Bni_Flc_08321|457	PHNS01005192.1	6107	chr6	10845648	G	GG	GG
Bni_Flc_08317|73	PHNS01003751.1	3862169	chr3	11341483	A	AA	AT
Bni_Flc_08317|184	PHNS01003751.1	3862280	chr3	11341594	A	TT	AA
Bni_Flc_08323|120	PHNS01010758.1	762925			A	TT	AT
Bni_Flc_08323|196	PHNS01010758.1	763001			A	AA	AA
Bni_Flc_08323|212	PHNS01010758.1	763017			A	AT	AT
Bni_Flc_08323|231	PHNS01010758.1	763036			G	AA	AG
Bni_Flc_08323|233	PHNS01010758.1	763038			G	AA	AG
Bni_Flc_08320|154	PHNS01012192.1	4506637	chr9	5316632	G	GG	GG
Bni_Flc_08320|227	PHNS01012192.1	4506710	chr9	5316559	G	GG	CC
Bni_Flc_08320|270	PHNS01012192.1	4506753	chr9	5316516	C	CC	TT
Bni_Flc_08320|279	PHNS01012192.1	4506762	chr9	5316507	T	TT	AA
Bni_Flc_08320|402	PHNS01012192.1	4506885	chr9	5316384	A	AA	GG
Bni_Flc_08320|427	PHNS01012192.1	4506910	chr9	5316359	A	AG	GG
Bni_Flc_08320|437	PHNS01012192.1	4506920	chr9	5316349	A	AA	CC
Bni_Flc_08320|481	PHNS01012192.1	4506964	chr9	5316305	A	AA	GG
Bni_Flc_08320|509	PHNS01012192.1	4506992	chr9	5316277	A	AG	AA
Bni_Flc_08320|532	PHNS01012192.1	4507015	chr9	5316254	C	CT	TT
Bni_Flc_08326|119	PHNS01001065.1	935913	chr12	6946031	A	GG	GG
Bni_Flc_08326|279	PHNS01001065.1	936073	chr12	6946191	C	TT	TT
Bni_Flc_08326|315	PHNS01001065.1	936109	chr12	6946227	A	TT	AT
Bni_Flc_08326|356	PHNS01001065.1	936150	chr12	6946268	A	GG	GG
Bni_Flc_08326|390	PHNS01001065.1	936184	chr12	6946302	G	AA	AG
Bni_Flc_08326|393	PHNS01001065.1	936187	chr12	6946305	G	GG	GG
Bni_Flc_08333|85	PHNS01008468.1	108833	chr1	6151523	A	AA	AA
Bni_Flc_08333|166	PHNS01008468.1	108914	chr1	6151604	G	GG	GG
Bni_Flc_08333|180	PHNS01008468.1	108928	chr1	6151618	A	AA	AA
Bni_Flc_08333|237	PHNS01008468.1	108985	chr1	6151675	T	TT	TT
Bni_Flc_08333|273	PHNS01008468.1	109021	chr1	6151711	T	TT	TT
Bni_Flc_08333|287	PHNS01008468.1	109035	chr1	6151725	C	CC	CC
Bni_Flc_08333|307	PHNS01008468.1	109055	chr1	6151745	G	CC	CG
Bni_Flc_08333|324	PHNS01008468.1	109072	chr1	6151762	C	AA	CC
Bni_Flc_08333|350	PHNS01008468.1	109098	chr1	6151788	A	CC	AC
Bni_Flc_08333|354	PHNS01008468.1	109102	chr1	6151792	T	TT	CT
Bni_Flc_08333|402	PHNS01008468.1	109150	chr1	6151840	G	AA	AG
Bni_Flc_08333|414	PHNS01008468.1	109162	chr1	6151852	G	AA	GG
Bni_Flc_08333|420	PHNS01008468.1	109168	chr1	6151858	T	CC	CT
Bni_Flc_08333|468	PHNS01008468.1	109216	chr1	6151906	A	GG	AG
Bni_Flc_08333|546	PHNS01008468.1	109294	chr1	6151984	T	TT	CT
Bni_Flc_08333|572	PHNS01008468.1	109320	chr1	6152010	G	TT	GG
Bni_Flc_08333|590	PHNS01008468.1	109338	chr1	6152028	G	GG	GT
Bni_Flc_04731|44	PHNS01004769.1	848064	chr8	5186902	C	AC	AC
Bni_Flc_04731|386	PHNS01004769.1	847722	chr8	5187244	C	CC	CC
Bni_Flc_08339|349	PHNS01001832.1	2736576	chr6	2989972	C	CC	CC
Bni_Flc_08340|244	PHNS01007343.1	1192999	chr1	14228862	T	TT	TT
Bni_Flc_08343|212	PHNS01003937.1	1103726	chr2	13794745	T	GG	TT
Bni_Flc_08343|236	PHNS01003937.1	1103750	chr2	13794769	A	GG	AA
Bni_Flc_08343|269	PHNS01003937.1	1103783	chr2	13794802	G	CC	GG
Bni_Flc_08343|419	PHNS01003937.1	1103933	chr2	13794952	A	AA	AA
Bni_Flc_08343|428	PHNS01003937.1	1103942	chr2	13794961	C	CT	CC
Bni_Flc_08343|485	PHNS01003937.1	1103999	chr2	13795018	C	CC	CC
Bni_Flc_04735|303	PHNS01006792.1	4523211	chr10	12526972	C	CC	TT
Bni_Flc_04735|385	PHNS01006792.1	4523293	chr10	12527054	G	TT	TT
Bni_Flc_04735|393	PHNS01006792.1	4523301	chr10	12527062	G	GG	AA
Bni_Flc_08354|658	PHNS01007790.1	648847	chr7	8015357	T	GG	GT
Bni_Flc_08358|480	PHNS01003936.1	10268	chr6	2639355	C	TT	CC
Bni_Flc_08358|483	PHNS01003936.1	10265	chr6	2639352	T	TT	TT
Bni_Flc_08358|561	PHNS01003936.1	10187	chr6	2639274	C	CT	CC
Bni_Flc_08362|223	PHNS01007343.1	3765178	chr1	11656683	C	TT	CT
Bni_Flc_04741|764	PHNS01012166.1	2380504	chr11	2380505	C	CT	CC
Bni_Flc_08367|364	PHNS01012503.1	2018926			C	CT	CT
Bni_Flc_08367|500	PHNS01012503.1	2019062			C	CC	AC
Bni_Flc_08367|520	PHNS01012503.1	2019082			C	CC	CC
Bni_Flc_04744|131	PHNS01006359.1	1430021	chr6	13398964	C	CC	CC
Bni_Flc_04744|133	PHNS01006359.1	1430019	chr6	13398966	C	CT	CT
Bni_Flc_04744|148	PHNS01006359.1	1430004	chr6	13398981	T	TT	CT
Bni_Flc_04744|181	PHNS01006359.1	1429971	chr6	13399014	C	AC	AC
Bni_Flc_04744|182	PHNS01006359.1	1429970	chr6	13399015	T	CT	CT
Bni_Flc_04744|449	PHNS01006359.1	1429703	chr6	13399282	A	AA	AA
Bni_Flc_08374|32	PHNS01011516.1	168030	chr7	168031	A	GG	AA
Bni_Flc_08374|133	PHNS01011516.1	168131	chr7	168132	C	CT	CT
Bni_Flc_08374|222	PHNS01011516.1	168220	chr7	168221	A	AA	AG
Bni_Flc_08374|250	PHNS01011516.1	168248	chr7	168249	C	CT	CT
Bni_Flc_08374|322	PHNS01011516.1	168320	chr7	168321	A	AA	AG
Bni_Flc_08374|448	PHNS01011516.1	168446	chr7	168447	T	TT	TT
Bni_Flc_08383|109	PHNS01002540.1	1126728	chr11	3419846	C	TT	TT
Bni_Flc_08383|132	PHNS01002540.1	1126705	chr11	3419869	C	CC	AC
Bni_Flc_08383|141	PHNS01002540.1	1126696	chr11	3419878	T	TT	TT
Bni_Flc_08383|294	PHNS01002540.1	1126543	chr11	3420031	T	CT	TT
Bni_Flc_08383|300	PHNS01002540.1	1126537	chr11	3420037	A	AA	AG
Bni_Flc_08383|387	PHNS01002540.1	1126450	chr11	3420124	C	CC	CT
Bni_Flc_08383|501	PHNS01002540.1	1126336	chr11	3420238	T	TT	CT
Bni_Flc_08383|519	PHNS01002540.1	1126318	chr11	3420256	G	GG	CG
Bni_Flc_08383|549	PHNS01002540.1	1126288	chr11	3420286	T	CC	TT
Bni_Flc_08383|614	PHNS01002540.1	1126223	chr11	3420351	A	AA	AA
Bni_Flc_08383|623	PHNS01002540.1	1126214	chr11	3420360	G	GT	GG
Bni_Flc_08383|662	PHNS01002540.1	1126175	chr11	3420399	A	AA	AG
Bni_Flc_08383|738	PHNS01002540.1	1126099	chr11	3420475	G	GG	GG
Bni_Flc_08383|759	PHNS01002540.1	1126078	chr11	3420496	G	AG	AA
Bni_Flc_08384|407	PHNS01006553.1	24096	chr10	6165456	C	CC	CC
Bni_Flc_08384|422	PHNS01006553.1	24111	chr10	6165471	G	GG	GG
Bni_Flc_08384|467	PHNS01006553.1	24156	chr10	6165516	A	AA	AA
Bni_Flc_08384|561	PHNS01006553.1	24250	chr10	6165610	G	TT	GT
Bni_Flc_08384|565	PHNS01006553.1	24254	chr10	6165614	A	TT	AT
Bni_Flc_08382|210	PHNS01006440.1	255	chr6	10698137	G	AA	AG
Bni_Flc_08382|462	PHNS01006440.1	507	chr6	10697885	G	GT	GT
Bni_Flc_08382|592	PHNS01006440.1	637	chr6	10697755	A	AT	AT
Bni_Flc_08382|626	PHNS01006440.1	671	chr6	10697721	A	AA	AA
Bni_Flc_08382|687	PHNS01006440.1	732	chr6	10697660	G	AG	AG
Bni_Flc_04749|32	PHNS01009082.1	871054			A	TT	AA
Bni_Flc_04749|33	PHNS01009082.1	871055			C	CT	CC
Bni_Flc_04749|45	PHNS01009082.1	871067			C	CC	CC
Bni_Flc_04749|50	PHNS01009082.1	871072			G	GG	GG
Bni_Flc_04749|55	PHNS01009082.1	871077			C	AC	AA
Bni_Flc_04749|76	PHNS01009082.1	871098			A	TT	TT
Bni_Flc_04749|93	PHNS01009082.1	871115			T	TT	TT
Bni_Flc_04749|124	PHNS01009082.1	871146			T	CT	CC
Bni_Flc_04749|146	PHNS01009082.1	871168			T	AT	AA
Bni_Flc_04749|153	PHNS01009082.1	871175			A	AG	GG
Bni_Flc_04749|155	PHNS01009082.1	871177			C	CT	TT
Bni_Flc_04749|219	PHNS01009082.1	871241			G	AG	AG
Bni_Flc_04749|267	PHNS01009082.1	871289			T	GT	TT
Bni_Flc_04749|277	PHNS01009082.1	871299			G	GG	AG
Bni_Flc_04749|371	PHNS01009082.1	871393			G	CG	GG
Bni_Flc_04749|374	PHNS01009082.1	871396			T	CC	CT
Bni_Flc_04749|380	PHNS01009082.1	871402			A	GG	AG
Bni_Flc_04749|410	PHNS01009082.1	871432			T	CC	CC
Bni_Flc_04749|428	PHNS01009082.1	871450			C	GG	CG
Bni_Flc_04749|432	PHNS01009082.1	871454			G	CC	CG
Bni_Flc_04749|433	PHNS01009082.1	871455			G	AA	AG
Bni_Flc_04749|452	PHNS01009082.1	871474			T	CC	CC
Bni_Flc_04749|485	PHNS01009082.1	871507			C	CC	CC
Bni_Flc_04749|539	PHNS01009082.1	871561			A	AA	AG
Bni_Flc_04749|560	PHNS01009082.1	871582			C	CG	CC
Bni_Flc_04749|575	PHNS01009082.1	871597			A	AT	AA
Bni_Flc_04749|626	PHNS01009082.1	871648			G	GG	GG
Bni_Flc_04749|644	PHNS01009082.1	871666			A	AA	GG
Bni_Flc_04749|648	PHNS01009082.1	871670			T	TT	TT
Bni_Flc_04749|679	PHNS01009082.1	871701			T	TT	GG
Bni_Flc_04749|681	PHNS01009082.1	871703			T	AT	TT
Bni_Flc_04749|691	PHNS01009082.1	871713			G	AG	GG
Bni_Flc_04749|762	PHNS01009082.1	871784			G	AA	AA
Bni_Flc_04749|767	PHNS01009082.1	871789			T	TT	CT
Bni_Flc_04749|774	PHNS01009082.1	871796			C	CT	CC
Bni_Flc_04749|787	PHNS01009082.1	871809			G	AG	GG
Bni_Flc_08385|37	PHNS01011820.1	2949929	chr14	2949930	A	AG	GG
Bni_Flc_08385|73	PHNS01011820.1	2949893	chr14	2949894	C	CT	CT
Bni_Flc_08385|106	PHNS01011820.1	2949860	chr14	2949861	C	CT	CT
Bni_Flc_08385|215	PHNS01011820.1	2949751	chr14	2949752	G	AG	AG
Bni_Flc_08385|249	PHNS01011820.1	2949717	chr14	2949718	G	GG	GG
Bni_Flc_08385|296	PHNS01011820.1	2949670	chr14	2949671	C	CC	CC
Bni_Flc_08385|297	PHNS01011820.1	2949669	chr14	2949670	A	AG	AA
Bni_Flc_08385|311	PHNS01011820.1	2949655	chr14	2949656	C	CC	CC
Bni_Flc_08385|312	PHNS01011820.1	2949654	chr14	2949655	G	CG	GG
Bni_Flc_08385|418	PHNS01011820.1	2949548	chr14	2949549	C	AC	AC
Bni_Flc_08385|483	PHNS01011820.1	2949483	chr14	2949484	T	CT	TT
Bni_Flc_08385|486	PHNS01011820.1	2949480	chr14	2949481	A	AA	AA
Bni_Flc_08385|497	PHNS01011820.1	2949469	chr14	2949470	T	GT	GT
Bni_Flc_08385|498	PHNS01011820.1	2949468	chr14	2949469	C	CC	CC
Bni_Flc_08385|539	PHNS01011820.1	2949427	chr14	2949428	T	TT	TT
Bni_Flc_08385|586	PHNS01011820.1	2949380	chr14	2949381	C	CT	CT
Bni_Flc_08385|588	PHNS01011820.1	2949378	chr14	2949379	A	GG	GG
Bni_Flc_08385|593	PHNS01011820.1	2949373	chr14	2949374	A	AA	AG
Bni_Flc_08385|671	PHNS01011820.1	2949295	chr14	2949296	G	AG	AG
Bni_Flc_08385|704	PHNS01011820.1	2949262	chr14	2949263	T	TT	TT
Bni_Flc_04748|97	PHNS01006314.1	2976968	chr14	4270055	T	CT	TT
Bni_Flc_04748|172	PHNS01006314.1	2977043	chr14	4269980	C	CC	CC
Bni_Flc_04751|652	PHNS01011300.1	1140720	chr1	16562681	A	AT	AA
Bni_Flc_08391|140	PHNS01004728.1	2465372	chr2	11617140	G	AG	AA
Bni_Flc_08391|236	PHNS01004728.1	2465468	chr2	11617236	A	AG	GG
Bni_Flc_08396|583	PHNS01001564.1	5509	chr14	8182223	C	CC	CC
Bni_Flc_08396|773	PHNS01001564.1	5319	chr14	8182413	A	AA	AG
Bni_Flc_04754|323	PHNS01008662.1	2022106	chr2	7198127	T	CT	CT
Bni_Flc_04754|341	PHNS01008662.1	2022124	chr2	7198145	C	AC	CC
Bni_Flc_04754|369	PHNS01008662.1	2022152	chr2	7198173	A	AG	AA
Bni_Flc_04754|370	PHNS01008662.1	2022153	chr2	7198174	C	CT	CC
Bni_Flc_04754|407	PHNS01008662.1	2022190	chr2	7198211	G	GG	GG
Bni_Flc_04754|473	PHNS01008662.1	2022256	chr2	7198277	T	CT	CT
Bni_Flc_04754|534	PHNS01008662.1	2022317	chr2	7198338	G	GG	AG
Bni_Flc_04754|669	PHNS01008662.1	2022452	chr2	7198473	T	TT	CT
Bni_Flc_04752|707	PHNS01004146.1	660850	chr1	13765656	G	AG	GG
Bni_Flc_04752|789	PHNS01004146.1	660932	chr1	13765738	A	AA	AA
Bni_Flc_08400|41	PHNS01003751.1	4168645	chr3	11647959	T	CC	CT
Bni_Flc_08400|89	PHNS01003751.1	4168693	chr3	11648007	C	CC	CC
Bni_Flc_08400|92	PHNS01003751.1	4168696	chr3	11648010	A	AA	AA
Bni_Flc_08400|104	PHNS01003751.1	4168708	chr3	11648022	T	GG	GG
Bni_Flc_08400|245	PHNS01003751.1	4168849	chr3	11648163	A	AA	GG
Bni_Flc_08400|327	PHNS01003751.1	4168931	chr3	11648245	A	AA	AG
Bni_Flc_08405|67	PHNS01003116.1	1005827	chr8	13522164	C	TT	TT
Bni_Flc_08405|77	PHNS01003116.1	1005817	chr8	13522154	A	AG	GG
Bni_Flc_08405|90	PHNS01003116.1	1005804	chr8	13522141	A	AT	AA
Bni_Flc_08405|119	PHNS01003116.1	1005775	chr8	13522112	C	CT	TT
Bni_Flc_08405|164	PHNS01003116.1	1005730	chr8	13522067	C	AC	AA
Bni_Flc_08405|251	PHNS01003116.1	1005643	chr8	13521980	C	TT	TT
Bni_Flc_08405|311	PHNS01003116.1	1005583	chr8	13521920	C	CC	CC
Bni_Flc_08405|314	PHNS01003116.1	1005580	chr8	13521917	G	CG	GG
Bni_Flc_08405|406	PHNS01003116.1	1005488	chr8	13521825	C	AC	AA
Bni_Flc_08405|424	PHNS01003116.1	1005470	chr8	13521807	T	TT	TT
Bni_Flc_08405|438	PHNS01003116.1	1005456	chr8	13521793	C	TT	TT
Bni_Flc_08405|461	PHNS01003116.1	1005433	chr8	13521770	C	CG	CC
Bni_Flc_08413|108	PHNS01007909.1	629857			C	CT	CT
Bni_Flc_08413|135	PHNS01007909.1	629830			G	AG	AG
Bni_Flc_08413|153	PHNS01007909.1	629812			A	AT	AT
Bni_Flc_08413|246	PHNS01007909.1	629719			C	CG	CG
Bni_Flc_08413|380	PHNS01007909.1	629585			C	CC	CC
Bni_Flc_08413|561	PHNS01007909.1	629404			A	AA	AG
Bni_Flc_04753|13	PHNS01006792.1	530470	chr10	8534231	A	AT	AT
Bni_Flc_04753|65	PHNS01006792.1	530418	chr10	8534179	G	GT	GT
Bni_Flc_04753|66	PHNS01006792.1	530417	chr10	8534178	C	CG	CC
Bni_Flc_04753|107	PHNS01006792.1	530376	chr10	8534137	C	CC	CC
Bni_Flc_04753|269	PHNS01006792.1	530214	chr10	8533975	A	AG	AA
Bni_Flc_04753|320	PHNS01006792.1	530163	chr10	8533924	G	GG	GG
Bni_Flc_04753|473	PHNS01006792.1	530010	chr10	8533771	T	AT	TT
Bni_Flc_08408|70	PHNS01012387.1	1138185	chr5	44505	T	GG	GG
Bni_Flc_08408|87	PHNS01012387.1	1138202	chr5	44488	A	AA	AC
Bni_Flc_08408|88	PHNS01012387.1	1138203	chr5	44487	A	AT	AT
Bni_Flc_08408|119	PHNS01012387.1	1138234	chr5	44456	T	AA	AA
Bni_Flc_08408|122	PHNS01012387.1	1138237	chr5	44453	A	AA	AG
Bni_Flc_08408|150	PHNS01012387.1	1138265	chr5	44425	C	TT	TT
Bni_Flc_08408|395	PHNS01012387.1	1138510	chr5	44180	T	CT	CT
Bni_Flc_08408|503	PHNS01012387.1	1138618	chr5	44072	C	CC	CC
Bni_Flc_08408|533	PHNS01012387.1	1138648	chr5	44042	A	TT	TT
Bni_Flc_08408|538	PHNS01012387.1	1138653	chr5	44037	A	AT	AA
Bni_Flc_08408|547	PHNS01012387.1	1138662	chr5	44028	C	CT	CC
Bni_Flc_08408|562	PHNS01012387.1	1138677	chr5	44013	T	CT	TT
Bni_Flc_04758|166	PHNS01000488.1	323868	chr9	2706401	C	CC	CC
Bni_Flc_08425|524	PHNS01004728.1	824882	chr2	9976650	G	GG	GG
Bni_Flc_08425|592	PHNS01004728.1	824814	chr2	9976582	G	GG	GG
Bni_Flc_08425|614	PHNS01004728.1	824792	chr2	9976560	G	GG	GG
Bni_Flc_08422|150	PHNS01010158.1	1596172	chr8	4413908	C	CT	CC
Bni_Flc_08422|399	PHNS01010158.1	1595923	chr8	4413659	T	TT	CT
Bni_Flc_04221|78	PHNS01003683.1	1666250	chr13	905139	G	CG	CC
Bni_Flc_04221|111	PHNS01003683.1	1666283	chr13	905106	C	CT	TT
Bni_Flc_04221|162	PHNS01003683.1	1666334	chr13	905055	G	GG	GG
Bni_Flc_04221|185	PHNS01003683.1	1666357	chr13	905032	G	AA	AA
Bni_Flc_04221|279	PHNS01003683.1	1666451	chr13	904938	C	CC	CC
Bni_Flc_04221|301	PHNS01003683.1	1666473	chr13	904916	A	AA	AA
Bni_Flc_04221|369	PHNS01003683.1	1666541	chr13	904848	A	AA	AA
Bni_Flc_04221|378	PHNS01003683.1	1666550	chr13	904839	C	CC	CC
Bni_Flc_04221|426	PHNS01003683.1	1666598	chr13	904791	C	CC	CC
Bni_Flc_04221|429	PHNS01003683.1	1666601	chr13	904788	C	CC	CC
Bni_Flc_04221|456	PHNS01003683.1	1666628	chr13	904761	T	TT	TT
Bni_Flc_04221|477	PHNS01003683.1	1666649	chr13	904740	G	GG	GG
Bni_Flc_08426|76	PHNS01012126.1	2473577	chr8	2315924	C	AA	CC
Bni_Flc_08426|165	PHNS01012126.1	2473488	chr8	2316013	G	CC	GG
Bni_Flc_08426|189	PHNS01012126.1	2473464	chr8	2316037	G	GT	GG
Bni_Flc_08426|238	PHNS01012126.1	2473415	chr8	2316086	A	AG	AA
Bni_Flc_08426|255	PHNS01012126.1	2473398	chr8	2316103	C	CC	CC
Bni_Flc_08428|124	PHNS01002540.1	306923	chr11	4239647	T	CC	TT
Bni_Flc_08428|183	PHNS01002540.1	306982	chr11	4239588	T	CC	TT
Bni_Flc_08428|225	PHNS01002540.1	307024	chr11	4239546	G	TT	TT
Bni_Flc_08428|336	PHNS01002540.1	307135	chr11	4239435	T	CC	CC
Bni_Flc_08428|343	PHNS01002540.1	307142	chr11	4239428	G	GG	CG
Bni_Flc_08428|351	PHNS01002540.1	307150	chr11	4239420	G	GG	AA
Bni_Flc_08428|354	PHNS01002540.1	307153	chr11	4239417	C	CC	CT
Bni_Flc_08428|378	PHNS01002540.1	307177	chr11	4239393	G	GG	AG
Bni_Flc_08428|453	PHNS01002540.1	307252	chr11	4239318	C	CC	CG
Bni_Flc_08428|465	PHNS01002540.1	307264	chr11	4239306	A	GG	AG
Bni_Flc_08428|495	PHNS01002540.1	307294	chr11	4239276	G	AA	AG
Bni_Flc_08428|644	PHNS01002540.1	307443	chr11	4239127	A	TT	AA
Bni_Flc_08428|654	PHNS01002540.1	307453	chr11	4239117	T	CC	CC
Bni_Flc_08428|672	PHNS01002540.1	307471	chr11	4239099	G	GG	AG
Bni_Flc_08428|709	PHNS01002540.1	307508	chr11	4239062	C	CC	CT
Bni_Flc_08428|714	PHNS01002540.1	307513	chr11	4239057	C	TT	CC
Bni_Flc_08427|129	PHNS01011820.1	3051326	chr14	3051327	C	CT	CT
Bni_Flc_08427|292	PHNS01011820.1	3051489	chr14	3051490	C	CC	CT
Bni_Flc_08427|389	PHNS01011820.1	3051586	chr14	3051587	T	CC	CT
Bni_Flc_08427|443	PHNS01011820.1	3051640	chr14	3051641	T	TT	GT
Bni_Flc_08427|461	PHNS01011820.1	3051658	chr14	3051659	A	AA	AA
Bni_Flc_08427|608	PHNS01011820.1	3051805	chr14	3051806	C	CC	CC
Bni_Flc_08427|613	PHNS01011820.1	3051810	chr14	3051811	G	AG	GG
Bni_Flc_08427|743	PHNS01011820.1	3051940	chr14	3051941	A	AA	AA
Bni_Flc_04762|54	PHNS01005842.1	5578575	chr4	14277574	T	CT	TT
Bni_Flc_04762|139	PHNS01005842.1	5578660	chr4	14277659	C	CG	CG
Bni_Flc_08436|186	PHNS01004942.1	173726			C	CT	CT
Bni_Flc_08436|241	PHNS01004942.1	173671			A	AC	AC
Bni_Flc_08436|243	PHNS01004942.1	173669			C	AC	AC
Bni_Flc_08436|246	PHNS01004942.1	173666			A	AG	AA
Bni_Flc_08436|297	PHNS01004942.1	173615			A	TT	AT
Bni_Flc_08441|135	PHNS01003937.1	669164	chr2	13360183	A	AA	AA
Bni_Flc_08441|167	PHNS01003937.1	669132	chr2	13360151	A	AA	AA
Bni_Flc_08441|179	PHNS01003937.1	669120	chr2	13360139	G	GG	GG
Bni_Flc_08441|186	PHNS01003937.1	669113	chr2	13360132	A	AA	AA
Bni_Flc_04767|47	PHNS01006314.1	2613935	chr14	4633088	C	CC	CC
Bni_Flc_04767|823	PHNS01006314.1	2614711	chr14	4632312	A	AC	AA
Bni_Flc_08437|220	PHNS01005842.1	4451885	chr4	13150884	G	GG	GG
Bni_Flc_08437|243	PHNS01005842.1	4451908	chr4	13150907	A	AG	AA
Bni_Flc_04769|225	PHNS01001025.1	2229190	chr1	19173427	C	CC	AC
Bni_Flc_08448|356	PHNS01011300.1	658612	chr1	16080573	G	AG	GG
Bni_Flc_04768|303	PHNS01010158.1	14468			T	GT	GG
Bni_Flc_08449|234	PHNS01007790.1	609754	chr7	8054450	G	GG	GG
Bni_Flc_08449|372	PHNS01007790.1	609616	chr7	8054588	A	AA	AA
Bni_Flc_08449|490	PHNS01007790.1	609498	chr7	8054706	C	CC	CG
Bni_Flc_08451|151	PHNS01010885.1	699558	chr1	158817	C	GG	CC
Bni_Flc_08456|423	PHNS01012166.1	2444829	chr11	2444830	T	TT	TT
Bni_Flc_08456|660	PHNS01012166.1	2445066	chr11	2445067	T	GG	GG
Bni_Flc_08456|730	PHNS01012166.1	2445136	chr11	2445137	T	TT	TT
Bni_Flc_08457|66	PHNS01009082.1	147283			G	GG	GT
Bni_Flc_08457|175	PHNS01009082.1	147174			A	GG	GG
Bni_Flc_08457|226	PHNS01009082.1	147123			C	CC	CT
Bni_Flc_08457|250	PHNS01009082.1	147099			C	CT	CT
Bni_Flc_08457|322	PHNS01009082.1	147027			G	AG	AG
Bni_Flc_08457|384	PHNS01009082.1	146965			G	GG	AG
Bni_Flc_08457|439	PHNS01009082.1	146910			G	GT	GT
Bni_Flc_08457|576	PHNS01009082.1	146773			C	CT	TT
Bni_Flc_08457|582	PHNS01009082.1	146767			A	AG	AA
Bni_Flc_08457|594	PHNS01009082.1	146755			T	AT	TT
Bni_Flc_08457|618	PHNS01009082.1	146731			T	CT	CT
Bni_Flc_08457|619	PHNS01009082.1	146730			C	CG	CG
Bni_Flc_08457|620	PHNS01009082.1	146729			T	TT	TT
Bni_Flc_08457|621	PHNS01009082.1	146728			A	AA	AG
Bni_Flc_08455|51	PHNS01008384.1	490071	chr4	7065992	T	AT	AA
Bni_Flc_08455|96	PHNS01008384.1	490026	chr4	7066037	A	AG	GG
Bni_Flc_08455|100	PHNS01008384.1	490022	chr4	7066041	C	CT	CT
Bni_Flc_08455|142	PHNS01008384.1	489980	chr4	7066083	G	CG	GG
Bni_Flc_08455|158	PHNS01008384.1	489964	chr4	7066099	C	TT	TT
Bni_Flc_08455|217	PHNS01008384.1	489905	chr4	7066158	C	GG	GG
Bni_Flc_08455|224	PHNS01008384.1	489898	chr4	7066165	C	TT	CT
Bni_Flc_08455|227	PHNS01008384.1	489895	chr4	7066168	T	CC	CC
Bni_Flc_08455|320	PHNS01008384.1	489802	chr4	7066261	A	TT	AT
Bni_Flc_08455|347	PHNS01008384.1	489775	chr4	7066288	C	CC	CC
Bni_Flc_08455|387	PHNS01008384.1	489735	chr4	7066328	C	CC	CG
Bni_Flc_08455|392	PHNS01008384.1	489730	chr4	7066333	T	CC	CC
Bni_Flc_08455|410	PHNS01008384.1	489712	chr4	7066351	A	GG	AG
Bni_Flc_08455|425	PHNS01008384.1	489697	chr4	7066366	C	CT	CT
Bni_Flc_08455|452	PHNS01008384.1	489670	chr4	7066393	G	TT	TT
Bni_Flc_08455|485	PHNS01008384.1	489637	chr4	7066426	C	CC	CT
Bni_Flc_08455|494	PHNS01008384.1	489628	chr4	7066435	C	AC	AC
Bni_Flc_08455|503	PHNS01008384.1	489619	chr4	7066444	C	TT	TT
Bni_Flc_08455|540	PHNS01008384.1	489582	chr4	7066481	C	AC	AC
Bni_Flc_08455|578	PHNS01008384.1	489544	chr4	7066519	C	CC	CT
Bni_Flc_08455|581	PHNS01008384.1	489541	chr4	7066522	C	CC	CC
Bni_Flc_08455|623	PHNS01008384.1	489499	chr4	7066564	C	CC	CT
Bni_Flc_08459|460	PHNS01007343.1	3063958	chr1	12357903	A	GG	AA
Bni_Flc_08459|479	PHNS01007343.1	3063939	chr1	12357922	T	CC	TT
Bni_Flc_08459|487	PHNS01007343.1	3063931	chr1	12357930	A	GG	AA
Bni_Flc_08459|498	PHNS01007343.1	3063920	chr1	12357941	C	TT	CC
Bni_Flc_08459|555	PHNS01007343.1	3063863	chr1	12357998	T	CC	TT
Bni_Flc_08460|92	PHNS01008662.1	3838826	chr2	9014847	G	GG	AG
Bni_Flc_08460|100	PHNS01008662.1	3838818	chr2	9014839	T	TT	CT
Bni_Flc_08460|486	PHNS01008662.1	3838432	chr2	9014453	C	CC	CC
Bni_Flc_04770|364	PHNS01004769.1	514716	chr8	5520250	T	CC	TT
Bni_Flc_04770|464	PHNS01004769.1	514816	chr8	5520150	G	TT	GG
Bni_Flc_04770|501	PHNS01004769.1	514853	chr8	5520113	C	CT	CC
Bni_Flc_04770|545	PHNS01004769.1	514897	chr8	5520069	C	CC	CC
Bni_Flc_04776|48	PHNS01002615.1	1986656	chr13	7334485	G	CC	CG
Bni_Flc_04776|93	PHNS01002615.1	1986611	chr13	7334440	C	CC	CT
Bni_Flc_04776|102	PHNS01002615.1	1986602	chr13	7334431	A	AA	AG
Bni_Flc_04776|216	PHNS01002615.1	1986488	chr13	7334317	T	CC	CC
Bni_Flc_04776|348	PHNS01002615.1	1986356	chr13	7334185	A	AA	GG
Bni_Flc_04776|412	PHNS01002615.1	1986292	chr13	7334121	A	AA	AA
Bni_Flc_04776|464	PHNS01002615.1	1986240	chr13	7334069	T	TT	TT
Bni_Flc_04776|467	PHNS01002615.1	1986237	chr13	7334066	T	TT	TT
Bni_Flc_04776|554	PHNS01002615.1	1986150	chr13	7333979	T	TT	TT
Bni_Flc_04776|569	PHNS01002615.1	1986135	chr13	7333964	T	TT	TT
Bni_Flc_04776|596	PHNS01002615.1	1986108	chr13	7333937	T	AA	TT
Bni_Flc_04776|627	PHNS01002615.1	1986077	chr13	7333906	G	GG	GG
Bni_Flc_08473|186	PHNS01011523.1	319651	chr1	2967474	C	TT	CC
Bni_Flc_08473|344	PHNS01011523.1	319809	chr1	2967632	A	GG	AA
Bni_Flc_08473|363	PHNS01011523.1	319828	chr1	2967651	T	CC	TT
Bni_Flc_08473|715	PHNS01011523.1	320180	chr1	2968003	C	TT	CC
Bni_Flc_08470|78	PHNS01007909.1	1614490			T	CT	TT
Bni_Flc_08470|85	PHNS01007909.1	1614497			A	AT	AA
Bni_Flc_08470|217	PHNS01007909.1	1614629			T	CT	TT
Bni_Flc_08470|334	PHNS01007909.1	1614746			A	AG	AA
Bni_Flc_08470|433	PHNS01007909.1	1614845			T	CT	TT
Bni_Flc_08470|454	PHNS01007909.1	1614866			C	CT	CC
Bni_Flc_08470|461	PHNS01007909.1	1614873			A	AG	AA
Bni_Flc_08474|227	PHNS01004769.1	1085426	chr8	4949540	T	TT	TT
Bni_Flc_08474|234	PHNS01004769.1	1085433	chr8	4949533	A	AA	AA
Bni_Flc_08474|279	PHNS01004769.1	1085478	chr8	4949488	C	CG	CC
Bni_Flc_08474|475	PHNS01004769.1	1085674	chr8	4949292	G	AA	GG
Bni_Flc_08474|535	PHNS01004769.1	1085734	chr8	4949232	G	AG	GG
Bni_Flc_08478|54	PHNS01000277.1	8918	chr5	8082140	T	CT	TT
Bni_Flc_08478|132	PHNS01000277.1	8996	chr5	8082062	C	TT	CC
Bni_Flc_08478|230	PHNS01000277.1	9094	chr5	8081964	T	AT	TT
Bni_Flc_08478|232	PHNS01000277.1	9096	chr5	8081962	C	AC	CC
Bni_Flc_08478|234	PHNS01000277.1	9098	chr5	8081960	G	TT	GG
Bni_Flc_08478|266	PHNS01000277.1	9130	chr5	8081928	C	AC	CC
Bni_Flc_08478|294	PHNS01000277.1	9158	chr5	8081900	A	AG	AA
Bni_Flc_08478|302	PHNS01000277.1	9166	chr5	8081892	C	CT	CC
Bni_Flc_08478|326	PHNS01000277.1	9190	chr5	8081868	G	AG	GG
Bni_Flc_08478|802	PHNS01000277.1	9666	chr5	8081392	G	GG	GG
Bni_Flc_08477|79	PHNS01005483.1	81653	chr5	8172811	C	TT	CC
Bni_Flc_08477|92	PHNS01005483.1	81666	chr5	8172824	T	AA	TT
Bni_Flc_08477|97	PHNS01005483.1	81671	chr5	8172829	G	GG	GG
Bni_Flc_08477|257	PHNS01005483.1	81831	chr5	8172989	A	GG	AA
Bni_Flc_08477|292	PHNS01005483.1	81866	chr5	8173024	T	CT	TT
Bni_Flc_08477|302	PHNS01005483.1	81876	chr5	8173034	C	AC	CC
Bni_Flc_08477|317	PHNS01005483.1	81891	chr5	8173049	G	AG	GG
Bni_Flc_08477|329	PHNS01005483.1	81903	chr5	8173061	A	GG	AA
Bni_Flc_08477|371	PHNS01005483.1	81945	chr5	8173103	A	GG	AA
Bni_Flc_08477|390	PHNS01005483.1	81964	chr5	8173122	C	TT	CC
Bni_Flc_08477|451	PHNS01005483.1	82025	chr5	8173183	G	CC	GG
Bni_Flc_08477|484	PHNS01005483.1	82058	chr5	8173216	A	AG	AA
Bni_Flc_08477|510	PHNS01005483.1	82084	chr5	8173242	G	AA	GG
Bni_Flc_08477|571	PHNS01005483.1	82145	chr5	8173303	A	CC	AA
Bni_Flc_08477|656	PHNS01005483.1	82230	chr5	8173388	A	AC	AA
Bni_Flc_08477|668	PHNS01005483.1	82242	chr5	8173400	T	GG	TT
Bni_Flc_08477|686	PHNS01005483.1	82260	chr5	8173418	T	CT	TT
Bni_Flc_08481|370	PHNS01007953.1	1498813	chr4	18854923	C	CC	CT
Bni_Flc_08481|424	PHNS01007953.1	1498759	chr4	18854977	T	CC	CT
Bni_Flc_04774|49	PHNS01008720.1	227354	chr5	1410144	T	TT	AT
Bni_Flc_04774|71	PHNS01008720.1	227332	chr5	1410122	G	GG	TT
Bni_Flc_04774|73	PHNS01008720.1	227330	chr5	1410120	C	CC	CT
Bni_Flc_04774|74	PHNS01008720.1	227329	chr5	1410119	G	GG	GG
Bni_Flc_04774|118	PHNS01008720.1	227285	chr5	1410075	G	GG	AG
Bni_Flc_04774|139	PHNS01008720.1	227264	chr5	1410054	A	AA	AA
Bni_Flc_04774|154	PHNS01008720.1	227249	chr5	1410039	C	CC	CG
Bni_Flc_04774|212	PHNS01008720.1	227191	chr5	1409981	A	AA	AC
Bni_Flc_04774|307	PHNS01008720.1	227096	chr5	1409886	A	AA	AG
Bni_Flc_04774|354	PHNS01008720.1	227049	chr5	1409839	A	AA	AG
Bni_Flc_04774|372	PHNS01008720.1	227031	chr5	1409821	T	TT	TT
Bni_Flc_04774|394	PHNS01008720.1	227009	chr5	1409799	G	GG	AG
Bni_Flc_04774|406	PHNS01008720.1	226997	chr5	1409787	C	CC	CT
Bni_Flc_04774|451	PHNS01008720.1	226952	chr5	1409742	T	TT	TT
Bni_Flc_04774|475	PHNS01008720.1	226928	chr5	1409718	G	GG	TT
Bni_Flc_04774|478	PHNS01008720.1	226925	chr5	1409715	T	TT	CC
Bni_Flc_08479|152	PHNS01012192.1	4724713	chr9	5098556	G	GG	CG
Bni_Flc_08479|153	PHNS01012192.1	4724714	chr9	5098555	T	CC	CC
Bni_Flc_08479|216	PHNS01012192.1	4724777	chr9	5098492	C	CG	CC
Bni_Flc_08479|227	PHNS01012192.1	4724788	chr9	5098481	A	AT	AA
Bni_Flc_08479|230	PHNS01012192.1	4724791	chr9	5098478	T	TT	CT
Bni_Flc_08479|262	PHNS01012192.1	4724823	chr9	5098446	G	AG	GG
Bni_Flc_08479|296	PHNS01012192.1	4724857	chr9	5098412	T	CT	CT
Bni_Flc_08479|386	PHNS01012192.1	4724947	chr9	5098322	A	GG	GG
Bni_Flc_08479|443	PHNS01012192.1	4725004	chr9	5098265	G	GG	AG
Bni_Flc_08479|470	PHNS01012192.1	4725031	chr9	5098238	C	CT	CT
Bni_Flc_08479|486	PHNS01012192.1	4725047	chr9	5098222	A	AG	AG
Bni_Flc_08479|539	PHNS01012192.1	4725100	chr9	5098169	C	CT	CC
Bni_Flc_08479|671	PHNS01012192.1	4725232	chr9	5098037	A	GG	AG
Bni_Flc_08479|710	PHNS01012192.1	4725271	chr9	5097998	A	AG	AG
Bni_Flc_08479|727	PHNS01012192.1	4725288	chr9	5097981	G	AG	GG
Bni_Flc_08479|769	PHNS01012192.1	4725330	chr9	5097939	C	CC	CT
Bni_Flc_08480|114	PHNS01001598.1	2959685	chr9	13322939	C	CC	CT
Bni_Flc_08480|115	PHNS01001598.1	2959686	chr9	13322938	C	CC	CT
Bni_Flc_08480|138	PHNS01001598.1	2959709	chr9	13322915	T	TT	TT
Bni_Flc_08480|262	PHNS01001598.1	2959833	chr9	13322791	A	GG	AA
Bni_Flc_08480|381	PHNS01001598.1	2959952	chr9	13322672	A	AA	AC
Bni_Flc_08485|157	PHNS01001287.1	1673485	chr4	4768735	A	AA	AA
Bni_Flc_08485|208	PHNS01001287.1	1673536	chr4	4768684	T	CT	TT
Bni_Flc_08485|550	PHNS01001287.1	1673878	chr4	4768342	T	TT	TT
Bni_Flc_08485|616	PHNS01001287.1	1673944	chr4	4768276	G	AG	GG
Bni_Flc_08485|736	PHNS01001287.1	1674064	chr4	4768156	T	CT	TT
Bni_Flc_08490|45	PHNS01005842.1	2232393	chr4	10931392	T	TT	AT
Bni_Flc_08490|49	PHNS01005842.1	2232389	chr4	10931388	C	AC	CC
Bni_Flc_08490|83	PHNS01005842.1	2232355	chr4	10931354	G	GT	GG
Bni_Flc_08490|90	PHNS01005842.1	2232348	chr4	10931347	G	AG	GG
Bni_Flc_08490|148	PHNS01005842.1	2232290	chr4	10931289	G	AG	GG
Bni_Flc_08490|200	PHNS01005842.1	2232238	chr4	10931237	T	GT	GG
Bni_Flc_08490|236	PHNS01005842.1	2232202	chr4	10931201	T	CT	TT
Bni_Flc_08490|332	PHNS01005842.1	2232106	chr4	10931105	G	AG	AG
Bni_Flc_08486|106	PHNS01003937.1	959670	chr2	13650689	A	CC	AC
Bni_Flc_08486|173	PHNS01003937.1	959603	chr2	13650622	C	CC	CT
Bni_Flc_08486|254	PHNS01003937.1	959522	chr2	13650541	A	GG	AG
Bni_Flc_08486|356	PHNS01003937.1	959420	chr2	13650439	C	GG	CG
Bni_Flc_08489|84	PHNS01003751.1	2344192	chr3	9823506	C	TT	CC
Bni_Flc_08489|151	PHNS01003751.1	2344259	chr3	9823573	A	CC	AC
Bni_Flc_08489|167	PHNS01003751.1	2344275	chr3	9823589	T	TT	TT
Bni_Flc_08489|201	PHNS01003751.1	2344309	chr3	9823623	C	GG	CG
Bni_Flc_08489|205	PHNS01003751.1	2344313	chr3	9823627	C	TT	CT
Bni_Flc_08489|228	PHNS01003751.1	2344336	chr3	9823650	G	CC	CG
Bni_Flc_08489|375	PHNS01003751.1	2344483	chr3	9823797	C	CC	CC
Bni_Flc_08489|406	PHNS01003751.1	2344514	chr3	9823828	A	TT	AT
Bni_Flc_08489|418	PHNS01003751.1	2344526	chr3	9823840	C	TT	CT
Bni_Flc_08489|462	PHNS01003751.1	2344570	chr3	9823884	G	GG	GG
Bni_Flc_08489|492	PHNS01003751.1	2344600	chr3	9823914	A	TT	AT
Bni_Flc_08489|531	PHNS01003751.1	2344639	chr3	9823953	T	CC	CT
Bni_Flc_08489|556	PHNS01003751.1	2344664	chr3	9823978	A	TT	AT
Bni_Flc_08489|615	PHNS01003751.1	2344723	chr3	9824037	A	CC	AA
Bni_Flc_08489|648	PHNS01003751.1	2344756	chr3	9824070	T	CC	TT
Bni_Flc_08489|675	PHNS01003751.1	2344783	chr3	9824097	T	TT	AT
Bni_Flc_08489|704	PHNS01003751.1	2344812	chr3	9824126	T	TT	TT
Bni_Flc_08489|722	PHNS01003751.1	2344830	chr3	9824144	G	CC	CG
Bni_Flc_04772|227	PHNS01011683.1	1071766	chr3	5412402	T	TT	TT
Bni_Flc_04772|282	PHNS01011683.1	1071711	chr3	5412347	C	CG	CC
Bni_Flc_04772|420	PHNS01011683.1	1071573	chr3	5412209	G	GG	AA
Bni_Flc_04772|507	PHNS01011683.1	1071486	chr3	5412122	T	TT	CT
Bni_Flc_04772|608	PHNS01011683.1	1071385	chr3	5412021	T	GT	TT
Bni_Flc_04222|138	PHNS01010418.1	1319324	chr1	8163249	C	CC	CC
Bni_Flc_04222|186	PHNS01010418.1	1319372	chr1	8163201	A	AA	AA
Bni_Flc_08493|78	PHNS01005842.1	4728195	chr4	13427194	A	AC	AC
Bni_Flc_08493|98	PHNS01005842.1	4728175	chr4	13427174	A	AA	AG
Bni_Flc_08493|181	PHNS01005842.1	4728092	chr4	13427091	G	AA	AA
Bni_Flc_08493|194	PHNS01005842.1	4728079	chr4	13427078	A	AG	AG
Bni_Flc_08493|218	PHNS01005842.1	4728055	chr4	13427054	G	GG	GG
Bni_Flc_08494|293	PHNS01000488.1	627740	chr9	3010273	A	GG	GG
Bni_Flc_08494|326	PHNS01000488.1	627707	chr9	3010240	A	GG	GG
Bni_Flc_08494|539	PHNS01000488.1	627494	chr9	3010027	G	GG	AA
Bni_Flc_08495|158	PHNS01007451.1	1015554	chr7	2391885	A	AA	AG
Bni_Flc_08495|166	PHNS01007451.1	1015562	chr7	2391877	C	CC	AC
Bni_Flc_08495|175	PHNS01007451.1	1015571	chr7	2391868	G	GG	GG
Bni_Flc_08495|230	PHNS01007451.1	1015626	chr7	2391813	T	TT	CC
Bni_Flc_08495|250	PHNS01007451.1	1015646	chr7	2391793	A	AA	AA
Bni_Flc_08495|271	PHNS01007451.1	1015667	chr7	2391772	C	TT	TT
Bni_Flc_08495|274	PHNS01007451.1	1015670	chr7	2391769	C	CC	CC
Bni_Flc_08495|309	PHNS01007451.1	1015705	chr7	2391734	G	GG	CG
Bni_Flc_08495|419	PHNS01007451.1	1015815	chr7	2391624	A	GG	AA
Bni_Flc_08495|428	PHNS01007451.1	1015824	chr7	2391615	T	CC	CT
Bni_Flc_08495|461	PHNS01007451.1	1015857	chr7	2391582	T	TT	CT
Bni_Flc_08495|594	PHNS01007451.1	1015990	chr7	2391449	C	CC	AC
Bni_Flc_08495|626	PHNS01007451.1	1016022	chr7	2391417	C	TT	CC
Bni_Flc_08496|178	PHNS01005842.1	1670848	chr4	10369847	G	GT	GG
Bni_Flc_08496|221	PHNS01005842.1	1670891	chr4	10369890	A	AG	AA
Bni_Flc_08496|340	PHNS01005842.1	1671010	chr4	10370009	G	GG	AG
Bni_Flc_08496|552	PHNS01005842.1	1671222	chr4	10370221	A	TT	AT
Bni_Flc_04779|91	PHNS01000797.1	274970			T	CC	CC
Bni_Flc_04779|202	PHNS01000797.1	275081			C	CC	CC
Bni_Flc_04779|277	PHNS01000797.1	275156			T	GT	TT
Bni_Flc_08504|233	PHNS01001598.1	3285247	chr9	12997377	A	AA	AA
Bni_Flc_08504|330	PHNS01001598.1	3285150	chr9	12997474	G	AG	GG
Bni_Flc_08504|350	PHNS01001598.1	3285130	chr9	12997494	T	TT	CT
Bni_Flc_04780|104	PHNS01003937.1	761866	chr2	13452885	C	CG	CG
Bni_Flc_04780|164	PHNS01003937.1	761926	chr2	13452945	T	TT	CT
Bni_Flc_04780|240	PHNS01003937.1	762002	chr2	13453021	C	CC	AC
Bni_Flc_04780|251	PHNS01003937.1	762013	chr2	13453032	C	CT	CT
Bni_Flc_04780|338	PHNS01003937.1	762100	chr2	13453119	C	CC	CT
Bni_Flc_04780|723	PHNS01003937.1	762485	chr2	13453504	C	CC	CT
Bni_Flc_08509|31	PHNS01004728.1	2942144	chr2	12093912	A	AA	AT
Bni_Flc_08509|70	PHNS01004728.1	2942183	chr2	12093951	C	AC	CC
Bni_Flc_08509|231	PHNS01004728.1	2942344	chr2	12094112	T	CT	CT
Bni_Flc_08509|474	PHNS01004728.1	2942587	chr2	12094355	G	GG	GG
Bni_Flc_08509|540	PHNS01004728.1	2942653	chr2	12094421	G	GG	GG
Bni_Flc_08509|580	PHNS01004728.1	2942693	chr2	12094461	T	CT	TT
Bni_Flc_08511|362	PHNS01007953.1	2775094	chr4	17578642	A	AA	AT
Bni_Flc_08511|431	PHNS01007953.1	2775025	chr4	17578711	G	GG	CG
Bni_Flc_08511|446	PHNS01007953.1	2775010	chr4	17578726	C	CC	CT
Bni_Flc_04783|174	PHNS01008711.1	1810377	chr8	7657105	C	AA	CC
Bni_Flc_04783|234	PHNS01008711.1	1810437	chr8	7657045	C	CT	CC
Bni_Flc_08516|244	PHNS01012126.1	3627186	chr8	1162315	T	TT	TT
Bni_Flc_04781|29	PHNS01005842.1	4970429	chr4	13669428	A	AA	AT
Bni_Flc_04781|60	PHNS01005842.1	4970398	chr4	13669397	A	AA	AA
Bni_Flc_04781|69	PHNS01005842.1	4970389	chr4	13669388	C	CC	AC
Bni_Flc_04781|70	PHNS01005842.1	4970388	chr4	13669387	C	CC	CG
Bni_Flc_04781|110	PHNS01005842.1	4970348	chr4	13669347	A	AA	AT
Bni_Flc_04781|591	PHNS01005842.1	4969867	chr4	13668866	G	AG	GG
Bni_Flc_04781|592	PHNS01005842.1	4969866	chr4	13668865	A	AA	AG
Bni_Flc_08522|18	PHNS01011300.1	662982	chr1	16084943	G	AA	AG
Bni_Flc_08522|21	PHNS01011300.1	662979	chr1	16084940	T	AT	TT
Bni_Flc_08522|94	PHNS01011300.1	662906	chr1	16084867	C	CC	CC
Bni_Flc_08522|216	PHNS01011300.1	662784	chr1	16084745	G	TT	GG
Bni_Flc_08522|220	PHNS01011300.1	662780	chr1	16084741	A	GG	AA
Bni_Flc_08522|297	PHNS01011300.1	662703	chr1	16084664	C	CT	CC
Bni_Flc_08522|398	PHNS01011300.1	662602	chr1	16084563	G	GG	GT
Bni_Flc_04223|40	PHNS01012126.1	4202908	chr8	586593	T	CC	TT
Bni_Flc_04223|524	PHNS01012126.1	4203392	chr8	586109	T	CC	CT
Bni_Flc_04223|538	PHNS01012126.1	4203406	chr8	586095	T	CC	CT
Bni_Flc_04223|601	PHNS01012126.1	4203469	chr8	586032	C	TT	CT
Bni_Flc_04223|613	PHNS01012126.1	4203481	chr8	586020	C	CC	CT
Bni_Flc_04223|674	PHNS01012126.1	4203542	chr8	585959	C	CT	CC
Bni_Flc_04787|35	PHNS01001598.1	1855077	chr9	14427547	T	TT	TT
Bni_Flc_04787|40	PHNS01001598.1	1855072	chr9	14427552	G	GG	GT
Bni_Flc_04787|57	PHNS01001598.1	1855055	chr9	14427569	T	TT	AT
Bni_Flc_04787|170	PHNS01001598.1	1854942	chr9	14427682	G	GG	GG
Bni_Flc_04787|187	PHNS01001598.1	1854925	chr9	14427699	T	GT	TT
Bni_Flc_04787|218	PHNS01001598.1	1854894	chr9	14427730	C	AC	CC
Bni_Flc_04787|325	PHNS01001598.1	1854787	chr9	14427837	A	AA	TT
Bni_Flc_04787|445	PHNS01001598.1	1854667	chr9	14427957	T	TT	TT
Bni_Flc_04787|463	PHNS01001598.1	1854649	chr9	14427975	G	AA	AA
Bni_Flc_04787|680	PHNS01001598.1	1854432	chr9	14428192	A	AT	AA
Bni_Flc_04787|714	PHNS01001598.1	1854398	chr9	14428226	A	AT	AT
Bni_Flc_04790|122	PHNS01012387.1	326160	chr5	856530	C	CC	CC
Bni_Flc_04790|449	PHNS01012387.1	325833	chr5	856857	G	GG	GG
Bni_Flc_04790|456	PHNS01012387.1	325826	chr5	856864	G	GG	GG
Bni_Flc_04790|467	PHNS01012387.1	325815	chr5	856875	A	AA	TT
Bni_Flc_04790|512	PHNS01012387.1	325770	chr5	856920	C	CC	CC
Bni_Flc_04790|651	PHNS01012387.1	325631	chr5	857059	G	AA	GG
Bni_Flc_04790|659	PHNS01012387.1	325623	chr5	857067	A	GG	AA
Bni_Flc_08534|327	PHNS01006852.1	401	chr11	8055104	G	GT	TT
Bni_Flc_08534|337	PHNS01006852.1	411	chr11	8055094	G	AG	GG
Bni_Flc_08534|346	PHNS01006852.1	420	chr11	8055085	A	AC	AA
Bni_Flc_08534|376	PHNS01006852.1	450	chr11	8055055	T	CT	TT
Bni_Flc_08534|379	PHNS01006852.1	453	chr11	8055052	A	AC	AA
Bni_Flc_08534|462	PHNS01006852.1	536	chr11	8054969	A	AC	AA
Bni_Flc_08534|484	PHNS01006852.1	558	chr11	8054947	A	AG	GG
Bni_Flc_08534|518	PHNS01006852.1	592	chr11	8054913	C	CT	CC
Bni_Flc_08534|566	PHNS01006852.1	640	chr11	8054865	T	GT	TT
Bni_Flc_08534|704	PHNS01006852.1	778	chr11	8054727	C	CC	CC
Bni_Flc_08534|763	PHNS01006852.1	837	chr11	8054668	A	AA	AG
Bni_Flc_08534|775	PHNS01006852.1	849	chr11	8054656	G	AG	AG
Bni_Flc_08534|776	PHNS01006852.1	850	chr11	8054655	C	CC	CC
Bni_Flc_04788|85	PHNS01001287.1	2744726	chr4	3697494	C	CT	CC
Bni_Flc_04788|98	PHNS01001287.1	2744739	chr4	3697481	T	TT	TT
Bni_Flc_04788|150	PHNS01001287.1	2744791	chr4	3697429	C	CT	CC
Bni_Flc_04788|408	PHNS01001287.1	2745049	chr4	3697171	A	AG	AA
Bni_Flc_04788|466	PHNS01001287.1	2745107	chr4	3697113	A	AG	AA
Bni_Flc_08532|27	PHNS01000151.1	1153495	chr6	8486595	G	TT	TT
Bni_Flc_08532|69	PHNS01000151.1	1153453	chr6	8486553	T	GG	GT
Bni_Flc_08532|172	PHNS01000151.1	1153350	chr6	8486450	A	GG	AA
Bni_Flc_08532|229	PHNS01000151.1	1153293	chr6	8486393	G	GG	CC
Bni_Flc_08532|265	PHNS01000151.1	1153257	chr6	8486357	G	GG	AG
Bni_Flc_08532|300	PHNS01000151.1	1153222	chr6	8486322	C	CT	CC
Bni_Flc_08532|315	PHNS01000151.1	1153207	chr6	8486307	A	AG	AA
Bni_Flc_08532|321	PHNS01000151.1	1153201	chr6	8486301	G	GG	AG
Bni_Flc_08532|402	PHNS01000151.1	1153120	chr6	8486220	A	AA	CC
Bni_Flc_08532|495	PHNS01000151.1	1153027	chr6	8486127	G	GG	CG
Bni_Flc_08532|608	PHNS01000151.1	1152914	chr6	8486014	A	GG	AG
Bni_Flc_08532|618	PHNS01000151.1	1152904	chr6	8486004	C	TT	CC
Bni_Flc_08532|671	PHNS01000151.1	1152851	chr6	8485951	C	TT	CC
Bni_Flc_08533|47	PHNS01007343.1	3771440	chr1	11650421	T	TT	CT
Bni_Flc_08533|82	PHNS01007343.1	3771405	chr1	11650456	A	AG	AA
Bni_Flc_08533|114	PHNS01007343.1	3771373	chr1	11650488	G	AA	AG
Bni_Flc_08533|479	PHNS01007343.1	3771008	chr1	11650853	T	AT	TT
Bni_Flc_08533|598	PHNS01007343.1	3770889	chr1	11650972	G	AG	GG
Bni_Flc_08539|293	PHNS01012304.1	1282689	chr14	6740573	C	CT	CC
Bni_Flc_08539|317	PHNS01012304.1	1282713	chr14	6740549	T	CT	TT
Bni_Flc_08539|398	PHNS01012304.1	1282794	chr14	6740468	C	CC	CT
Bni_Flc_08539|410	PHNS01012304.1	1282806	chr14	6740456	A	TT	AT
Bni_Flc_08539|642	PHNS01012304.1	1283038	chr14	6740224	G	AG	GG
Bni_Flc_08539|673	PHNS01012304.1	1283069	chr14	6740193	C	CT	CC
Bni_Flc_04791|181	PHNS01012165.1	30376			T	TT	CT
Bni_Flc_04791|337	PHNS01012165.1	30532			T	CC	CT
Bni_Flc_04791|361	PHNS01012165.1	30556			A	AA	AC
Bni_Flc_04791|398	PHNS01012165.1	30593			C	TT	CC
Bni_Flc_08535|172	PHNS01003500.1	145355	chr5	7608172	A	AG	AA
Bni_Flc_08535|199	PHNS01003500.1	145382	chr5	7608199	A	AG	AA
Bni_Flc_08535|346	PHNS01003500.1	145529	chr5	7608346	T	CT	CT
Bni_Flc_08535|391	PHNS01003500.1	145574	chr5	7608391	G	GT	GG
Bni_Flc_08535|467	PHNS01003500.1	145650	chr5	7608467	G	AA	AG
Bni_Flc_08542|306	PHNS01011300.1	658564	chr1	16080525	C	CC	CC
Bni_Flc_08542|350	PHNS01011300.1	658608	chr1	16080569	A	AG	AA
Bni_Flc_08542|360	PHNS01011300.1	658618	chr1	16080579	T	TT	TT
Bni_Flc_08547|70	PHNS01002815.1	1314297	chr6	6013515	A	AA	AA
Bni_Flc_08547|91	PHNS01002815.1	1314318	chr6	6013494	G	GG	GG
Bni_Flc_08547|123	PHNS01002815.1	1314350	chr6	6013462	T	TT	TT
Bni_Flc_08547|131	PHNS01002815.1	1314358	chr6	6013454	T	AT	TT
Bni_Flc_08547|140	PHNS01002815.1	1314367	chr6	6013445	C	GG	CC
Bni_Flc_08547|209	PHNS01002815.1	1314436	chr6	6013376	C	CC	CC
Bni_Flc_08547|326	PHNS01002815.1	1314553	chr6	6013259	A	AA	AA
Bni_Flc_08547|339	PHNS01002815.1	1314566	chr6	6013246	C	CC	CC
Bni_Flc_08547|346	PHNS01002815.1	1314573	chr6	6013239	A	AA	AA
Bni_Flc_08547|355	PHNS01002815.1	1314582	chr6	6013230	G	GG	GG
Bni_Flc_08547|364	PHNS01002815.1	1314591	chr6	6013221	A	AA	AA
Bni_Flc_08547|463	PHNS01002815.1	1314690	chr6	6013122	C	CC	CC
Bni_Flc_08543|398	PHNS01001287.1	898711	chr4	5543509	C	CC	CC
Bni_Flc_08552|201	PHNS01001885.1	404688	chr11	414238	C	CC	CG
Bni_Flc_08552|322	PHNS01001885.1	404567	chr11	414117	G	CG	GG
Bni_Flc_08552|324	PHNS01001885.1	404565	chr11	414115	C	AC	CC
Bni_Flc_08552|333	PHNS01001885.1	404556	chr11	414106	G	GG	AG
Bni_Flc_08552|401	PHNS01001885.1	404488	chr11	414038	C	CC	CC
Bni_Flc_08552|429	PHNS01001885.1	404460	chr11	414010	A	AA	AA
Bni_Flc_08552|463	PHNS01001885.1	404426	chr11	413976	C	CC	CC
Bni_Flc_08552|483	PHNS01001885.1	404406	chr11	413956	G	GG	GG
Bni_Flc_08552|668	PHNS01001885.1	404221	chr11	413771	C	CC	CC
Bni_Flc_08550|223	PHNS01005740.1	1452155	chr13	4981445	T	CT	TT
Bni_Flc_08550|237	PHNS01005740.1	1452141	chr13	4981431	G	AG	GG
Bni_Flc_08550|385	PHNS01005740.1	1451993	chr13	4981283	T	TT	AT
Bni_Flc_08550|452	PHNS01005740.1	1451926	chr13	4981216	A	AG	GG
Bni_Flc_08554|458	PHNS01012166.1	2566079	chr11	2566080	A	AG	AA
Bni_Flc_08554|495	PHNS01012166.1	2566116	chr11	2566117	T	TT	TT
Bni_Flc_08554|499	PHNS01012166.1	2566120	chr11	2566121	G	GG	GG
Bni_Flc_08554|506	PHNS01012166.1	2566127	chr11	2566128	A	AA	AA
Bni_Flc_08554|507	PHNS01012166.1	2566128	chr11	2566129	A	AA	AA
Bni_Flc_08554|528	PHNS01012166.1	2566149	chr11	2566150	T	CT	TT
Bni_Flc_08554|541	PHNS01012166.1	2566162	chr11	2566163	G	GG	GG
Bni_Flc_08554|543	PHNS01012166.1	2566164	chr11	2566165	C	CG	GG
Bni_Flc_08556|264	PHNS01006314.1	1676918	chr14	5570105	T	AA	AA
Bni_Flc_08556|280	PHNS01006314.1	1676902	chr14	5570121	C	TT	TT
Bni_Flc_08556|431	PHNS01006314.1	1676751	chr14	5570272	T	GT	TT
Bni_Flc_04794|245	PHNS01007792.1	2371327	chr7	4673905	G	AG	GG
Bni_Flc_04794|553	PHNS01007792.1	2371635	chr7	4673597	G	AA	GG
Bni_Flc_04794|681	PHNS01007792.1	2371763	chr7	4673469	T	TT	AT
Bni_Flc_08553|144	PHNS01001287.1	3175416	chr4	3266804	A	AA	AA
Bni_Flc_08553|172	PHNS01001287.1	3175388	chr4	3266832	G	AA	AG
Bni_Flc_08553|507	PHNS01001287.1	3175053	chr4	3267167	T	TT	TT
Bni_Flc_04224|17	PHNS01006611.1	1063761	chr5	5317656	A	AA	AG
Bni_Flc_04224|21	PHNS01006611.1	1063757	chr5	5317660	T	TT	CT
Bni_Flc_04224|42	PHNS01006611.1	1063736	chr5	5317681	T	TT	AT
Bni_Flc_04224|73	PHNS01006611.1	1063705	chr5	5317712	T	TT	CT
Bni_Flc_04224|151	PHNS01006611.1	1063627	chr5	5317790	G	AG	GG
Bni_Flc_04224|271	PHNS01006611.1	1063507	chr5	5317910	C	CT	CC
Bni_Flc_04224|430	PHNS01006611.1	1063348	chr5	5318069	C	CC	CT
Bni_Flc_04224|526	PHNS01006611.1	1063252	chr5	5318165	G	AA	GG
Bni_Flc_04795|20	PHNS01006870.1	888846	chr11	7801358	G	GG	AG
Bni_Flc_04795|234	PHNS01006870.1	889060	chr11	7801572	T	CT	CC
Bni_Flc_04795|312	PHNS01006870.1	889138	chr11	7801650	C	CT	CC
Bni_Flc_04795|374	PHNS01006870.1	889200	chr11	7801712	C	CT	CC
Bni_Flc_04795|380	PHNS01006870.1	889206	chr11	7801718	C	CC	CT
Bni_Flc_04795|381	PHNS01006870.1	889207	chr11	7801719	C	CC	CT
Bni_Flc_04795|382	PHNS01006870.1	889208	chr11	7801720	C	CC	CG
Bni_Flc_04795|412	PHNS01006870.1	889238	chr11	7801750	T	CT	TT
Bni_Flc_04795|449	PHNS01006870.1	889275	chr11	7801787	C	AC	CC
Bni_Flc_04795|455	PHNS01006870.1	889281	chr11	7801793	G	GG	AG
Bni_Flc_04795|460	PHNS01006870.1	889286	chr11	7801798	A	AA	AT
Bni_Flc_04795|467	PHNS01006870.1	889293	chr11	7801805	T	CT	CC
Bni_Flc_08564|129	PHNS01008720.1	843529	chr5	2026319	T	TT	TT
Bni_Flc_08564|347	PHNS01008720.1	843311	chr5	2026101	T	CC	CC
Bni_Flc_08564|438	PHNS01008720.1	843220	chr5	2026010	T	CC	TT
Bni_Flc_08565|108	PHNS01007343.1	4510736	chr1	10911125	A	AA	AA
Bni_Flc_08565|124	PHNS01007343.1	4510752	chr1	10911109	G	AG	AG
Bni_Flc_08565|144	PHNS01007343.1	4510772	chr1	10911089	A	AC	AC
Bni_Flc_08565|228	PHNS01007343.1	4510856	chr1	10911005	C	TT	CT
Bni_Flc_08565|238	PHNS01007343.1	4510866	chr1	10910995	A	GG	AG
Bni_Flc_08565|246	PHNS01007343.1	4510874	chr1	10910987	C	TT	CT
Bni_Flc_08565|257	PHNS01007343.1	4510885	chr1	10910976	C	CG	CG
Bni_Flc_08565|295	PHNS01007343.1	4510923	chr1	10910938	C	TT	CT
Bni_Flc_08565|423	PHNS01007343.1	4511051	chr1	10910810	A	AG	AA
Bni_Flc_08567|67	PHNS01011683.1	102622	chr3	4443258	T	TT	TT
Bni_Flc_08567|211	PHNS01011683.1	102478	chr3	4443114	C	CT	CC
Bni_Flc_08567|316	PHNS01011683.1	102373	chr3	4443009	G	AG	GG
Bni_Flc_08567|367	PHNS01011683.1	102322	chr3	4442958	G	CG	CG
Bni_Flc_08567|382	PHNS01011683.1	102307	chr3	4442943	A	AT	AA
Bni_Flc_08567|699	PHNS01011683.1	101990	chr3	4442626	A	AA	AT
Bni_Flc_08567|746	PHNS01011683.1	101943	chr3	4442579	C	CC	CT
Bni_Flc_08567|769	PHNS01011683.1	101920	chr3	4442556	G	GT	GG
Bni_Flc_08567|780	PHNS01011683.1	101909	chr3	4442545	A	AA	AA
Bni_Flc_08567|790	PHNS01011683.1	101899	chr3	4442535	T	TT	TT
Bni_Flc_04800|145	PHNS01011698.1	56842	chr9	16763362	C	CC	CG
Bni_Flc_04800|159	PHNS01011698.1	56856	chr9	16763376	C	CC	CC
Bni_Flc_04800|174	PHNS01011698.1	56871	chr9	16763391	A	CC	AA
Bni_Flc_04800|276	PHNS01011698.1	56973	chr9	16763493	A	AA	AA
Bni_Flc_04800|330	PHNS01011698.1	57027	chr9	16763547	T	GG	TT
Bni_Flc_04800|369	PHNS01011698.1	57066	chr9	16763586	T	CC	TT
Bni_Flc_04800|498	PHNS01011698.1	57195	chr9	16763715	C	CC	CT
Bni_Flc_04800|555	PHNS01011698.1	57252	chr9	16763772	C	TT	CT
Bni_Flc_04800|621	PHNS01011698.1	57318	chr9	16763838	T	AA	TT
Bni_Flc_04800|666	PHNS01011698.1	57363	chr9	16763883	C	AA	CC
Bni_Flc_04800|672	PHNS01011698.1	57369	chr9	16763889	G	GG	AG
Bni_Flc_08588|606	PHNS01005842.1	4968138	chr4	13667137	G	TT	TT
Bni_Flc_04799|38	PHNS01001598.1	6065136	chr9	10217488	A	AG	AA
Bni_Flc_04799|45	PHNS01001598.1	6065143	chr9	10217481	C	CC	CC
Bni_Flc_04799|76	PHNS01001598.1	6065174	chr9	10217450	A	AG	AA
Bni_Flc_04799|79	PHNS01001598.1	6065177	chr9	10217447	C	CT	CC
Bni_Flc_04799|80	PHNS01001598.1	6065178	chr9	10217446	T	CT	TT
Bni_Flc_04799|118	PHNS01001598.1	6065216	chr9	10217408	C	CG	CC
Bni_Flc_04799|181	PHNS01001598.1	6065279	chr9	10217345	C	CT	CC
Bni_Flc_04799|193	PHNS01001598.1	6065291	chr9	10217333	G	GT	GG
Bni_Flc_04799|199	PHNS01001598.1	6065297	chr9	10217327	C	AC	CC
Bni_Flc_04799|277	PHNS01001598.1	6065375	chr9	10217249	G	GT	GG
Bni_Flc_04799|331	PHNS01001598.1	6065429	chr9	10217195	C	CC	CC
Bni_Flc_04799|367	PHNS01001598.1	6065465	chr9	10217159	C	CC	CC
Bni_Flc_08592|181	PHNS01008662.1	2126971	chr2	7302992	C	CT	CC
Bni_Flc_08592|281	PHNS01008662.1	2126871	chr2	7302892	G	GG	GG
Bni_Flc_08592|286	PHNS01008662.1	2126866	chr2	7302887	A	AG	AA
Bni_Flc_08592|302	PHNS01008662.1	2126850	chr2	7302871	G	AA	AG
Bni_Flc_08592|332	PHNS01008662.1	2126820	chr2	7302841	T	CC	CT
Bni_Flc_08592|512	PHNS01008662.1	2126640	chr2	7302661	T	TT	TT
Bni_Flc_04804|835	PHNS01012503.1	2071388			A	AA	AG
Bni_Flc_04804|836	PHNS01012503.1	2071387			T	TT	TT
Bni_Flc_08607|116	PHNS01006611.1	12289	chr5	6369128	T	GT	GT
Bni_Flc_08607|144	PHNS01006611.1	12261	chr5	6369156	T	TT	TT
Bni_Flc_08607|203	PHNS01006611.1	12202	chr5	6369215	C	CT	CC
Bni_Flc_08607|246	PHNS01006611.1	12159	chr5	6369258	T	AT	AT
[truncated: 53,884 more rows]
