# Supplementary material for: A genomic resource derived from the integration of genome sequences, expressed transcripts and genetic markers in ramie
Source: BMC Genomics. 2019 Jun 11;20:476. doi: 10.1186/s12864-019-5878-8 (PMC6558782; doi:10.1186/s12864-019-5878-8)
Supplement: Supplementary file 4 — Table S4. Information of 1827 SSRs. (XLS 530 kb) [file 12864_2019_5878_MOESM4_ESM.xls]

## Sheet: Sheet3
	Table S4 Information of 1,827 SSRs.
Marker	Chromosome	new_Scaffold	Scaffold	start	end	EST ID	SSR	FORWARD PRIMER1 (5'-3')	Tm(℃)	REVERSE PRIMER1 (5'-3')	Tm(℃)	PRODUCT1 size (bp)
RAM0001		PHNS01004273.1	scaffold49	473829	474077	CL1.Contig1	(CCGAAT)4	TTGGTCACCTCCTACATCCC	59.779	TTCTCGAACCCCATAGTTGC	60.074	248
RAM0002	chr10	PHNS01006553.1	scaffold42	1421026	1421238	CL1001.Contig4	(ACAG)6	CCTTTACCCCTTTTTGCGAT	60.305	CTTCTCCTCCAAGCTCCAGA	59.673	212
RAM0003	chr7	PHNS01007792.1	scaffold13	3084049	3084205	CL1011.Contig1	(CT)9	CTCTGATCAGTGAATGGGCA	59.787	CATTTTGGGTGTCGTTTTGG	61.145	156
RAM0004	chr3	PHNS01001376.1	scaffold99	459143	459410	CL1017.Contig1	(CTT)8*(CTT)6	CATCCTCGGCTTCTTTGTCT	59.43	TTGACGAAGTTGTGTCCGAG	59.873	267
RAM0005	chr3	PHNS01011683.1	scaffold18	93121	93230	CL1036.Contig2	(GTCTA)4	CAAATCCAAAGTCCACGCTT	60.11	CAAACTTTTTGTGGGGTTGG	60.233	109
RAM0006	chr8	PHNS01012126.1	scaffold8	4739352	4739590	CL1041.Contig1	(CTAGA)4	TCAGTGTACTATGCGTATGGGG	59.904	TGGGGTTCCAGCAGTAAGAC	60.111	238
RAM0007	chr10	PHNS01006792.1	scaffold4	2379134	2379335	CL105.Contig1	(CT)8	CAAAGCTTGAGCAACCATGA	59.988	AGACGAGAAAGAGCGAGCTG	60.035	201
RAM0008	chr14	PHNS01006314.1	scaffold11	923428	923658	CL1053.Contig1	(TC)9	GCGCAAAAGAGAATAGCAGG	60.117	GCGAGCTGGGTTTTGTTTAG	59.883	230
RAM0009		PHNS01011708.1	scaffold756	12512	12811	CL1054.Contig2	(AT)8	CTGACCGTCAAGCATTGAGA	59.984	CTAGCAGGCCTCTTGTGGTC	60.012	299
RAM0010	chr3	PHNS01001376.1	scaffold99	108374	108477	CL1062.Contig4	(AG)8	CTGGGCATCCAAACAGAGTT	60.111	AGCATCGCTCTCTCTATCGC	59.849	103
RAM0011		PHNS01010158.1	scaffold31	652173	652381	CL1066.Contig1	(CAA)6	AGCCTTGGCGATGTAGAAGA	59.978	ACAGGGTGTCTGCTCGACTC	60.467	208
RAM0012	chr9	PHNS01012192.1	scaffold6	514316	514503	CL1092.Contig1	(TC)8	TCTCTCCTACCAAAACCTAACC	56.566	GGAGCTGGATATCGTGAAGC	59.803	187
RAM0013	chr13	PHNS01001025.1	scaffold19	2590666	2590910	CL1101.Contig1	(CCAAAC)11	CCATCATCACCACCACTGTC	59.801	CAAGAGGAGAGCAGAGCAGG	60.422	244
RAM0014	chr6	PHNS01001832.1	scaffold14	2590666	2590928	CL1109.Contig2	(TTG)6	TCTTTTGGATTCCACTTCCG	60.044	CTTTGGTTGGTTTGGTGGAC	60.246	262
RAM0015	chr6	PHNS01001832.1	scaffold14	187020	187301	CL1113.Contig1	(CT)9	CCAAGAAGCCATAGCTGGAA	60.344	ACGTTCGCTCAGACACACAC	59.948	281
RAM0016	chr10	PHNS01006792.1	scaffold4	2964014	2964181	CL1113.Contig1	(AG)8	TTCTCAACCCCAGCATCTTC	60.195	ACGTTCGCTCAGACACACAC	59.948	167
RAM0017	chr9	PHNS01003337.1	scaffold64	1051020	1051193	CL1118.Contig2	(GAG)7	GAGCGTTAAGCAAAGCATCC	59.988	GTCCATAGCCTTGGCATCAT	59.923	173
RAM0018	chr8	PHNS01008711.1	scaffold26	1421421	1421653	CL1121.Contig1	(TC)8	CCACCCACCTACAACGAAAT	59.711	GAAGCTGATGGAGTGCCTTC	59.957	232
RAM0019		PHNS01003575.1	scaffold698	30	282	CL1121.Contig2	(TTC)6	CGTCATGAATGGAAGGAGGT	59.927	TATCGGGAGATCGTGGAGTC	60.034	252
RAM0020	chr8	PHNS01012126.1	scaffold8	4680751	4680991	CL1145.Contig1	(CT)8	GGCATAGGGAGTGAACCAAA	59.933	GAAACGCACCCTTAATCCAA	59.938	240
RAM0021	chr6	PHNS01006359.1	scaffold9	3233305	3233475	CL1150.Contig2	(CCG)6	CCTCTCGGCTCTCTCTCTCA	59.962	CGTGATCGATATGGTGATCG	59.907	170
RAM0022	chr2	PHNS01008662.1	scaffold12	667223	667487	CL1156.Contig2	(GAA)6	GCCGCCAAAGAGACCCAC	64.133	CAAGACATCAAGAGGCGTGA	59.984	264
RAM0023	chr8	PHNS01012126.1	scaffold8	3159156	3159391	CL1165.Contig5	(GTCTGA)4	GACTTTGATCGAGTGCGACA	59.992	TTCTGTTCCCTAAGCTCCGA	59.948	235
RAM0024	chr9	PHNS01012192.1	scaffold6	1326088	1326294	CL1177.Contig1	(ACC)7	CAGAGGAATCATCAGCACCA	59.787	AAAGGCTGGGTGATTTGTTG	59.971	206
RAM0025	chr13	PHNS01001025.1	scaffold19	2591112	2591254	CL1177.Contig1	(ACCACG)4	TCATCAAGAAGGCCAAGTCC	60.195	TTGTTGGTGCTCGATCTCTG	59.984	142
RAM0026	chr1	PHNS01003769.1	scaffold402	34794	34905	CL1177.Contig2	(AAACCC)4	CTCTCCCCCAAAATGTCAGA	60.042	CGATGACGACGACGACTCTA	60.008	111
RAM0027	chr1	PHNS01011300.1	scaffold41	1167938	1168234	CL1182.Contig3	(GA)8	GCCTTTTGGGAGAAACATCA	60.051	ATTTCCATCATCATCGGCTC	59.861	296
RAM0028	chr12	PHNS01010245.1	scaffold20	2485471	2485707	CL1189.Contig1	(AGATGC)4	ATGGCAAGTCTCAGCCAAAG	60.397	AACCTTCAGGTGACGACCC	59.953	236
RAM0029	chr4	PHNS01005842.1	scaffold1	3109219	3109481	CL119.Contig2	(TTG)6	TCATGATGATGATCACCGCT	60.039	GCAGAGTAGCCGGAAACAAG	60.015	262
RAM0030	chr4	PHNS01005842.1	scaffold1	3108946	3109164	CL119.Contig2	(ACCGTT)4	TCGATCCCGATAAGATCCTG	59.991	AACAACATCAACCACACGGA	59.855	218
RAM0031	chr10	PHNS01006792.1	scaffold4	3653328	3653627	CL1200.Contig1	(ATC)7	GCAGTTGGATATGTACTGTG	51.375	CCATAGATTCAAAGCGAGTCAC	58.861	299
RAM0032		PHNS01008980.1	scaffold625	36275	36525	CL1225.Contig1	(GTT)6	ATTCTGCTGCTGCTGTCTCA	59.887	AGGCCAAAAGCATCTTCTCA	59.955	250
RAM0033	chr2	PHNS01004728.1	scaffold21	1193473	1193733	CL1253.Contig1	(AGTTC)4	GAGGTTGGCGGAGGAGAT	60.16	ACGCTCTACTAGCCTTTGGG	58.627	260
RAM0034	chr10	PHNS01007953.1	scaffold17	4273916	4274052	CL1290.Contig2	(GA)10	AGTTGGATCCAGAGAAGGGC	60.596	AAGGCGTTTGTTGAGAATGG	60.11	136
RAM0035	chr4	PHNS01005842.1	scaffold1	3388534	3388802	CL1290.Contig2	(TC)9	ATCTGAAACAGGCCTTGTGG	60.111	TATCTCCTTCGACCCAGCTC	59.386	268
RAM0036		PHNS01004519.1	scaffold180	293592	293742	CL1292.Contig3	(ATG)7	CTCATCACAGTCAAAGGCACA	59.889	AATTTGGCCTCTCCGAAACT	60.074	150
RAM0037	chr8	PHNS01012126.1	scaffold8	999194	999406	CL1297.Contig2	(CTC)7	GCTAAGCAAACCCCACAAAA	60.11	GCCCATGTGGTACTTGAGGT	59.851	212
RAM0038	chr6	PHNS01006359.1	scaffold9	1369118	1369287	CL1298.Contig2	(ATT)6	TTAACCGTGCAAAGTAGGGG	59.99	TTCAGTGAGAGGAATCGGCT	59.95	169
RAM0039	chr13	PHNS01001025.1	scaffold19	1452557	1452851	CL131.Contig2	(CTGT)6	GAGATTCCGGGGACGTAAAT	60.152	ACGACGAGAAGGAGTGGAAA	59.844	294
RAM0040	chr6	PHNS01000151.1	scaffold34	1220883	1221076	CL1314.Contig1	(AACAC)11	ATTGCGTCTTCAATTCCCTG	60.074	AGCAATTCGACCAGGAGCTA	59.978	193
RAM0041	chr13	PHNS01006891.1	scaffold50	3984742	3985027	CL1322.Contig1	(TCCGTC)4	TCATTGGGCAAATCCTTAGC	60.038	CCACACGCTCAACCTCAGTA	59.897	285
RAM0042	chr5	PHNS01006611.1	scaffold24	328718	328961	CL1329.Contig1	(TC)8	GCTTGAAACACCTCCTGCTC	59.997	CACTGTCTCTCTTTAAGGTTGC	55.943	243
RAM0043	chr1	PHNS01002287.1	scaffold203	191897	192056	CL133.Contig1	(GAA)6	GCATCAGATTCAGATTGCGA	59.914	ATCCCCAACACCAGTACCAA	60.088	159
RAM0044	chr1	PHNS01002287.1	scaffold203	192682	192898	CL133.Contig1	(CGAGA)4	TGAAGCCAGGAAATACCGTC	60.074	CGCATTCCTTCAGGACTCAT	60.218	216
RAM0045	chr4	PHNS01001287.1	scaffold3	3811739	3811962	CL1341.Contig1	(CCT)7	AATCTGAACCACCAGAACGG	59.966	GGTGATGAGCTCCTTGTGGA	61.23	223
RAM0046	chr3	PHNS01011683.1	scaffold18	151395	151668	CL1352.Contig1	(TTCG)12	CTCTGCTGGCACATGATCTC	59.531	AATCGCAGATTTTCAGAGCG	60.49	273
RAM0047	chr10	PHNS01007953.1	scaffold17	933450	933583	CL1359.Contig1	(GA)9	TTGGCTCGGAGTTGTTCTCT	59.989	CCTTCATTCCCTCTCCTTCC	60.008	133
RAM0048	chr3	PHNS01003751.1	scaffold7	4603678	4603804	CL1361.Contig2	(CAA)6	CCTCAAATACCACCACCACC	60.088	ACCAAAGCATACAAGGACCG	59.993	126
RAM0049	chr3	PHNS01003751.1	scaffold7	4601692	4601992	CL1361.Contig2	(GA)9	GTCTGGATGGTCATGTGCAG	60.121	CTCTCCCAAAAGAAAAGAGAGC	58.781	300
RAM0050	chr11	PHNS01012166.1	scaffold22	2926189	2926335	CL1374.Contig2	(CGT)6	TACAAAAGCGTTGGTTGCTG	59.911	CCGGAGCATGTTTCAAGTCT	60.255	146
RAM0051		PHNS01002029.1	scaffold192	181760	181877	CL1396.Contig1	(GA)8	GCTAGAGTTACCTGGCGGTG	59.898	GAACAGAGCAAAGAGTCGCC	60.142	117
RAM0052	chr2	PHNS01004728.1	scaffold21	1993395	1993569	CL142.Contig1	(CT)8	TCTCTGCAAGCGAACCTTCT	60.277	CCATGGAGACCAATCCAAAC	60.173	174
RAM0053	chr10	PHNS01006792.1	scaffold4	5965338	5965562	CL1435.Contig1	(ATAGAC)4	GATGAACAACGCAGTGGAGA	59.837	GCATTGACAGGAGAGTGCAA	59.992	224
RAM0054	chr4	PHNS01005842.1	scaffold1	5965338	5965562	CL1438.Contig1	(AG)10	AGCCTGATTTTGGCTTCTCA	59.955	TTGCTTCTTTCCACGCTTCT	60.132	224
RAM0055	chr7	PHNS01007790.1	scaffold38	638894	639178	CL1442.Contig2	(CAGCTC)4	GCGTGGAGTTTGTTGTCTGA	59.88	GATTTTGGTTTGTGATGGGC	60.177	284
RAM0056	chr7	PHNS01007790.1	scaffold38	150566	150667	CL1445.Contig6	(GT)9	CTCATCTGTGTTTGCGCAGT	60.056	CAAAGTTGATGCCTGATGGA	59.648	101
RAM0057	chr13	PHNS01001025.1	scaffold19	2591857	2592131	CL1446.Contig1	(AGA)6	AATCTGGTGGTGTTGGTGCT	60.431	GCAGAACCAGAGAATTGCGT	60.406	274
RAM0058	chr13	PHNS01001025.1	scaffold19	2591584	2591858	CL1446.Contig1	(TTC)6	GCAGAACCAGAGAATTGCGT	60.406	AATCTGGTGGTGTTGGTGCT	60.431	274
RAM0059	chr7	PHNS01007792.1	scaffold13	1693718	1693938	CL1452.Contig2	(CGT)6	AACAACAACAAGAACGGGCT	59.639	TGAAGTGGAGGAACACGTTG	59.72	220
RAM0060	chr7	PHNS01007792.1	scaffold13	1693997	1694178	CL1452.Contig2	(AAAGG)4	CGTCCTCTGCGTTTCTCTCT	59.745	ATCTTGACCGTCGGTGACTC	60.12	181
RAM0061	chr10	PHNS01010760.1	scaffold68	149031	149236	CL1515.Contig1	(AT)8	CACACAACCTTCAAACTTGTCC	59.538	GAGAGCGACAATGGCTTTTC	59.962	205
RAM0062	chr7	PHNS01007451.1	scaffold27	1095510	1095790	CL1524.Contig1	(AT)11	CCTGAAGGTGGTGAACTGGT	60.002	CCTGAAGGTGGTGAACTGGT	60.002	280
RAM0063	chr10	PHNS01007953.1	scaffold17	180958	181203	CL1532.Contig1	(TA)8	GATCCGCAGTTTGTTGTGTG	60.16	CGATAAAAGGCCCAGAATCA	60.031	245
RAM0064	chr10	PHNS01007953.1	scaffold17	180785	181082	CL1532.Contig1	(TG)10	GGCCCTTCTTCTCCTTACGA	60.703	CACATACACACGCATGACCA	60.029	297
RAM0065	chr10	PHNS01007953.1	scaffold17	181062	181203	CL1532.Contig1	(AT)10	TGGTCATGCGTGTGTATGTG	60.029	CGATAAAAGGCCCAGAATCA	60.031	141
RAM0066	chr7	PHNS01007790.1	scaffold38	1038209	1038436	CL1547.Contig1	(CTT)6	GAGAGAGAGAGATTTTGTTGGG	57.137	GTGGGTGGTGACGAAGAAGT	60.009	227
RAM0067	chr13	PHNS01001025.1	scaffold19	1981948	1982199	CL1574.Contig1	(CAT)6	GCTCTTGACGACGGAGATTC	59.957	ACTTTCGAAGCGTACGAGGA	60.015	251
RAM0068	chr10	PHNS01006553.1	scaffold42	1482421	1482546	CL1598.Contig1	(GGCGAA)5	GCTCTCCCATAGTCCCATACC	59.803	CGGATCGGATGAGATGAGAT	59.995	125
RAM0069	chr14	PHNS01011820.1	scaffold15	2934369	2934603	CL160.Contig1	(CATGAT)4	GACGCCTCCGATACAACACT	60.142	GTCCAATTGTGCGTCACATC	59.975	234
RAM0070		PHNS01007909.1	scaffold10	1787182	1787400	CL160.Contig2	(TGATCA)4	CCTCGCAGTACCCTTGTTGT	60.171	GTCCAATTGTGCGTCACATC	59.975	218
RAM0071	chr3	PHNS01003751.1	scaffold7	2208896	2209109	CL1656.Contig1	(CT)9	TTCCCAAATTCTCATCGCTC	60.155	GCAGGTGGGATATCAAGCAT	59.923	213
RAM0072	chr10	PHNS01006792.1	scaffold4	4522749	4523006	CL166.Contig1	(TGT)22	CAAGATCGGAGAGCCATTGT	60.218	GGAGCAGCACTACACCAACA	59.905	257
RAM0073	chr4	PHNS01001287.1	scaffold3	1010161	1010398	CL1702.Contig2	(GACT)5	TGGTCGGTGAAACAGATGAA	60.088	GTCCTGTCACCTCACCGAAT	59.969	237
RAM0074	chr7	PHNS01007792.1	scaffold13	821745	821973	CL1708.Contig1	(CT)9	TCCCCATAACTCACTGCCTT	59.55	CGGACGGCATATTGAGTCTT	60.096	228
RAM0075	chr9	PHNS01001598.1	scaffold2	5783924	5784144	CL172.Contig2	(TC)10	CAGATCGACTCCGACCAGAT	60.223	AAGCTTGGAATGGCAGAGAA	59.955	220
RAM0076	chr7	PHNS01007451.1	scaffold27	1070415	1070666	CL1721.Contig1	(AGA)7	AAACATCCCTGGCACTTGAC	59.973	CCCCAAGACTCCATTGAAGA	60.042	251
RAM0077	chr5	PHNS01007664.1	scaffold137	231268	231414	CL1734.Contig1	(AG)9	GCCAGACATTGGAGAATCGT	60.081	GTTCTTCGCTCATCTCAGGG	59.95	146
RAM0078	chr13	PHNS01006891.1	scaffold50	3775205	3775432	CL1740.Contig1	(CATTC)4	CTACGCTCTCCAGGGATCTG	59.966	ACCCCTTTCCCATAACTTGG	60.046	227
RAM0079	chr13	PHNS01001025.1	scaffold19	1165479	1165764	CL1778.Contig1	(ACAAA)4	CCCTTGCCTTGTGCTAAGAG	60.008	GGGGGAAGTGAAAAGTGTGA	59.943	285
RAM0080	chr13	PHNS01001025.1	scaffold19	1165763	1166048	CL1778.Contig1	(TTTTG)4	GGGGGAAGTGAAAAGTGTGA	59.943	CCCTTGCCTTGTGCTAAGAG	60.008	285
RAM0081		PHNS01007909.1	scaffold10	3567751	3568033	CL1787.Contig2	(GGAGGC)4	GACAACAGGGAGGAGCAGAG	59.986	AGAGCCAAGTTGTCAACGCT	60.058	282
RAM0082	chr4	PHNS01005842.1	scaffold1	5808494	5808784	CL1788.Contig1	(CT)8	AGGTCGGCTTTGAGCTTGTA	60.015	TATCCCTTCCCTCACACTCG	60.065	290
RAM0083	chr11	PHNS01006870.1	scaffold16	1150913	1151021	CL1806.Contig1	(TCC)6	AAAGAGAAGAGAGGGTCGGC	59.957	CCAACGTTGTGTCGTTTCAC	60.049	108
RAM0084	chr2	PHNS01008662.1	scaffold12	3240226	3240424	CL1821.Contig2	(TA)8	GCTTTGAAAGAGAGAGTGAGAG	55.309	ACACAGATCCAACATGCCAA	59.967	198
RAM0085	chr8	PHNS01012126.1	scaffold8	4709077	4709364	CL1824.Contig1	(AGAGTC)4	ATGGAACAACTCATGGCCTC	59.934	GCTGTTGCTGTTGCTGTCTC	59.783	287
RAM0086	chr3	PHNS01011683.1	scaffold18	32684	32796	CL1827.Contig1	(TCCAC)4	AGGCATGAAATGTTGAAGGG	59.933	CCGTGTGTCTCTCCTTCCAT	60.112	112
RAM0087	chr13	PHNS01003683.1	scaffold25	225386	225569	CL1856.Contig1	(CT)8	TCTGCGTCAGTCCGTATCAG	60.008	ACACTCGCAATCTTAACGGC	60.278	183
RAM0088	chr5	PHNS01003730.1	scaffold91	260543	260815	CL1862.Contig1	(CT)9	GCGTCTTTGACTTTCTTGGC	60	CAGAGTCAATCAGGCACCAA	59.831	272
RAM0089	chr9	PHNS01001598.1	scaffold2	365493	365742	CL1872.Contig5	(CT)8	TCACCATTTTAAAGCCTGCC	60.074	GAGGAGCAGCTTGTGGAGTT	59.604	249
RAM0090	chr9	PHNS01001598.1	scaffold2	367506	367658	CL1872.Contig6	(CTT)6	ATCCTTCGCATTGATTGACC	59.9	ACTGCAGCATTGAGGTGTTG	59.905	152
RAM0091		PHNS01011740.1	scaffold172	298267	298405	CL1892.Contig2	(GA)8	GAAGTTCGCATCTGTCACGA	59.992	CCCTAACCCTAGAAATCCGC	59.924	138
RAM0092	chr1	PHNS01011300.1	scaffold41	1364545	1364831	CL1916.Contig1	(AAT)6	ACTGAGGCGACAGCAGTTTT	60.058	AACCAAGCAAGCAAACCACT	59.78	286
RAM0093	chr6	PHNS01001832.1	scaffold14	3022169	3022326	CL194.Contig1	(CCT)6	ATCAAACTTCACCGCCACTT	59.598	GCTGAGCAATTTCCCGATAA	60.175	157
RAM0094	chr4	PHNS01005842.1	scaffold1	2853017	2853278	CL1942.Contig1	(AG)10(AAG)6	TGACGAAGATTGCGAGATTG	59.948	GGGAAAACTACCTTGTGCCA	59.971	261
RAM0095	chr6	PHNS01002840.1	scaffold45	995072	995243	CL1944.Contig2	(ATT)6	GCCGTTTTGAGACATGGATT	59.939	AGCCCTCAAGTTTGGGTTTT	59.976	171
RAM0096	chr6	PHNS01000151.1	scaffold34	84058	84341	CL197.Contig1	(GAC)6	TAGACGAGCCGTTAGCGTTT	60.039	TGGCGGTTATGATGAGTGAA	60.073	283
RAM0097	chr4	PHNS01005842.1	scaffold1	293503	293633	CL1970.Contig2	(TGGTG)9	ACATGGCTTGGCTTCTGAGT	59.874	CCCTTTCTGGTTCTGGGTTT	60.332	130
RAM0098	chr4	PHNS01001287.1	scaffold3	4158160	4158326	CL2008.Contig1	(AT)8	GGATGGTGATGGGAAAGATG	60.135	TTCTTTTGGGGTGTTTCCAC	59.807	166
RAM0099	chr3	PHNS01011683.1	scaffold18	1903057	1903229	CL202.Contig3	(AG)9	AGCAGAGCGAGAGAGAAACG	60.035	GGCACTCGCTCGAAAATAAA	60.343	172
RAM0100	chr10	PHNS01007953.1	scaffold17	3154828	3154940	CL2030.Contig2	(TAT)6	GGAGGCTTGGAACAAATTCA	60.051	GGCCAACTTTGGTTCACTGT	60.012	112
RAM0101		PHNS01000510.1	scaffold76	96775	97044	CL2044.Contig2	(GCA)7	CATATACTTGGCAAGCCGGT	59.982	ATTGTTCTGAACGCCGAAAC	60.118	269
RAM0102	chr7	PHNS01007790.1	scaffold38	1094433	1094617	CL206.Contig3	(TC)8*(CT)9	GCTGTGTTTGGTTGGGTCTT	60.012	ATCTTCTTTCCCGAAGCCAT	60.039	184
RAM0103	chr10	PHNS01007953.1	scaffold17	4255981	4256159	CL2081.Contig1	(TCT)7	GTGGTCTTGTTGGCATGTTG	60.008	AAGAAGGTCGAGGAAGAGCC	59.957	178
RAM0104		PHNS01012486.1	scaffold179	69542	69827	CL2102.Contig1	(TCGAT)4	ACACCCAGACTTTGGAATGC	59.973	GAATTTGGCGTGAAGGGTTA	59.938	285
RAM0105		PHNS01004934.1	scaffold2771	2464	2661	CL2108.Contig2	(TG)8	TCCTTTGGAAACCCAGACAC	59.943	TCTTTGCCCAAAACTGAAGC	60.365	197
RAM0106	chr13	PHNS01003683.1	scaffold25	1334739	1335033	CL2137.Contig1	(TATT)5	TGGCATTAGCATTTAGCGGT	60.608	CGAAGAAACACAATTCCCAG	58.201	294
RAM0107		PHNS01007909.1	scaffold10	1248202	1248490	CL218.Contig2	(TTAT)6	CTACCATGTGGGTGGGATTC	60.05	TGTCTTAATGGGTCGTGCAG	59.716	288
RAM0108	chr12	PHNS01007343.1	scaffold5	4975795	4976007	CL2219.Contig2	(GCG)6	GCTTGACCTTGAAGAGGACC	58.868	TCAGCAACAACAACACGACA	59.912	212
RAM0109	chr12	PHNS01010245.1	scaffold20	1501871	1502152	CL2224.Contig1	(CA)9	AAGAGGATGAGAGCCAAGCA	60.096	CTTTACAAAACGGCGTGACA	59.769	281
RAM0110	chr3	PHNS01011683.1	scaffold18	103564	103831	CL2236.Contig1	(CAGGCT)8	ACTACTGGGCTGGGGTTTTC	60.361	TGCCTCAAACACACTTGCTC	60.032	267
RAM0111	chr7	PHNS01007790.1	scaffold38	270205	270381	CL2237.Contig2	(GGGTGT)4	TCTTTGGCAGAGAGGAAGGA	60.065	TGCTGGGAGTTTGCTTTCTT	59.993	176
RAM0112	chr9	PHNS01001598.1	scaffold2	599703	599844	CL2239.Contig1	(TA)9	TACCAACGATCACACGCTTC	59.722	TAAGCTTCCGACCCGAGTAA	59.839	141
RAM0113	chr9	PHNS01001598.1	scaffold2	4315054	4315193	CL2253.Contig1	(AAG)6	TTTGCACTGTGTTGATCGCT	60.459	GACAGAGTGCGATGGTGAGA	59.988	139
RAM0114	chr9	PHNS01012192.1	scaffold6	485849	486073	CL2263.Contig1	(AAGAGA)4	AGCCTTGCCCCAAAATAGAT	59.93	GGCTGTGTGTTCCTCTGGTT	60.159	224
RAM0115		PHNS01010540.1	scaffold1497	2448	2726	CL2275.Contig1	(CGAT)5	CCAATAGCTTCTTCTTCGCTG	59.257	ATGAGCTTGTTGGAGCTTGG	60.397	278
RAM0116	chr13	PHNS01001025.1	scaffold19	1193585	1193858	CL229.Contig7	(AG)8	GAAGAAGAGGATCACCAGCG	59.95	AAGCATTGCCAACCTGAATC	60.081	273
RAM0117	chr4	PHNS01001287.1	scaffold3	1318252	1318519	CL229.Contig8	(CTT)6	CCAAGGAAGGCGTCTTGATA	60.206	CTCGCTGAAGAACGTGTTGA	60.175	267
RAM0118		PHNS01004075.1	scaffold3293	1148	1403	CL2308.Contig3	(GGC)7	GCTGCTCTGGCTTGGACTC	61.268	GAGGTGCATTACAGAGGCGT	60.285	255
RAM0119	chr11	PHNS01012166.1	scaffold22	2825130	2825303	CL2310.Contig1	(ACCAA)4	GTTTGGGTTTGGGAAGACCT	60.204	TGATCTGAGTGTGGAAAGCG	59.984	173
RAM0120		PHNS01009480.1	scaffold245	11902	12034	CL2325.Contig1	(TCCCTT)4	GGGTGCTTAGCTTCTCCCTT	59.848	GTCGTGTTTGACGATGGTTG	60.008	132
RAM0121	chr14	PHNS01006314.1	scaffold11	2504555	2504845	CL2332.Contig2	(TCA)6*(TTCTT)4	TCAACAACGCAATCACAACC	60.562	TGATATGACCCCCACTCCAT	60.011	290
RAM0122		PHNS01010221.1	scaffold202	123239	123508	CL2347.Contig1	(CCTGA)4	GCGTAGAGGATCACCAGACC	59.685	TCGTCTTCAACCAACAACCA	60.128	269
RAM0123	chr1	PHNS01011300.1	scaffold41	1157536	1157802	CL2352.Contig6	(CT)9	CAAAACGGTGACGTACAGGA	59.609	CGAAACCCAGAAGCAGAAGA	60.508	266
RAM0124	chr14	PHNS01010418.1	scaffold23	168852	169093	CL2357.Contig1	(ACA)6	CGGAAATTCGATCGGAGATA	59.994	AAGCTTTTCCATGACTGGGA	59.67	241
RAM0125	chr10	PHNS01006792.1	scaffold4	5972568	5972734	CL2379.Contig1	(GGT)6	GAGGGGATGGTACGCTGAT	59.902	ATCCCACGAAGACACCACTC	59.969	166
RAM0126	chr10	PHNS01006792.1	scaffold4	5972420	5972709	CL2379.Contig1	(CAACTT)4*(ACGAAT)4	GTGGTGTCTTCGTGGGATCT	59.969	CCTGCTCTGCTGTGTGTTGT	60.096	289
RAM0127		PHNS01007389.1	scaffold149	27805	28031	CL2393.Contig1	(CCACCT)4	TGATCTCATCACCTCCACCA	60.046	TTGCTAACAAGGGCCGATAC	60.096	226
RAM0128	chr3	PHNS01003751.1	scaffold7	3487666	3487958	CL2393.Contig1	(CCT)6	TGGTAGGTCTACCGCCTCAC	60.134	AGGTGGTGGTGGTGGTGTAT	60.009	292
RAM0129		PHNS01009663.1	scaffold121	485071	485342	CL2418.Contig1	(CT)9	GGAAAAACTCTCTCAAACACCC	59.124	TGGCCTAAAAGGCGACTCTA	59.975	271
RAM0130	chr4	PHNS01005842.1	scaffold1	5108064	5108335	CL2441.Contig2	(GT)10	CGCTCATGATCGTGATCTCT	58.936	TCATGGGTGGTACAAACGAC	59.267	271
RAM0131	chr4	PHNS01001287.1	scaffold3	1351295	1351595	CL2455.Contig1	(ACA)6	ATGAGAAGCGTGGTCCAGAT	59.685	ATCCCAACACGAAAATCGAG	59.933	300
RAM0132	chr10	PHNS01003580.1	scaffold33	71103	71400	CL2465.Contig2	(TCG)6	CCAAACACTCACACCCACAG	60.039	AGCCAACATCTTCAAATCCG	60.074	297
RAM0133		PHNS01007399.1	scaffold493	19539	19785	CL2474.Contig1	(GAA)6	TAACCGAACCCAATTCAAGC	59.938	CCTTGTGTAAACCTAGCGCC	59.769	246
RAM0134	chr2	PHNS01008662.1	scaffold12	877389	877682	CL2481.Contig1	(GA)8	TGCCACTGTCCAAGTACGAG	59.897	CACTCGCCAACTAAGTGCAA	60.05	293
RAM0135	chr9	PHNS01001598.1	scaffold2	5445975	5446241	CL2518.Contig2	(CT)8	AAACGCCCAAACAGACACAT	60.419	CGAAGCTGATGAACTCCGAC	60.945	266
RAM0136	chr1	PHNS01001154.1	scaffold248	154455	154679	CL2530.Contig1	(ATGGGG)4	AAGCCCAAGTCCAAATGATG	59.933	TTCATCACGTATGCGACCAT	59.955	224
RAM0137	chr7	PHNS01007451.1	scaffold27	477490	477760	CL2535.Contig1	(CGG)6	TGCTGTAATGCTCTTCGGTG	60.011	TGACGAAGCTTGAAGACGAA	59.716	270
RAM0138	chr5	PHNS01006611.1	scaffold24	195929	196083	CL2596.Contig1	(CAATGG)4	ACGAGGACGAGAGAGCCATA	59.973	TGGACAAATTGGAGTGACGA	60.088	154
RAM0139	chr5	PHNS01006611.1	scaffold24	196059	196232	CL2596.Contig1	(TGGACG)4	CAAGACCAAGACCGAGGAAG	59.837	TGATGTGCCAACCCTTGTAA	59.964	173
RAM0140	chr10	PHNS01007953.1	scaffold17	88739	88937	CL2626.Contig1	(TC)8	CTTGTCTCTCGCTCCGATTC	60.096	GGACGATGAACCTGAAGCAT	60.081	198
RAM0141	chr2	PHNS01010263.1	scaffold62	1090770	1090951	CL2652.Contig1	(AC)8	GCCCAAAATTCCAGAGTTCA	60.051	TGGATCAGCGAGAGTGTGAG	60.138	181
RAM0142	chr6	PHNS01006359.1	scaffold9	3554471	3554711	CL2654.Contig1	(CT)8	CCCTAGAGGCGTTTGTGTGT	60.171	AACAATTTTGTCCCACTGCC	59.836	240
RAM0143	chr2	PHNS01003937.1	scaffold35	1455054	1455295	CL2663.Contig1	(GAGAA)5	TGAGGTCCCATGATACCCAT	60.011	CGTTCTGTGCCCTTCTCTTC	59.989	241
RAM0144	chr2	PHNS01004728.1	scaffold21	3419404	3419673	CL2664.Contig3	(GA)8	TTCAACGGAACACAGTCAGC	59.88	AACACCTGAAATGGAATCGC	59.939	269
RAM0145	chr9	PHNS01001598.1	scaffold2	4708944	4709214	CL267.Contig1	(AC)9	CATAGAATGCATGTTGTGCC	57.57	TTGGGTGGTGTGAAATGTTG	60.255	270
RAM0146	chr6	PHNS01006359.1	scaffold9	4140128	4140302	CL2672.Contig2	(CTG)6	TTGAGGCAGAGGTGACACAG	60.022	AATGGAGTCAATCAGGGTGC	59.934	174
RAM0147	chr3	PHNS01011683.1	scaffold18	59132	59274	CL2688.Contig2	(GCT)6	GCAGAAGGAGGAGGAGGAGT	59.952	TAGAGGAGGATCGCTGGAGA	60.05	142
RAM0148	chr14	PHNS01004625.1	scaffold51	1197953	1198147	CL2705.Contig1	(TTC)6	ATTTCCGTTTATGCCACGTC	59.829	ATAGCTCCGAGAGCGGTACA	60	194
RAM0149		PHNS01009408.1	scaffold114	346146	346303	CL2742.Contig1	(GA)8	GGAGCTACAACAGGCAGAGG	60.012	CTCTCTCTCTCTCTCCGCCC	60.77	157
RAM0150		PHNS01009074.1	scaffold120	74647	74777	CL2757.Contig2	(TC)9	CAAGACGAAGCACTCCATGA	59.984	TGGACGAGACTTGTTGGTTG	59.72	130
RAM0151	chr1	PHNS01011300.1	scaffold41	489343	489618	CL2773.Contig1	(AG)9	GCTCTTCGTCTGTGGGAAAG	59.989	CGGAACTGAGATTGGCTCTC	59.95	275
RAM0152	chr14	PHNS01004625.1	scaffold51	192916	193038	CL2785.Contig3	(TC)8	CACCAAGTCTTCTCTTGTCTTC	55.761	GTGCTTGCTCGACTTTTTCC	60	122
RAM0153	chr14	PHNS01004625.1	scaffold51	192801	192944	CL2785.Contig4	(GGA)6	GGAAAAAGTCGAGCAAGCAC	60	GAAGCTCTTGGGCTTGTCCT	60.903	143
RAM0154		PHNS01010158.1	scaffold31	1104522	1104754	CL281.Contig2	(TC)11	ACCGAAAAAGCCACTCAGAA	59.853	GACGGAGACGAGGACTTGAG	59.986	232
RAM0155	chr10	PHNS01006553.1	scaffold42	1365536	1365732	CL2818.Contig1	(GCC)7	CCTCAGAGGCAGGAGTTTTG	59.982	ACGCTGATAAAAGAAGGCGA	59.982	196
RAM0156	chr4	PHNS01005842.1	scaffold1	4405085	4405289	CL2824.Contig1	(TGA)7	CGAACCTCATCTTTCGCTTC	59.955	AACACACCCCAATTATCCCA	59.91	204
RAM0157	chr3	PHNS01011683.1	scaffold18	3124866	3125115	CL2826.Contig1	(GA)10	CAAGCACTTCTCCTTCTCGG	60.126	GCCTATGTCGCTCCAACAAT	60.103	249
RAM0158	chr10	PHNS01006792.1	scaffold4	5992992	5993129	CL2827.Contig2	(GCCGAT)4	CGAGAGGCGTTTTATTCTGC	59.982	CCAACTGCTCTCTTTGAGGG	59.982	137
RAM0159	chr11	PHNS01012166.1	scaffold22	1004156	1004428	CL2842.Contig2	(GAT)7	ACTTGCGGCCAATTTGTATC	59.967	ATACTCCGATCACCACTCCG	59.95	272
RAM0160	chr14	PHNS01006314.1	scaffold11	3489660	3489844	CL285.Contig4	(CAAAA)4	TCTTTGCTCTTTTTGCCCAC	60.365	TGTGTGTGATTCTCAGGGGA	60.088	184
RAM0161		PHNS01004942.1	scaffold96	209837	209951	CL2853.Contig1	(GGTTG)4	CATGCAAGGAAAGTGATGGA	59.648	ACGACCGGCAATTCTACAAC	60	114
RAM0162	chr8	PHNS01012126.1	scaffold8	4761810	4762086	CL2867.Contig1	(CTT)7	ACGAGCTCAACAGCCTCTTC	59.751	CGGAGAGAGCCAGAGAGAGA	59.962	276
RAM0163		PHNS01004942.1	scaffold96	580537	580778	CL287.Contig2	(TTA)6	ATTTTGGTCTGTTGGGCAAG	59.971	TTGACTGAAGCATTGCCAAG	59.988	241
RAM0164	chr10	PHNS01006792.1	scaffold4	2859269	2859423	CL287.Contig2	(TA)8	TGACCGATGGTCCTAACACA	59.96	GCTGTGTAGCCCGAATCACT	60.285	154
RAM0165	chr3	PHNS01003751.1	scaffold7	1590550	1590836	CL2874.Contig2	(CAT)6	ACCCTTGAAAACAACCATGC	59.836	ACAAGTGGAAGGACTCGGTG	60.151	286
RAM0166		PHNS01009181.1	scaffold1556	12237	12523	CL2878.Contig1	(TC)9	GATCGATGGGAAAATCATGG	60.096	GACGAGAGCGAAGAGAAGGA	59.827	286
RAM0167	chr10	PHNS01006792.1	scaffold4	430031	430268	CL2901.Contig1	(AG)8	CTGGTGGAGCAGCCATTATC	60.624	GGCTTCTCAGGCTATTGTGC	59.985	237
RAM0168	chr14	PHNS01006314.1	scaffold11	3410488	3410718	CL2908.Contig1	(AATA)5	TATTGGTTTGGCTTTCCCAG	59.931	TCCTCTCTCTGTTGGGTGGT	59.682	230
RAM0169		PHNS01011215.1	scaffold874	2329	2560	CL2921.Contig1	(AACC)5(CTTGG)4*	CATTGCCATTCTCTGCGTTA	59.833	CCTTCCCTTTCCTTTCCAAG	60.04	231
RAM0170		PHNS01011215.1	scaffold874	2476	2749	CL2921.Contig1	(TCTCAT)4	CGTTGATGAAGCTGGACTGA	59.984	CGATCAGAATGAGCGATTCA	59.907	273
RAM0171	chr4	PHNS01005842.1	scaffold1	2623395	2623660	CL2929.Contig3	(CT)9	GAGGTGGAACCATCCCTTTT	60.169	ATTGCATTTCCAGTTACCGC	59.967	265
RAM0172	chr8	PHNS01007591.1	scaffold81	501582	501863	CL2941.Contig1	(GGC)6	AGTGTGCGCAATCCTTCTCT	60.02	ATTTGCATGTCCCTGTCCTC	59.934	281
RAM0173	chr5	PHNS01008720.1	scaffold36	294613	294786	CL2973.Contig1	(GA)8	CACGCCACAAGAAAGGAACT	60.291	AAACTCCGACCAGACACACC	60.009	173
RAM0174	chr5	PHNS01007664.1	scaffold137	343297	343591	CL3024.Contig1	(GA)8	CAGCGACGACCTTCTTCTTC	60.134	GGTGAGCAAACCCATCTCTC	59.661	294
RAM0175	chr5	PHNS01012480.1	scaffold273	70042	70295	CL3026.Contig1	(CT)9	TTACCTCACACACACCACAGC	59.657	ATCAATGTCTGCGAAAGGCT	59.843	253
RAM0176	chr7	PHNS01007790.1	scaffold38	809266	809484	CL3032.Contig1	(AC)9	AGAAGGCGAGACTGTACGGA	60.012	CTGACTCTCCTCCTCCTCCC	60.336	218
RAM0177	chr13	PHNS01002615.1	scaffold29	658844	659103	CL3034.Contig1	(TTTA)5	CGGTTCGACGACTTCTTGAT	60.255	CAATCCCGTTAATGGATGAG	57.888	259
RAM0178	chr10	PHNS01006792.1	scaffold4	931831	932066	CL3065.Contig1	(TC)8	CTCTCTCTGCGTTTTCGCTT	59.898	CCTTCTCAGCCATGTCCATT	60.073	235
RAM0179	chr8	PHNS01004769.1	scaffold54	1147069	1147240	CL3078.Contig1	(TCG)6	TTGGCTCTGGCTCTGGTTAT	59.836	GAGGAGGAAGATGACGACGA	60.349	171
RAM0180	chr14	PHNS01006314.1	scaffold11	2220072	2220287	CL3109.Contig1	(TTTCT)5	GCTTGTAGTGAGGCTGCCAT	60.428	CTCCCCACAAAAACCATCC	60.157	215
RAM0181	chr4	PHNS01005842.1	scaffold1	5929871	5930022	CL3114.Contig1	(TC)10	CGTCAAGCTTCACAAATCCA	59.84	CTTCTACAACCGCTCCTTCG	60.008	151
RAM0182	chr4	PHNS01001287.1	scaffold3	4761677	4761903	CL3121.Contig1	(GA)9	CTTCGACGAGCGATGAATTT	60.352	GAGGTCTGGTGGACGAAGAG	59.835	226
RAM0183	chr10	PHNS01006792.1	scaffold4	4530942	4531241	CL3129.Contig1	(GAC)7	ACCCTAGCCTCTTGGTGGTT	59.994	CTTCTTCTTCGAACGAACCG	59.986	299
RAM0184	chr7	PHNS01007792.1	scaffold13	2132317	2132526	CL3137.Contig1	(TC)8	AGCCTAATTTTGGAACCCCA	60.664	TCACCATTGACTGAAGCTCG	59.984	209
RAM0185		PHNS01004942.1	scaffold96	184739	184874	CL3144.Contig4	(CGC)7	CCTCCAGATCTCCCACGTAA	60.065	TTCGATTTATCGGGTTCGAG	60.031	135
RAM0186		PHNS01011165.1	scaffold43	441662	441893	CL3145.Contig2	(CA)8	TCTCTTCTCTCCCCGAATCA	59.879	GCTGAGGAGGGAGTTCATTG	59.803	231
RAM0187	chr10	PHNS01007953.1	scaffold17	1279211	1279428	CL3206.Contig1	(TCTTC)4	TTCGTTCCTCCATTCTCCAC	60.05	AGAAGCTGGGTTGAGCTGAC	59.604	217
RAM0188	chr12	PHNS01007343.1	scaffold5	4487229	4487385	CL3224.Contig1	(AG)9	GATCGGACATGTTGAAGCCT	60.081	AAAGAGGCCACGTTTTCAGA	59.853	156
RAM0189	chr10	PHNS01009941.1	scaffold163	216446	216621	CL3228.Contig2	(ATA)6	GAGTTGTGGCTGGTTTGGTT	60.012	ACTCTGGGAGAGGGGGTAAA	59.928	175
RAM0190	chr5	PHNS01006611.1	scaffold24	606127	606317	CL3236.Contig1	(TC)8	CCAACCCCACAAAAACTCAC	60.246	CGTCGCCATAGTTGTACGTG	60.195	190
RAM0191	chr5	PHNS01011408.1	scaffold111	422985	423263	CL3255.Contig2	(CCG)6	CTTGCGCTTGTTGTCCCT	59.984	GGAGAATTGGATGAAGGGGT	60.133	278
RAM0192	chr10	PHNS01006553.1	scaffold42	1474261	1474391	CL3278.Contig1	(TCTTT)4	CTGAAGTTCAAGGCAGGAGG	59.982	AAAGGCAGAGGTGACACGAC	60.307	130
RAM0193	chr12	PHNS01007343.1	scaffold5	2395093	2395392	CL3279.Contig1	(TAT)6	CGCTGACCGATTTATTTGGA	60.961	GGTCGGAGATCGATCACAAT	59.893	299
RAM0194		PHNS01004942.1	scaffold96	351125	351389	CL3305.Contig1	(CTTCT)4	AAGATTCAACCTTTGCTGGC	59.316	TCTGAACTTCCGGCAGAAAC	60.375	264
RAM0195		PHNS01007909.1	scaffold10	3531674	3531867	CL3323.Contig1	(AG)10	TCGTGTTGGTGTCGTTTTTC	59.591	TCAAAACTCCCTCACTTCGC	60.375	193
RAM0196	chr3	PHNS01011683.1	scaffold18	2491531	2491803	CL3334.Contig1	(TC)9	TCTCTCTCTCTGGGTTTGGTG	59.435	TCATCATCAGGTTGATCGGA	60.006	272
RAM0197	chr13	PHNS01005740.1	scaffold39	308404	308607	CL3352.Contig2	(GAATTC)4	ATTCATCTCCGAGCAATCGT	59.658	GTACCTGTCGTCGTCCTCGT	60.182	203
RAM0198	chr10	PHNS01007953.1	scaffold17	2124233	2124397	CL337.Contig2	(CT)9	AAAGGCCAAGCCAACCTTAT	59.966	GCTGTGGGGACTGTGATTTT	59.973	164
RAM0199	chr13	PHNS01001025.1	scaffold19	3056373	3056645	CL3370.Contig1	(GA)8	GGCCACAATAACCAAGCAGT	60	CTCAATTCGCCTAAATCCCA	60.031	272
RAM0200	chr8	PHNS01012126.1	scaffold8	1918101	1918378	CL3382.Contig1	(GTTT)5	AAAGCGGCTTATGTCGAGAA	59.982	AATTAAGAGAGCACGGAAGGG	59.733	277
RAM0201	chr14	PHNS01011820.1	scaffold15	1770896	1771196	CL3389.Contig1	(AG)8	GACCGAATCTTTTCCCACAA	59.91	AGTGGGTGTGTCTCCTTTGG	60.002	300
RAM0202	chr2	PHNS01008662.1	scaffold12	1663567	1663731	CL3399.Contig3	(AT)8	ACAGAAAAATCGACGCATCC	60.081	TACTGAACCGCGTGCATAAG	59.895	164
RAM0203	chr4	PHNS01008384.1	scaffold66	507955	508252	CL3411.Contig1	(GCACGG)4	CTGCTCCATATCACGGAGGT	60.096	ATCCTAAATCGCCTTGGCTT	60.061	297
RAM0204	chr8	PHNS01012126.1	scaffold8	3948237	3948515	CL3411.Contig1	(TTATTT)4	TGTGATTGGATGCTGAGGAG	59.787	AAGAGCCCCTTGTCATCTTG	59.284	278
RAM0205	chr1	PHNS01008166.1	scaffold315	96406	96679	CL3413.Contig1	(AG)9	AGCCAGTTTGGTGATTTTGG	59.971	AGATTCCGATCACGACCATC	59.893	273
RAM0206	chr11	PHNS01012166.1	scaffold22	1998893	1999173	CL3435.Contig1	(TC)10	TCTTCACGTCGTTGATGCAG	61.023	TTTGTTATGTCCTTGGGGGA	60.162	280
RAM0207	chr13	PHNS01002615.1	scaffold29	674930	675082	CL3442.Contig1	(CTCGT)5	CGAGCATAGACCCCATTGTT	59.955	GCGAACATCATTTTGGGTG	59.916	152
RAM0208	chr10	PHNS01006792.1	scaffold4	5445605	5445898	CL3446.Contig1	(CGC)6	TGTGTTGCCGTACCATGTTT	59.888	CGAAGAAGATAATGAGGCGG	59.801	293
RAM0209	chr11	PHNS01009938.1	scaffold161	162611	162743	CL3461.Contig1	(CGA)6ca(AAG)7	CCAAAACCCAAAGACGAAGA	60.081	CGAAGCCATCAGCTCTTTCT	59.717	132
RAM0210	chr10	PHNS01007953.1	scaffold17	1903577	1903779	CL3465.Contig1	(AG)9	CCCATGCACATGATTCTCTG	60.072	CGACGGTAGAACAAAGGAGC	59.875	202
RAM0211		PHNS01007677.1	scaffold3768	2753	2985	CL3488.Contig1	(TC)8	GCCACGTTGTCCTTTTCAT	58.557	CTTAATGGCGGTAGTGACGG	60.514	232
RAM0212	chr3	PHNS01003751.1	scaffold7	465158	465449	CL3498.Contig1	(GGC)6	CAGCGGGAACAGTATGAACA	59.716	ACTACACTCAAAGGCGTCGG	60.312	291
RAM0213	chr6	PHNS01001832.1	scaffold14	1004348	1004578	CL350.Contig1	(TGGAAA)4	TATCCGAAGCGCATACATCA	60.201	CCACTCCCACATACTCCCAC	60.238	230
RAM0214		PHNS01001151.1	scaffold71	506515	506670	CL3501.Contig1	(TCCCAA)4	AACTCCGACCCTGTTCCTTT	59.972	AGGGCGAGGAGAGAGAGAGT	59.709	155
RAM0215	chr6	PHNS01002815.1	scaffold37	1156988	1157274	CL3501.Contig1	(CAA)6	CTCTCTCGCTCATCCGAACT	59.703	TTCGAGCTCTTCTTCTTCGC	59.978	286
RAM0216	chr13	PHNS01003683.1	scaffold25	1505020	1505281	CL3515.Contig2	(GAC)6	CAATAGCGATGGGGTTTCTG	60.46	ACAGAAGAAGCTGGACACCG	60.444	261
RAM0217	chr14	PHNS01011820.1	scaffold15	779398	779620	CL3534.Contig1	(CT)8	ACCTTCGGTTTCCGCTCTAT	60.096	AGACGAAGCGTGACTCCAAT	59.874	222
RAM0218	chr10	PHNS01006792.1	scaffold4	5465217	5465415	CL3537.Contig1	(GA)8	GCAGGTCTGAGGCAAGTACC	59.874	CAGTTCCGCTCTTTCCCAT	60.203	198
RAM0219	chr11	PHNS01006870.1	scaffold16	1869447	1869747	CL3555.Contig1	(ACA)6	GGGGATTCGGTAATTGGC	60.096	GCATGGAATACATGGCACTG	59.955	300
RAM0220		PHNS01004146.1	scaffold53	613880	614140	CL3557.Contig1	(ATG)7	CTCAGAGCTCCCTCATGACC	59.945	CGTCTCCACAGGTCCTCTTC	59.835	260
RAM0221	chr10	PHNS01006553.1	scaffold42	632153	632261	CL3562.Contig1	(AC)8	ACTGCGCTTAAAAGGTTCCA	59.883	CGAAAGTCGAAACCGATGTT	60.11	108
RAM0222	chr13	PHNS01003683.1	scaffold25	1763322	1763476	CL3569.Contig1	(ACG)7	CACATGTTGGGGTGCTACAG	60.025	TAACACCTCGCAGGTCTCCT	59.867	154
RAM0223	chr8	PHNS01008514.1	scaffold30	1483451	1483721	CL3572.Contig1	(GAAAG)5	GTTCCTAGGGTTTTCGGCTC	60.074	CCCAACACCGTCTGATTCTT	59.966	270
RAM0224	chr13	PHNS01001025.1	scaffold19	1378109	1378244	CL3611.Contig1	(GT)8	AGCTGGGAAATGTACGGTTG	59.993	AATCAAATACGCGAACCACC	59.829	135
RAM0225	chr10	PHNS01006792.1	scaffold4	4405972	4406220	CL3617.Contig1	(CT)12	CATTGGAGATGTTGCTGTGG	60.112	CTTTCTCTTCTCCGCCGACT	61.027	248
RAM0226	chr11	PHNS01012166.1	scaffold22	2119083	2119267	CL3625.Contig1	(CAC)6	GGCAGGAACATGTAATGCAC	59.005	CGTGATCAGCTTGACGTTGT	59.905	184
RAM0227	chr8	PHNS01012126.1	scaffold8	364162	364297	CL3629.Contig2	(GCTCG)4	GAAAAACTTGACGAGCCGAG	59.993	GGCGGAGGAAGGTAGAGAGA	60.862	135
RAM0228	chr14	PHNS01011820.1	scaffold15	2993334	2993484	CL3636.Contig1	(AT)8	TGATGAACCAACACGACCAT	59.812	TGATGAACCAACACGACCAT	59.812	150
RAM0229	chr5	PHNS01006611.1	scaffold24	78686	78863	CL3645.Contig1	(TCCAA)4	TCCAACACCCAATTCACTCA	59.935	CGTCTTCGATGCTGAAACAA	59.988	177
RAM0230	chr5	PHNS01003500.1	scaffold125	72252	72441	CL3657.Contig1	(CGGCGC)4	ATCTGCCATTGATTTGCCTC	60.043	CCGCCTTCAAAGACATAGGA	60.206	189
RAM0231	chr9	PHNS01012192.1	scaffold6	1896134	1896313	CL3686.Contig2	(GAT)6(CGGTGG)4	GCGATTGCTTCTTCTGGTTC	59.962	ATACCGCCACAAGAGAATGG	59.955	179
RAM0232	chr2	PHNS01008662.1	scaffold12	1798110	1798281	CL3708.Contig1	(CT)8	TAGTGGCACCCCTGCTTAAC	60.132	GTTTGGGTGTTTCAGCGACT	60.156	171
RAM0233	chr7	PHNS01007451.1	scaffold27	126619	126910	CL3714.Contig1	(GGA)7	TTAACCAGGCCAAGCAAAAC	60.11	ATAGAAGAGCATGCCGAGGA	59.939	291
RAM0234	chr7	PHNS01007790.1	scaffold38	942353	942548	CL3723.Contig1	(AT)9	TTATGGCCGTTTGAGTAGGG	59.953	ACAAGGATTCAGCCGATCAA	60.603	195
RAM0235	chr11	PHNS01012166.1	scaffold22	2864932	2865120	CL3729.Contig2	(CAATCC)4	ACACCAACATCGTCAGGTCA	60.005	GGGCTCATTCAAATTCCTCA	60.014	188
RAM0236	chr9	PHNS01012192.1	scaffold6	2832248	2832512	CL3735.Contig2	(CCG)6	CCAAACACAGAAGTGCGAAA	59.881	CGTGGACCGATTCTCAATCT	60.073	264
RAM0237	chr11	PHNS01006870.1	scaffold16	191744	191887	CL3753.Contig2	(AG)8	CGAAGCTTTTCTGAGGCTTG	60.262	ACGGCACTCTTCTTCCGTTA	59.875	143
RAM0238	chr14	PHNS01010418.1	scaffold23	2889804	2889998	CL3776.Contig1	(CT)8	CAACTTGGTCCTTTGTCACAC	58.102	AGCAGGTGAGAGCAGGAGAG	59.883	194
RAM0239	chr3	PHNS01003751.1	scaffold7	2099208	2099441	CL3794.Contig1	(TA)11	TTCCGACTCTCTGCCTCAAT	59.95	CGGAAATACGGTTCGGACTA	59.953	233
RAM0240		PHNS01009389.1	scaffold444	53726	53914	CL3801.Contig1	(AT)8	TCCGTGAATGCATTATCCTC	58.521	AACGTCAATCATACTCGGGC	59.962	188
RAM0241	chr7	PHNS01007790.1	scaffold38	864876	865139	CL3802.Contig1	(TTC)6	TGACCGATGATGCGAACTAA	60.22	TTAGGAAGGAGCTTGAGGCA	60.088	263
RAM0242	chr6	PHNS01001832.1	scaffold14	1437665	1437916	CL3819.Contig1	(TTC)6	GAAGAGAGGCTTAGCCAGCA	59.859	GGTTCTTCTCTCAAACCCCC	59.912	251
RAM0243	chr3	PHNS01011683.1	scaffold18	2052999	2053278	CL3820.Contig1	(GAG)6	CGCTTCGTTATCTCCATCGT	60.235	AACATCCTCACGCTCTCCAC	60.269	279
RAM0244		PHNS01000161.1	scaffold1194	16365	16599	CL3830.Contig1	(TTA)6	CCGGGAATGCGAAGAAAAT	62.191	TTGGTTCTCAACACCAATGC	59.547	234
RAM0245	chr10	PHNS01003580.1	scaffold33	1403312	1403500	CL3832.Contig2	(CCA)7	AATGCTCAAAACCATAGCCG	60.096	ATTGGCTTTGGAGTGTGGAC	59.973	188
RAM0246	chr7	PHNS01007451.1	scaffold27	959328	959600	CL385.Contig1	(CGC)6	TAGTGGTGGCATGCACATTT	59.995	GTAGATGCGGCTGATGAGGT	60.249	272
RAM0247	chr12	PHNS01007343.1	scaffold5	2825812	2826056	CL3892.Contig1	(GGT)6	CGTCAATATGCACCACCAAC	59.847	AGTCTTTTGAGAGGCGACCA	59.989	244
RAM0248	chr3	PHNS01011683.1	scaffold18	284002	284290	CL3894.Contig1	(TCG)6(CGT)6	TTCTCCATTCTCGTTTGGCT	59.813	GAGGACGAGGAAGATGTCCA	60.199	288
RAM0249	chr3	PHNS01011683.1	scaffold18	10420	10641	CL3898.Contig1	(ATTCAT)7	CCACTGATGCATTTGGTGAC	59.967	ATAGCATTCAAGGTCGGTCG	60.096	221
RAM0250	chr2	PHNS01008662.1	scaffold12	2549187	2549417	CL390.Contig1	(AG)8	ACCATTCGATCTCTCCCCTT	59.896	TGCTTGCCATGCTGATCTTA	60.51	230
RAM0251	chr2	PHNS01008662.1	scaffold12	2553299	2553553	CL390.Contig1	(GCCA)5	GTAGTTTGTGGGAGGGGACA	59.82	GCAGCAACAGCCAACAGTAG	59.664	254
RAM0252		PHNS01004942.1	scaffold96	204390	204641	CL3900.Contig1	(CA)10	GCATTCCAGGGTCTCTCAAA	60.195	AAAGGGAATGTCATGGCAAG	59.933	251
RAM0253	chr14	PHNS01006314.1	scaffold11	2214382	2214662	CL391.Contig1	(GA)10	GCCAATCAAAACCTCCAAGA	60.051	AATGTGTATGGTGACCGCAA	59.847	280
RAM0254	chr4	PHNS01005842.1	scaffold1	2733043	2733287	CL391.Contig2	(GA)8	AAAGGAGAGGGATGATTGGG	60.264	ACTCTCGCGAATATGCTGCT	60.147	244
RAM0255	chr11	PHNS01012166.1	scaffold22	111929	112172	CL3915.Contig1	(GCA)6	CCCTTTCTCCTCTTGCCTTT	59.821	AATTCCCTGTTCCTGGTTCC	60.169	243
RAM0256	chr8	PHNS01012126.1	scaffold8	4692281	4692561	CL3917.Contig1	(ATTC)5	ACCACAAGCTCCCATGTTTC	59.973	GCAAAACAGAAACCACCACA	59.591	280
RAM0257	chr8	PHNS01012126.1	scaffold8	4692805	4693063	CL3917.Contig1	(CATCT)5	CCTTCTCTCTTCGTATGCCG	59.971	TAGGTACGGGGTGTGGTGTT	60.149	258
RAM0258	chr10	PHNS01006553.1	scaffold42	1287666	1287965	CL3932.Contig1	(AAG)6	GACCGAGGTGGTTGATTTGT	59.827	CCCTTGTGGGTTTAAAGTTGG	60.6	299
RAM0259		PHNS01012503.1	scaffold61	83548	83682	CL3948.Contig1	(GT)8	GTTTTTCTTTTCCCCTTGCC	59.924	TGCTCTCATCGCCTCTTTTT	60.096	134
RAM0260	chr13	PHNS01003683.1	scaffold25	1943951	1944155	CL3953.Contig1	(TTC)6	ACAGTCCGATCAATGGCTTC	60.081	GGAATTGGCCAAGAAGTTGA	60.051	204
RAM0261	chr14	PHNS01006314.1	scaffold11	808646	808746	CL3967.Contig1	(CGTCTC)4	TCTCCAAATCGAAATCGCTC	60.296	TCTAACACGCCCCATCTTTC	60.074	100
RAM0262	chr5	PHNS01006611.1	scaffold24	31743	32019	CL3982.Contig1	(TCA)6	TATCTTGTTGGGCTTCCCTG	60.066	TTCAGCAATCAGCACCAGTC	59.992	276
RAM0263		PHNS01007909.1	scaffold10	2229245	2229358	CL399.Contig4	(AG)8	GTTAGCTGCCGGAGGAAAG	59.963	CTCTCCACCATTCTCACCATC	59.52	113
RAM0264	chr4	PHNS01005842.1	scaffold1	2563131	2563395	CL40.Contig3	(CAA)6	TCGCCTAGTGCCGTAAATCT	59.867	CTTGTCGATGTGATTGTGGG	59.96	264
RAM0265		PHNS01001749.1	scaffold760	36555	36703	CL40.Contig4	(GTCATC)4	GAGCAGTGACAGAAGGAGAAAA	58.721	CTTGAGCCGACGAAGAAGAC	60.134	148
RAM0266	chr3	PHNS01003751.1	scaffold7	255380	255601	CL4003.Contig1	(TCA)6	CTTTGCTTTCCCTTTTGCAG	59.99	CACAAACATGGAATTGGCTG	59.964	221
RAM0267		PHNS01007625.1	scaffold79	93203	93440	CL4009.Contig1	(TGG)6	CGTTAAACGAGAGAGAAGGAGC	59.674	GTCGTGGATCTGAGGAGGAC	59.644	237
RAM0268		PHNS01010158.1	scaffold31	56331	56470	CL401.Contig1	(TC)9	AGTTCGAATCTTTGCCTCTG	57.143	TTTCAACAGCCTCATTGTCG	59.84	139
RAM0269		PHNS01010158.1	scaffold31	1587866	1588127	CL4024.Contig1	(CGC)6	ACCTCACTCTTGGCCTCCTT	60.252	GATCTCTCTCCGTCGTCGTC	59.952	261
RAM0270	chr6	PHNS01002815.1	scaffold37	914736	914850	CL4039.Contig2	(CT)8	CTCTTCTTCTCTCAACCCGC	59.162	GGAGTCCGTCAACCTCCATA	59.927	114
RAM0271	chr10	PHNS01006553.1	scaffold42	745289	745457	CL4040.Contig1	(GATTG)4	GCAAAACCTATGTGGCGATT	59.967	GACGCAGCAAACACTTCAAA	60.035	168
RAM0272	chr4	PHNS01006012.1	scaffold92	547933	548086	CL4060.Contig1	(TCT)6	CTAACCAACCACGCTCCATT	59.993	GTTAGGGTTACGATCAGGCG	59.592	153
RAM0273	chr4	PHNS01005842.1	scaffold1	6011896	6012051	CL4061.Contig1	(TC)8	CGCTAATACCCCACTCCAAA	59.953	TTTTCCTCGGAGAAACCAGA	59.784	155
RAM0274	chr7	PHNS01007792.1	scaffold13	3151176	3151360	CL4061.Contig1	(TC)8	GTCTTCGCTCCTCGTGAATC	59.957	TTGGTTTTGGCTTTGGAGTC	60.088	184
RAM0275		PHNS01001688.1	scaffold3054	406	697	CL4076.Contig1	(GACTCT)4	GGTTTTGTGTGTGTGTGGCT	59.493	TGCAGGAGCAGTAGATGGTG	60.008	291
RAM0276	chr5	PHNS01006611.1	scaffold24	2414312	2414528	CL409.Contig1	(AG)8	CTGCTCAGAGACACAGTCGC	59.922	CCACTCCTTCTCCTTCTCCC	60.186	216
RAM0277	chr11	PHNS01002540.1	scaffold40	1185710	1185856	CL4093.Contig1	(AG)9	TAGGGTTTTGGGAGATGTGG	59.784	ACTTCTCTTCCGCCATTGCC	63.81	146
RAM0278	chr13	PHNS01006891.1	scaffold50	889962	890229	CL4095.Contig3	(TCC)6	TTTGGTATTAGGCCAAGCGT	59.609	ATGAGGAGCTTGATGTGGCT	59.834	267
RAM0279	chr8	PHNS01012126.1	scaffold8	2643835	2644116	CL4129.Contig1	(TGA)6	ATCTCCTGCACCGTCTCAAC	60.269	GAAAATGCCACCTTCCAAGA	60.051	281
RAM0280	chr2	PHNS01004728.1	scaffold21	2715399	2715503	CL4143.Contig1	(TTC)6	AGCAAATCTCTCCCGACTCA	59.95	CAAGAAGAGGAGTCGAACGG	59.982	104
RAM0281	chr11	PHNS01006870.1	scaffold16	892363	892571	CL4143.Contig1	(CT)9	TGAGCGAACCTTCTGTTTCC	60.375	TTTCTCTCTCCTCCTCTGCG	59.82	208
RAM0282	chr6	PHNS01006359.1	scaffold9	157515	157787	CL4145.Contig1	(TGTC)5	AAACCCAAACCCTTGCTTTC	60.332	TCTCTGCATGGCTTTGTACG	60.011	272
RAM0283	chr12	PHNS01007343.1	scaffold5	3014136	3014253	CL4148.Contig1	(AG)8	CCATGCAAATAGCAGACCAG	59.297	TGAACTCCCTCAAATGGGAC	59.903	117
RAM0284	chr3	PHNS01003751.1	scaffold7	284536	284681	CL4151.Contig1	(TA)8	ATGCCGTGGGGTATGTATGT	59.962	TTGCTAGTCGCTTCCGTTTT	60.018	145
RAM0285	chr9	PHNS01001598.1	scaffold2	1499438	1499636	CL4186.Contig1	(AAG)6(TC)8	TCCTTGTCGATGAAGTTCCC	60.05	GGTGCATGTGTCAAAAGGTG	60.008	198
RAM0286	chr9	PHNS01012192.1	scaffold6	5283675	5283942	CL42.Contig1	(TCG)7	CATGTCCGCAAGACTCTGAA	59.984	GAGACGTACGAGAACGAGGC	60.02	267
RAM0287	chr3	PHNS01003751.1	scaffold7	3609848	3610139	CL4200.Contig2	(TCC)6	AGATCCAACCGCAAAAGAGA	59.813	ATACGCAGCACTATCCCCAG	60.118	291
RAM0288		PHNS01007909.1	scaffold10	3447606	3447836	CL4217.Contig2	(TC)9	TCTTCTTCGACTCTGCTCTGC	60.028	ATCGTGTCTCCACGGAAAAG	60.111	230
RAM0289	chr13	PHNS01005740.1	scaffold39	1605813	1606048	CL4231.Contig3	(GAATT)4	CATGGTGATGAAGGTGCTTG	60.112	TCTCCAAATCCAAATCCTCG	60.006	235
RAM0290	chr10	PHNS01006792.1	scaffold4	2319759	2319962	CL4233.Contig2	(TCA)6	GCCACAGCCACTCTTTCAGT	60.453	CGAGTTCTGAAACCGTCCAT	60.111	203
RAM0291		PHNS01007909.1	scaffold10	2915903	2916149	CL426.Contig2	(CAA)7	TTGCCCCGAGATAAAACTTG	60.067	GCAGAGCCAGAGGAGAGAGA	59.969	246
RAM0292		PHNS01004146.1	scaffold53	1025320	1025617	CL4275.Contig1	(ACA)7	TCATCTGAGAATGTGCCTGC	59.95	TGGAAGTCTTTGATTTCGGC	60.192	297
RAM0293	chr14	PHNS01011820.1	scaffold15	406520	406804	CL4297.Contig1	(TTG)7	CATCCATGCCATTGAAGTTG	59.924	CTTGGAGCTGGTTCATGGAT	60.073	284
RAM0294	chr2	PHNS01008662.1	scaffold12	2101772	2101917	CL4297.Contig1	(AG)10	GAGCCCACAAGGGTTCAATA	59.933	AGCTGATTCCACATCTTCCG	60.218	145
RAM0295		PHNS01006871.1	scaffold133	133641	133778	CL4301.Contig1	(AT)8	TCCCTCTCTCTCTCTCTACACA	55.862	CCGATGAGCTTCTTGTCCTC	59.95	137
RAM0296	chr6	PHNS01001832.1	scaffold14	2129239	2129424	CL4317.Contig1	(TCAC)5	ATTGGGCTATTGTGAGTCGG	59.955	TTCTCTCTTATGTACGCCAAGC	58.677	185
RAM0297	chr3	PHNS01003751.1	scaffold7	3147646	3147928	CL434.Contig1	(AG)8	CTGCATGGAGAAGACGAGGT	60.408	TCTCTCTCTCTCTCTCTCACTC	52.059	282
RAM0298	chr5	PHNS01008720.1	scaffold36	719292	719581	CL4378.Contig1	(GAGCTC)4	CCATTTGCTGCTTCAACAGA	59.988	CGAGATTTGGAAGCGAAGAG	60.088	289
RAM0299	chr7	PHNS01007451.1	scaffold27	368997	369231	CL4387.Contig1	(TTA)6	TGGCTCGGTTTAAGCAGTCT	60.015	GCTCATTTCTTCCCCAATGA	60.014	234
RAM0300	chr4	PHNS01005842.1	scaffold1	3517565	3517846	CL4394.Contig1	(CTTC)6	CCTCTACTACTGCCGCCATC	59.859	AATTGAAGCCGGTGATTGAG	60.074	281
RAM0301	chr3	PHNS01003751.1	scaffold7	2881221	2881501	CL4406.Contig1	(AT)8	AGGCCCAACTCTTTCTTGGT	60.11	CCGCGAAATCACAAAACTCT	60.249	280
RAM0302	chr12	PHNS01001065.1	scaffold58	271077	271377	CL4421.Contig1	(AAAT)5	TGAATCCAACCATACCGAGA	58.923	CTCTTCACACCTCACCAGGG	60.702	300
RAM0303	chr3	PHNS01005672.1	scaffold86	244935	245044	CL4434.Contig1	(AG)8	GAAACAAAGCCAAGCAAAGC	60.003	CTCTTCCGTGCAGTCTGTGA	60.178	109
RAM0304		PHNS01007909.1	scaffold10	843730	843992	CL4461.Contig2	(GA)9	TAATTTGCTTCCCACAAGGC	60.074	CGTTTTGTTTGTTTCCCGAG	60.505	262
RAM0305		PHNS01012550.1	scaffold684	26726	26988	CL4468.Contig1	(AG)8	GCTTCTCGACGTTGTCATCA	59.992	TGTTAATTAGCTAGCCACACCC	58.347	262
RAM0306	chr7	PHNS01007790.1	scaffold38	257496	257771	CL4488.Contig1	(TTA)6	TGGCACAGCTTGTTGTTTGT	60.347	TTGGGGCTTCGATGTTAATC	59.901	275
RAM0307	chr9	PHNS01000488.1	scaffold28	257420	257672	CL4488.Contig1	(AT)9	TTTGAGTCCTACACGCACCA	60.301	TGTAGTCCAAAGCCACAGCA	60.449	252
RAM0308	chr7	PHNS01007792.1	scaffold13	804578	804850	CL450.Contig1	(TTCT)5	GCAGCTCGCATTGTCCTATT	60.382	GGAGCCCATGTCAAGAATGT	59.934	272
RAM0309	chr2	PHNS01008662.1	scaffold12	1638870	1639015	CL452.Contig1	(GGCTT)4	CCACGTTCGTCTCACTTGAA	59.873	GGTTGAAGTCGTCGTCCATT	59.973	145
RAM0310	chr4	PHNS01005842.1	scaffold1	1478393	1478539	CL4524.Contig1	(TTTG)5	CGTTGATTCTCCACAGCTCA	59.984	CAGTCCTGCTACGACATCCA	59.855	146
RAM0311	chr10	PHNS01003580.1	scaffold33	401441	401704	CL4538.Contig1	(TC)8(AGAA)6	TCCCTTCCTTTCCCTTCACT	60.045	CACACGTCGCACTGAATTTT	59.764	263
RAM0312	chr4	PHNS01001287.1	scaffold3	3317318	3317617	CL4540.Contig1	(GA)8	TAGGGTTTGCGAGAGTGTGA	59.44	CTCTCAGCTAAAGAACCGCC	59.218	299
RAM0313	chr10	PHNS01007953.1	scaffold17	1387992	1388145	CL4551.Contig1	(AG)9	AAGAGAGCGCGTTATACGGA	60.003	CTTCCTATCAGCAAGACGCC	59.978	153
RAM0314	chr6	PHNS01001832.1	scaffold14	63258	63508	CL456.Contig1	(TTC)6	GTCTTGTGCCTCTCCAAAGC	59.997	ATATCATCACCTTCAGCGGC	60.066	250
RAM0315	chr13	PHNS01001025.1	scaffold19	3092587	3092877	CL4570.Contig1	(CCT)7	ATCTCTCAAGATCTCCGCCA	59.91	TTCTCGTACTCGGCCTTGTT	59.875	290
RAM0316		PHNS01008284.1	scaffold88	198799	199082	CL4570.Contig1	(TGAG)6	TGTCCCCGAGAACGAAATAG	60.066	CCACATCTCTCTCACTCTCTCC	58.06	283
RAM0317	chr12	PHNS01007343.1	scaffold5	5222437	5222693	CL4572.Contig1	(CT)9	AACAGCTTCACGTTTCCCAC	60.156	GCTTTGGATTCGCTTTCTTG	59.96	256
RAM0318	chr12	PHNS01007343.1	scaffold5	5222437	5222728	CL4591.Contig1	(TC)9	ATACCTGTGAGCGAAGCGAG	60.559	GCAGTCCCAATAGCAACCAT	59.962	291
RAM0319	chr2	PHNS01010263.1	scaffold62	992219	992358	CL4597.Contig1	(TA)10	AGGGTTGTTGAGGGATCAAG	58.989	GGTTTCTACTCCATCACCGC	59.556	139
RAM0320	chr13	PHNS01001025.1	scaffold19	2750433	2750667	CL4598.Contig1	(CAT)6	TATTCGCACGATGGTGTCAT	59.955	CCATGATTTAATGGAACGGG	60.009	234
RAM0321	chr5	PHNS01006611.1	scaffold24	725166	725364	CL4598.Contig2	(TCA)7	AGTGGTCAACGTTGGGTCTC	60.009	CCATGATTTAATGGAACGGG	60.009	198
RAM0322	chr5	PHNS01006611.1	scaffold24	12284	12502	CL4602.Contig1	(AT)8	CGATCCCTCCATTTTCACTC	59.483	TCTTCCACTACTGTGCGTGTG	59.954	218
RAM0323	chr5	PHNS01006611.1	scaffold24	12201	12434	CL4602.Contig1	(CAGAT)4cg(TC)9	GCGTCCTCACTCACTCCTCT	59.585	ATCAAGTATGGGATGGGCAA	60.155	233
RAM0324		PHNS01009307.1	scaffold5775	87	364	CL4604.Contig1	(CTT)6	ATCAGAGCCTAAACCAGCCA	59.836	TAGATGCACCGGTGAGATGA	60.225	277
RAM0325	chr10	PHNS01007953.1	scaffold17	1359231	1359333	CL4680.Contig1	(AG)8	CGAAGGATTGGCTGTCAGAT	60.218	CCAAACCTCCGATCTCTCTCT	59.825	102
RAM0326	chr13	PHNS01001025.1	scaffold19	2655572	2655784	CL4689.Contig1	(AT)11	ATGAGAGAGCGAGGGGTTTT	60.212	ATGAGAGAGCGAGGGGTTTT	60.212	212
RAM0327	chr7	PHNS01007790.1	scaffold38	294517	294729	CL4691.Contig1	(TC)8	CCTTAGACCAAAGAAGCACAGC	60.424	CGAGTGTCGGTGACAGAAGA	60.022	212
RAM0328		PHNS01005269.1	scaffold7713	123	266	CL4695.Contig1	(AACCAG)4	ATATCCTCCACATCCCCACC	60.801	GGCCTTGGACCAACTACAGA	60.111	143
RAM0329	chr11	PHNS01012166.1	scaffold22	1067246	1067404	CL4706.Contig1	(ACA)7	TTTCACCTTCAAACCCAAGG	59.942	CAATGGAGGGGAATCAGAGA	60.003	158
RAM0330	chr4	PHNS01005842.1	scaffold1	3450970	3451238	CL4707.Contig1	(AG)9	TCTCTCAACGCATCAAAACG	59.988	TTCCTCTCCTCTCCTCTCCTC	59.115	268
RAM0331		PHNS01002718.1	scaffold985	55797	55993	CL4717.Contig1	(GA)9	GCGTCGAACTTTCAATGGAT	60.081	CCGTGAATCTTATCTCCCCA	59.887	196
RAM0332		PHNS01007909.1	scaffold10	3328442	3328733	CL4717.Contig1	(CGC)6	TCGCTCTCCAGTCCTCTCTC	59.817	ATGTAGATCTCCCACGCCAG	60.096	291
RAM0333	chr5	PHNS01007664.1	scaffold137	67087	67372	CL4724.Contig1	(CAC)6	CAAGCAACAAGAGCCACAAA	60.027	CGCTGCAGTCCTAACAGACA	60.199	285
RAM0334	chr7	PHNS01007792.1	scaffold13	2371119	2371379	CL473.Contig1	(TCG)7	GAAGCTCTCAACCCAAAACG	59.853	TCCTTGTCGTCCTCTTGGTC	60.238	260
RAM0335	chr10	PHNS01007953.1	scaffold17	1946658	1946955	CL473.Contig1	(CT)10	GCCTATGATCTTCCCATCCA	59.854	GTTTTGGGTTGAGAGCTTCG	59.853	297
RAM0336	chr14	PHNS01010418.1	scaffold23	1726475	1726715	CL4741.Contig1	(ACCGCC)4	TTGAAGGACGAAAGGACCAC	60.088	AATGCCATTGAAGAAGTCGC	60.221	240
RAM0337		PHNS01004146.1	scaffold53	614106	614321	CL4749.Contig1	(ATC)7	TCTTCGAACGCATCGTACAG	60.011	GAGAGGCTATTTGGCGTTTG	59.845	215
RAM0338	chr6	PHNS01002815.1	scaffold37	699415	699613	CL4762.Contig2	(GA)9	GAACATGGTGGTTTGAGCTG	59.139	TTCATGATTTCTGGGCCTTC	60.014	198
RAM0339	chr11	PHNS01006870.1	scaffold16	1492667	1492950	CL4785.Contig1	(GGC)6	CGTACAAGGGCTTCGGTAAC	59.632	TATGCTGCTAAAGGCTCGGT	60.003	283
RAM0340	chr3	PHNS01003751.1	scaffold7	3334354	3334516	CL4793.Contig2	(AG)8	CATTCCTAGCTTTGGAAGCG	59.975	CGTGCTGTTTTGGTTCTAGAGT	58.585	162
RAM0341		PHNS01007493.1	scaffold70	127718	127947	CL4798.Contig1	(TG)9	GCTTTCGTTTGGTTTGGTGT	60.015	CGATGTGACGAAATGTTTGC	60.119	229
RAM0342	chr1	PHNS01011300.1	scaffold41	1437435	1437645	CL4826.Contig2	(CTG)8	TGGCGGTAGTTTTAACCTCG	60.124	TATCAACAGCATCAGCAGCC	59.979	210
RAM0343	chr9	PHNS01003337.1	scaffold64	1046718	1046856	CL483.Contig1	(TTCCT)4	GGATCCAAGCAAACCACAAT	59.797	ATTGTCTGAGCGAGGTTGGT	59.727	138
RAM0344	chr4	PHNS01010758.1	scaffold46	707942	708131	CL4836.Contig1	(TTTGGG)4	TCATCAGGTCCGTGTTGTGT	60.005	CACTATCTCCACCAAATCC	52.719	189
RAM0345	chr4	PHNS01010758.1	scaffold46	704181	704435	CL4836.Contig1	(AG)9	TTGAGGAGGATTTCCAACCA	60.43	CGAAGTTTTCCCAATGTCGT	59.971	254
RAM0346	chr8	PHNS01012126.1	scaffold8	3076889	3077162	CL4839.Contig1	(AGG)6	AAAACGCAGCCGAGTTAAGA	60.018	GAGTATCAGTCACCCCGACG	60.533	273
RAM0347	chr5	PHNS01006611.1	scaffold24	30018	30195	CL4839.Contig1	(CTATTG)4	CTTCCACTTCCACTTCCCAA	60.081	CACCATATTTGTGTGCCTCG	59.988	177
RAM0348	chr9	PHNS01012192.1	scaffold6	3099	3294	CL4863.Contig1	(GA)8	CCTGCAATTCACAAACACAG	57.736	AAACACACACCTCAAAGCCC	60.012	195
RAM0349	chr6	PHNS01006359.1	scaffold9	846446	846624	CL4870.Contig2	(CGG)7	CTCATCTCTGGCGTTTGTGA	59.984	GCCAAAGACTTCCTCAGCAC	59.997	178
RAM0350		PHNS01007909.1	scaffold10	1820234	1820493	CL4873.Contig1	(TCT)6	AAGTTGAGCCTTTTGGGGTT	59.976	GCTTAAAAAGAGAGCGAGGC	58.493	259
RAM0351		PHNS01001074.1	scaffold218	128248	128520	CL4904.Contig1	(TCG)7	CGGGGACTATTTGAAGCG	59.222	ACAGCATCATCAGCATCAGC	59.982	272
RAM0352		PHNS01001074.1	scaffold218	128494	128736	CL4904.Contig1	(GATA)5	GCTGATGCTGATGATGCTGT	59.982	TCTCCTCACCTTTCACTCCAA	59.829	242
RAM0353	chr10	PHNS01004041.1	scaffold44	222153	222448	CL4928.Contig1	(ATA)6	TCAAGATGCTATGCCTGGAA	59.375	GCAACAAAAGTTTGACGGCT	60.292	295
RAM0354	chr5	PHNS01006611.1	scaffold24	726758	727058	CL4937.Contig1	(AAT)6	ATGGCAATGACAAGGAGAGC	60.226	CAGAGGAGAACCTTGGCAAT	59.284	300
RAM0355	chr5	PHNS01006611.1	scaffold24	727696	727862	CL4937.Contig1	(TCA)8	GAATCACCAGCTTCACCACC	60.52	AGCTCTTTCTGCGCTACGAC	59.927	166
RAM0356	chr9	PHNS01012192.1	scaffold6	2614923	2615060	CL4939.Contig2	(CGTCGC)4	TGGCTAACTTCAGCCCCTAA	59.839	ACCTCAGAAGGTGGCATTTG	60.111	137
RAM0357	chr4	PHNS01001287.1	scaffold3	329186	329422	CL4954.Contig1	(TCA)7	CTTTGCCAATAGGATTCGGA	60.031	AGGGAAGTGGGACGAGAAAT	59.935	236
RAM0358	chr4	PHNS01001287.1	scaffold3	2200564	2200838	CL4987.Contig1	(CGC)6	AGAGCAATAACCCGAGAGCA	59.978	CTCTCTCTGCGTCTCCAAGG	60.275	274
RAM0359	chr10	PHNS01006792.1	scaffold4	4110836	4111041	CL4998.Contig1	(AAGAGC)4	GGGATGACACAGAGCAACAA	59.682	CGATCAGCTTGTCGTAGTCG	59.615	205
RAM0360	chr9	PHNS01001598.1	scaffold2	3100621	3100867	CL5007.Contig2	(TG)8	GTAGCGACCTCAAAGCAAGC	60.162	TCAACACACCTCCTATAACCCT	57.607	246
RAM0361		PHNS01010538.1	scaffold1893	2202	2391	CL5012.Contig1	(CGGGGG)4	AGTCTTTGGCGTTGGAGAGA	59.989	AGAAGAGGGACCACCACCAT	60.77	189
RAM0362	chr7	PHNS01007792.1	scaffold13	2503980	2504263	CL5030.Contig2	(TC)8	TTTTGACGATTCTGTGCTGG	59.84	GGCAGCTAGTGAAGAGCCAC	60.164	283
RAM0363	chr9	PHNS01012192.1	scaffold6	5235864	5236135	CL5049.Contig1	(AGGGAG)4	GGAGAGGGATCGAGATAGGG	59.992	GGGCATCTGGTAAGCAAAAA	60.074	271
RAM0364	chr10	PHNS01004041.1	scaffold44	968429	968618	CL5070.Contig1	(ACG)7	CCAGAAGAGAGGGCTTGTTG	59.982	GCAATCGAATGTTTCCTCGT	60.081	189
RAM0365		PHNS01007909.1	scaffold10	3173218	3173515	CL5078.Contig1	(GGT)7	TCGTCACAGTTTGGTTCTGC	59.88	ACTAGGCCTTGACCCTCCAT	59.957	297
RAM0366	chr12	PHNS01006364.1	scaffold56	409076	409256	CL5095.Contig1	(AT)8	CCCCCAATATTCATTCGTTC	59.091	CGCTCACCAGGAGAGACAA	60.121	180
RAM0367	chr12	PHNS01006364.1	scaffold56	409076	409296	CL5116.Contig1	(TGG)6	AGGAGAGCTTTTCTCTGGGG	59.95	AGAACCTGTGGTGGAGATCG	60.112	220
RAM0368		PHNS01008227.1	scaffold1116	148	425	CL5132.Contig1	(GA)8	TTTTGGGAAGCTTGAGAGGA	59.926	TCCCACACACACAACACAAA	59.425	277
RAM0369		PHNS01007909.1	scaffold10	3997495	3997747	CL5171.Contig1	(TC)10	ACTCACGCACTGTCTTTCCC	60.307	TCGGAGAGGGTTAGGGTTTT	59.934	252
RAM0370	chr9	PHNS01001598.1	scaffold2	3698846	3699077	CL5183.Contig1	(CTG)6	TGGTTCCACTCCAAAACCTC	59.943	TGACTAGCAGCAGGGGACTT	60.012	231
RAM0371	chr10	PHNS01006792.1	scaffold4	5576739	5577003	CL5188.Contig1	(TCT)6	CAGCCCCACCAAATCTCATA	60.853	GGCGAGAATGTGGTGAACTT	60.119	264
RAM0372		PHNS01007909.1	scaffold10	2926705	2926920	CL5209.Contig1	(AG)9	CTGTGCCTGTGTAGCCTCAA	60.049	CTCTTCGAACAATGACCAGC	58.443	215
RAM0373	chr12	PHNS01005956.1	scaffold73	714505	714757	CL5221.Contig1	(GCG)6	GCGTTGTTGTTGTCGTTGTT	59.664	ATTAGAGCGAAGCCAGTGGA	59.978	252
RAM0374	chr12	PHNS01005956.1	scaffold73	714273	714391	CL5221.Contig1	(AG)8	TCCACTGGCTTCGCTCTAAT	59.978	TGACTTTCCTTTACACCCCC	58.884	118
RAM0375	chr4	PHNS01001287.1	scaffold3	3868278	3868449	CL5241.Contig1	(GGA)6	CGAAGGAGCTAGGGTTAGGG	60.214	GACGCAACCGTATCCAAGTT	60	171
RAM0376	chr6	PHNS01006359.1	scaffold9	2938383	2938588	CL526.Contig1	(CACTAC)4	CAACGCAGAATCACCCGTAT	60.914	TTTTTGGAGGAGTGGGATTG	59.903	205
RAM0377	chr6	PHNS01001832.1	scaffold14	337591	337835	CL5276.Contig1	(GCA)6	AATCGAAGGATGAACGATGC	60.043	TCTCTCATCAGCCGACCTCT	60.096	244
RAM0378	chr4	PHNS01005842.1	scaffold1	5537784	5537942	CL5276.Contig1	(TCT)6	GGCTTTTCCTTTCCTCTTGG	60.18	ATTTGAGCGAGATCGTGGAC	60.226	158
RAM0379	chr6	PHNS01006359.1	scaffold9	2775877	2776105	CL5307.Contig1	(AGC)7	AACACAAGGTCGGGTTTCTG	60.005	ACTCGACAACAGGGGACAAC	60.009	228
RAM0380	chr6	PHNS01006359.1	scaffold9	2775003	2775225	CL5307.Contig1	(AG)8	GTGAGACAGACACAGCGCAT	60.063	TGTTGTTGGTGTTGTTGGCT	60.049	222
RAM0381	chr4	PHNS01005842.1	scaffold1	1198121	1198420	CL5366.Contig1	(AG)11	ACGTACGTAGGGCTTCATGG	60.015	CAGTCGCAATATCTGAGCCA	59.972	299
RAM0382		PHNS01000797.1	scaffold101	52961	53096	CL5366.Contig1	(AAC)7	CATGTCGAGCGAGAAGATGA	60.096	ACGTGGCTCTGGCTACTGTT	59.937	135
RAM0383		PHNS01012125.1	scaffold136	133179	133295	CL5382.Contig2	(ACACA)4	CCCTAAACCAAACCAAACCA	59.696	GAGAGCAGATCGGAGATTGG	59.91	116
RAM0384	chr13	PHNS01003683.1	scaffold25	748598	748893	CL5402.Contig1	(AG)9	CAGCTGTGCACTCACAGACA	59.791	CAGACGATTCCGTAAGCTCC	59.836	295
RAM0385	chr13	PHNS01003683.1	scaffold25	1549621	1549865	CL5409.Contig1	(GA)8	AGCTCGACGGTTAGTACGGA	59.898	TCTCAGAAACCAATTTCGCC	60.192	244
RAM0386	chr13	PHNS01006891.1	scaffold50	3040541	3040670	CL5435.Contig1	(GAA)8	CGAAACGATTGAACCCTTGT	59.971	TGCCTCTTTAGCCTTCTCCA	60.088	129
RAM0387	chr9	PHNS01005467.1	scaffold60	553777	553919	CL5449.Contig1	(AG)8	TACTCTTCGCCGGAGACACT	60.012	AGCCACCAAAAAGCTCTCAA	59.993	142
RAM0388	chr13	PHNS01005740.1	scaffold39	1745907	1746047	CL5465.Contig1	(CCT)6	AGTCCTTCGACCGCATCTC	60.365	GAAGTTTCCCGAATCAAGCA	60.192	140
RAM0389		PHNS01002842.1	scaffold1090	29935	30156	CL548.Contig1	(AG)9	GACTGATGAGGCAGAGAGGG	59.945	AAACCCGTTCACACCAAAAG	59.869	221
RAM0390	chr14	PHNS01006314.1	scaffold11	840029	840202	CL5483.Contig1	(CAGAGA)4	AGCACAGATCAGACTTCGAGC	59.766	GAGCCCTGGTGCTTTATCAG	59.836	173
RAM0391		PHNS01005328.1	scaffold551	36764	37010	CL5490.Contig1	(AT)10	AACGGGCACAAAAACTTGAG	60.147	TCCTCATAGATCAGCACCGA	59.348	246
RAM0392		PHNS01012644.1	scaffold847	10059	10332	CL5492.Contig1	(CT)8	GGGAGAGCAGAGTTGGAGTG	59.986	CCAATCCACCACCTGAGAGT	59.962	273
RAM0393		PHNS01012119.1	scaffold325	69777	69933	CL5500.Contig1	(GA)9	GAGAGAGAGCTTGTCGGTCG	60.284	CTACCACAGGCGAAACCCTA	60.125	156
RAM0394	chr9	PHNS01001598.1	scaffold2	6160669	6160958	CL5507.Contig2	(AGCTCA)6	GAATCGCAGTGTCATTGTGG	60.12	GATCGAGCTTAACTGTCCCG	59.836	289
RAM0395	chr6	PHNS01006359.1	scaffold9	213330	213532	CL5513.Contig1	(AAT)6	ACGATCATCTTGTCTTGCCA	59.245	GCCGTATCATTGCTTGGATT	59.929	202
RAM0396	chr12	PHNS01007343.1	scaffold5	936895	937180	CL554.Contig1	(TC)9	CTCTCCTCTGCGAAAACACC	59.989	TCAATATGGTCTTGCCGTGA	60.073	285
RAM0397	chr13	PHNS01003683.1	scaffold25	13266	13446	CL557.Contig1	(AG)8(GCA)6	CAAAACCCAAAGTCGTTCGT	60.008	CTGATCAGCTCCCTCGTCTC	60.096	180
RAM0398	chr1	PHNS01002623.1	scaffold143	302180	302468	CL569.Contig1	(ATA)8	GCCATGTTGGGTATGGTTCT	59.676	GGATATCGTCGTCGCTGAAT	60.066	288
RAM0399	chr7	PHNS01007790.1	scaffold38	321602	321883	CL602.Contig1	(AGG)7	CGTCGACTTCAGGGATGATT	60.073	TGGACTATAAAGCCCACGCT	59.73	281
RAM0400	chr10	PHNS01006792.1	scaffold4	2908836	2909027	CL608.Contig1	(AAGCAG)4	CGACGTGTCGAAAGAAGACA	60.025	AGCTCTGAGTGGGGTCTTGA	59.986	191
RAM0401	chr4	PHNS01008384.1	scaffold66	864590	864709	CL608.Contig1	(GAC)6	GTTGTCGTACGGAAATGGCT	60	CACTCTGCTTCATTGTCGGA	59.984	119
RAM0402		PHNS01010891.1	scaffold211	54811	55107	CL622.Contig1	(TTC)6	CTGGATTCCTTCCTCCATCA	60.003	CGCATGCACTGACCATTACT	59.746	296
RAM0403	chr3	PHNS01011683.1	scaffold18	1242674	1242938	CL630.Contig1	(CT)8	TCTCTCTTCTCGCTTTTGGC	59.836	TGAGGCCAGAGCAAACTCTT	60.134	264
RAM0404		PHNS01012650.1	scaffold326	126195	126460	CL721.Contig1	(TGA)7	GGGTGCTTTGTGAAGGATGT	59.973	GCCTTCTCCATGAATTCCAA	60.014	265
RAM0405	chr9	PHNS01012192.1	scaffold6	1392864	1393005	CL734.Contig2	(CGGTGG)4	TTTACCAAAGCAAAGGTCGG	60.103	ATACCGCCACAAGAGAATGG	59.955	141
RAM0406	chr12	PHNS01007343.1	scaffold5	3307982	3308251	CL737.Contig1	(AATGG)4	AATTAACCCCTTGTTTCGGG	60.048	GGCAAACAATTCCACTCATC	57.99	269
RAM0407		PHNS01010891.1	scaffold211	87642	87903	CL743.Contig2	(GA)9	AACGAAAATGGGAGACAACG	59.971	GTCCGTACTTCACGGTGCTT	60.179	261
RAM0408		PHNS01002668.1	scaffold586	28912	29121	CL745.Contig1	(CCG)8	TTCCTTGAGGCGTAGCGTAT	59.867	TTCGGAAACTTCTCGAATGG	60.184	209
RAM0409	chr9	PHNS01001598.1	scaffold2	5419419	5419669	CL79.Contig1	(AAT)6	AAGTCCCACAAAAATGGCTG	59.971	CCAATTCCAGGCACCAATAA	60.692	250
RAM0410	chr6	PHNS01006359.1	scaffold9	1207236	1207498	CL792.Contig1	(TC)9	GAGAAGATTAGCCCAAGGCA	59.41	CCAAAACATGTGCGCTTCTA	59.872	262
RAM0411	chr3	PHNS01011683.1	scaffold18	33966	34093	CL807.Contig11	(ATCAGC)4	AAGAGGGAATAACGGCGATT	59.93	TTTGACCTTCCCAAAGTTGC	60.088	127
RAM0412	chr3	PHNS01011683.1	scaffold18	31655	31860	CL807.Contig11	(AGA)8	AATCGGACGAATGGTTTCAG	59.933	AAACCAGAGAGGTCAAGGCA	59.844	205
RAM0413	chr3	PHNS01011683.1	scaffold18	28645	28832	CL807.Contig11	(GAG)6	GAGAGGGATGGAGAGCTTGA	59.486	CACCACTTCCACTTCCACCT	60.002	187
RAM0414	chr3	PHNS01011683.1	scaffold18	34178	34408	CL807.Contig11	(TCTTC)4	GTGATTGGCCCAAATACGTT	59.691	ATCGCCGTTATTCCCTCTTT	59.93	230
RAM0415	chr6	PHNS01001832.1	scaffold14	2090750	2090947	CL810.Contig2	(TC)9(TC)10	CAATTATTGGGCATGACGTG	59.809	CGGACCGACTTATTTTTGGA	59.931	197
RAM0416	chr9	PHNS01003337.1	scaffold64	946512	946644	CL811.Contig1	(AAAAAC)4	AATGAGAAGCGGCAAGAAGA	60.096	GCAACAACCAAAACACATGG	59.864	132
RAM0417		PHNS01012503.1	scaffold61	1146491	1146603	CL817.Contig1	(TC)8	AAACAGCTCTCTCTCACCGC	59.751	AGCAAATCCCATACACCTGC	59.962	112
RAM0418	chr2	PHNS01004728.1	scaffold21	3478628	3478887	CL835.Contig1	(CCT)6	GAGCCGCATAAACCAGTACC	59.597	CCGGCTCCGAGTACTACAAC	59.757	259
RAM0419		PHNS01004942.1	scaffold96	320584	320832	CL836.Contig1	(GCT)6	AAGCGTTGGCTATGCTGACT	60.044	TAGACCTTCCCAGCCACAAC	60.111	248
RAM0420	chr4	PHNS01005842.1	scaffold1	2561177	2561376	CL84.Contig1	(AT)10	GCTTTTTGGAGCTGCTTCTT	58.861	CTGCGACCTTCAAGTCTTCC	59.989	199
RAM0421	chr9	PHNS01003337.1	scaffold64	1021618	1021894	CL844.Contig1	(CTAAA)4	TGGATTGACTTGGGTTGTCA	59.935	TACGTGAAGGCAAGGAGGTC	60.255	276
RAM0422		PHNS01003540.1	scaffold569	24117	24370	CL848.Contig1	(CA)10	TGCACAGACCCACACACATA	59.568	CTTCGTGTTCGGCCAATAAT	59.96	253
RAM0423	chr9	PHNS01003337.1	scaffold64	1031232	1031513	CL849.Contig1	(AAGAG)4(TCTGG)4	TCTCACCTCCACAATCCACA	60.088	TCGATTTGGGTGAGGTCTTC	60.05	281
RAM0424		PHNS01011107.1	scaffold867	25842	26043	CL851.Contig1	(GTGA)5	ACCAACCCATGTTTCGTGTT	60.134	AATCCACACCCTCACCTCAC	59.817	201
RAM0425	chr7	PHNS01007451.1	scaffold27	926688	926882	CL866.Contig1	(TATTT)4	AGGTTGGCATTGTTTGGAAG	59.971	CCCCACCATGAATACGAACT	59.67	194
RAM0426		PHNS01012503.1	scaffold61	71022	71235	CL878.Contig4	(AAT)7	TACACTTGGGTTGGGTTGGT	60.126	ACCCAGGTAAAAACGAGGCT	59.998	213
RAM0427	chr10	PHNS01007953.1	scaffold17	725209	725485	CL88.Contig1	(AT)11	TGTCCCGAATTTTATCGCTC	60.038	CAAGAGGGACTACGCGAAAG	60.008	276
RAM0428	chr8	PHNS01012126.1	scaffold8	2816829	2817038	CL882.Contig1	(CGC)6	AAATCCCGATGTACCGTCAC	59.676	TATGCCCAATCCTGAGGAAG	60.029	209
RAM0429	chr9	PHNS01012192.1	scaffold6	4156552	4156732	CL882.Contig1	(TC)9	AACCACACTCAGCCAAAACC	60.012	CCGAACACCAACAAAACACA	60.44	180
RAM0430	chr8	PHNS01012126.1	scaffold8	2892671	2892930	CL885.Contig1	(GT)12	GTGCCAAACCTGCCATAACT	60	CTCTCTGCCTTCGGATAACG	59.971	259
RAM0431	chr4	PHNS01001287.1	scaffold3	2762092	2762335	CL908.Contig1	(TC)9	CTACATTGGTCGTGGGTGTG	59.873	CAAGTGCCAAACCTTGCATA	59.729	243
RAM0432	chr8	PHNS01004769.1	scaffold54	569695	569812	CL908.Contig1	(CT)9	TCCAACCACAACAATACCGA	59.816	ATCGAGAAGATGGTCGATGG	60.034	117
RAM0433	chr5	PHNS01006611.1	scaffold24	1415167	1415454	CL920.Contig3	(TGG)7	CTCTCCCTCTCCCTGTCCTC	60.336	GTGCTGAACTCGTCGGAGAC	61.021	287
RAM0434	chr4	PHNS01005842.1	scaffold1	1456574	1456755	CL933.Contig1	(ATT)8	TCCCGAAACGACACTAAACC	59.971	GTGTTTCTCTCCCGTACCCA	59.966	181
RAM0435	chr9	PHNS01000489.1	scaffold77	121852	122035	CL995.Contig1	(TC)9	GATTTCCAAGGAAAGTGCCA	60.051	GCGACTTGCTCTCTGAGCTT	60.043	183
RAM0436		PHNS01000400.1	scaffold440	72236	72509	Unigene10008	(GA)8	CTATGGAGGCTTGGAGCTTG	59.971	AAAACCGTCCACAACCATTC	59.694	273
RAM0437	chr9	PHNS01000488.1	scaffold28	906544	906738	Unigene10013	(TTG)6	GAGTGGGACACCCTCCCTAC	60.77	ACCGGAGAGTATAAGGCGGT	59.983	194
RAM0438	chr7	PHNS01007790.1	scaffold38	28948	29100	Unigene10022	(CAGTGG)4	GACTGTGGACTGTGGTGGTG	60.045	ATTGAATTGGGCACTTGGTG	60.755	152
RAM0439	chr1	PHNS01002287.1	scaffold203	160645	160922	Unigene10034	(CTGTGC)4	CATCTGTGCGCTTTGTAGGA	60.011	CTTATCAAACAGTTGGCGGG	60.493	277
RAM0440	chr1	PHNS01002287.1	scaffold203	160734	160841	Unigene10034	(GCCCTT)4	GAACGTTGCATTTGCTCAGA	59.995	CTACAAAGCGCACAGATGGA	60.011	107
RAM0441	chr9	PHNS01000489.1	scaffold77	935942	936108	Unigene10062	(GA)9	TGGAGAAGCTCTGGATGGTT	59.803	CCACAACCCCAATTCACAC	59.641	166
RAM0442	chr14	PHNS01006314.1	scaffold11	1856828	1857124	Unigene10102	(AAG)6	GGAGGAAGAGGAAAGGGAGA	59.749	GCTTCCCTTTACAAACACCA	57.729	296
RAM0443	chr9	PHNS01012192.1	scaffold6	2562488	2562674	Unigene10116	(ACG)6	TCTTGTTCCAAATCCCATCC	59.727	ACCCCTCCCTCAGTCAACTT	59.968	186
RAM0444	chr9	PHNS01012192.1	scaffold6	493299	493589	Unigene10118	(TTCTG)4	TCGGGGTAGTTCCAGATGAG	60.065	CCTTTCGATGACAATAGGGTCT	59.482	290
RAM0445	chr11	PHNS01012166.1	scaffold22	326881	327125	Unigene10170	(TGC)6	GAGGCCAGCAAATTCAGATG	60.744	AGGGAGGGTTCTGGGCTT	60.991	244
RAM0446	chr3	PHNS01011683.1	scaffold18	101632	101870	Unigene1020	(TAA)6	CAAATAGGGATGAGGGGGTT	60.011	AGGAGAGCCTCAGTCCATCA	59.945	238
RAM0447	chr3	PHNS01011683.1	scaffold18	1101706	1101898	Unigene10205	(GAA)6	ACAGCAGCAGCAACAACAAC	60.104	ATTCCAGAAAACGACAACCG	59.971	192
RAM0448	chr3	PHNS01011683.1	scaffold18	1102345	1102544	Unigene10205	(TCC)6	ACGAGCACTGCATGAAGGAG	61.566	CCACTGGGCTTAGTGAAAGC	59.875	199
RAM0449		PHNS01000510.1	scaffold76	512161	512426	Unigene10218	(CGA)6	GAGAACGCAGATCACGAAGA	59.116	GAATCCCTCAAACCCCTCTC	59.874	265
RAM0450		PHNS01012503.1	scaffold61	43723	43968	Unigene1022	(AAG)7	AAGAATTATCGCAGGGAGGG	60.411	CCTCATAAAATCCCAACCCC	60.37	245
RAM0451		PHNS01010920.1	scaffold135	369878	370086	Unigene1023	(CGC)7	CTGAGAAGGAGGGAGAGGCT	60.088	AGATCAGAATTTCCAGCCCA	59.629	208
RAM0452		PHNS01007909.1	scaffold10	3741492	3741663	Unigene10232	(AATCAA)4	TGGGATAGCTTTGCCTTTGT	59.708	GGTTTTGGGGAGTGAAGTGA	59.943	171
RAM0453	chr9	PHNS01001598.1	scaffold2	4613882	4614023	Unigene10235	(GTT)6	GATTCCGATTCAGCTTCTGC	59.923	TTCCATGGACCTTCGAAAAC	59.91	141
RAM0454	chr4	PHNS01001287.1	scaffold3	2991926	2992177	Unigene10256	(CGG)6	TGGAGGAGGAGACGTAGGTG	60.252	CAGACAGACAACAATGGCTCA	59.889	251
RAM0455		PHNS01001421.1	scaffold1378	7281	7575	Unigene10278	(GA)9	GGATTTTCGCAGTGACCATT	59.939	GCGTTTCAGATTCAAGCCAT	60.221	294
RAM0456		PHNS01000649.1	scaffold6503	225	519	Unigene1028	(CT)10(TC)8	GTTGGACATTTGCTCATTGC	59.131	TGGCCTAATAATCATGGCAG	58.601	294
RAM0457	chr3	PHNS01011683.1	scaffold18	2117632	2117917	Unigene1030	(TTG)6	GCCCGACAAGTCTTTACCAA	60.11	ATCACCATGGCTCTTCTGCT	59.834	285
RAM0458	chr9	PHNS01012192.1	scaffold6	3392771	3393067	Unigene1034	(GA)9	CAGTTCCAGATTCCCTTCCA	60.042	GACTGTCTGCTGCACAATTCA	60.048	296
RAM0459		PHNS01009660.1	scaffold1913	6180	6472	Unigene1036	(CTC)6	CTCTCAGCCTTTTCCCTCCT	59.95	TAGTCCTTTTCATGGCGTCC	60.074	292
RAM0460		PHNS01009660.1	scaffold1913	6246	6399	Unigene1036	(CCT)6	GAAAAAGGAAGGCGGTGTTT	60.463	GAACTGTCTGGAGCGGAGAG	60.135	153
RAM0461	chr4	PHNS01005842.1	scaffold1	2398796	2399087	Unigene10371	(GCG)6	CAAACGTGGACTTTCCCATC	60.353	CCATGCTCGACTACCACTCC	60.678	291
RAM0462	chr4	PHNS01005842.1	scaffold1	2399311	2399565	Unigene10371	(GAA)6	GTGTTGTTCCCATTTTCGCT	59.978	ACACAGTCCCGACCTTGAAC	60.009	254
RAM0463	chr9	PHNS01003337.1	scaffold64	887408	887628	Unigene10373	(CT)9(CT)8	AAGAGATGGAGACTGGATGA	54.601	ATGGGAATGAGATTTGGTGG	59.605	220
RAM0464	chr3	PHNS01003751.1	scaffold7	1474053	1474199	Unigene10378	(GAA)6	GTAGAGGACGAAGGTGCTGC	60.02	TCTCCTCTCTCTCTCTCCTCAA	57.523	146
RAM0465	chr10	PHNS01007953.1	scaffold17	2444899	2445121	Unigene1038	(CCA)6	TCAGTCTCCAAAGCCTCACC	60.386	TCGAAGAAATCCAAACCGAC	60.051	222
RAM0466		PHNS01011216.1	scaffold478	48393	48619	Unigene1040	(ATCCA)4	TTTCATTTCATGCCTGACCC	60.843	AACTCCTTCCTCCAGGTCGT	60.111	226
RAM0467	chr14	PHNS01010418.1	scaffold23	2300052	2300229	Unigene10409	(TCT)6	CAATCCCATATGGCCAATTC	59.979	GGGTTGGGACACAATGAAAA	60.594	177
RAM0468		PHNS01012623.1	scaffold795	10898	11169	Unigene1041	(CTCTT)5	CTTCTTACTTTCGGCATCGG	59.839	GTTGGGCAGCAGAGACTTTC	59.997	271
RAM0469		PHNS01012430.1	scaffold210	201299	201598	Unigene10424	(CGG)6	AGGAGGAGAGCTCGGTTAGG	59.972	TCAGAGATCTTCTCCGACCG	60.488	299
RAM0470	chr5	PHNS01006611.1	scaffold24	449115	449382	Unigene1043	(TC)10	TCTGAGGGCAGTGAGAGTGA	59.685	GCCTTTTCTTGGAGAGCCTT	59.962	267
RAM0471	chr4	PHNS01001287.1	scaffold3	5738264	5738546	Unigene1048	(AT)10	GAGCAGGAAACTGGAACTGC	59.997	TTCGGATTCCCTCACTTCTG	60.187	282
RAM0472	chr8	PHNS01012126.1	scaffold8	4762002	4762164	Unigene1048	(AAG)8	TATGGTGGTGGGTTCCGTAT	59.933	ACCTCCATTGACAGCTTTGG	60.111	162
RAM0473	chr13	PHNS01003683.1	scaffold25	1493439	1493555	Unigene1049	(TC)8	AATGTCGGAGTTTCGGATTG	59.933	ATTCGCATTTGCTCTCACTG	59.028	116
RAM0474	chr6	PHNS01001832.1	scaffold14	711754	712035	Unigene10500	(AACCC)4	TCTTCGAACAACCACACCAA	60.128	AGGAGGAGAGTCAAACGACG	59.45	281
RAM0475	chr4	PHNS01005842.1	scaffold1	5267067	5267319	Unigene10501	(TCT)6	GCTGGATCAGATCGGAGAAG	59.91	AGAAGAAGAGAAGGGCCGAG	60.088	252
RAM0476	chr4	PHNS01001287.1	scaffold3	4662167	4662412	Unigene10530	(ACA)6	AAAGCAACCACACTCTTGGG	60.149	GGAGTTCTCGAGGGTGGTCT	60.648	245
RAM0477		PHNS01005412.1	scaffold606	68622	68763	Unigene10530	(CAA)6	ACACCATGCCTTCAACAACA	60.008	CCCAAGAGTGTGGTTGCTTT	60.149	141
RAM0478		PHNS01012667.1	scaffold119	180536	180655	Unigene10547	(CT)8	TGAACTGAACCTCCGCATCT	60.801	TAGCTCCAAGCTTTTTCCCA	59.953	119
RAM0479		PHNS01006762.1	scaffold2957	5126	5280	Unigene1055	(TTC)6	CAAGCCAGCAAAAACTCACA	60.027	CGATCCTCCGGCTACTACTG	59.853	154
RAM0480	chr5	PHNS01006611.1	scaffold24	1414666	1414837	Unigene10570	(AG)9	CCTTTCTGCGGTTGGTTTAAG	60.979	CAAAACCAAACCCTTCTCTG	57.305	171
RAM0481	chr9	PHNS01012192.1	scaffold6	1813383	1813610	Unigene10577	(GTG)6	GCAAGAGAGGTTGGAACTCG	59.989	GATCCCGGGACTTTGATTTT	60.131	227
RAM0482	chr10	PHNS01006792.1	scaffold4	2973098	2973332	Unigene10581	(AAG)6	CTGTGATCTATTATGTGGGCTC	56.352	AAGGGCTAGGACTTGGCTTC	59.848	234
RAM0483	chr13	PHNS01006891.1	scaffold50	3925125	3925275	Unigene10608	(CTA)7	TCCAGGAGACGGATTAGGAG	59.234	GAAACAAGATGAGACGAGGCA	60.39	150
RAM0484	chr14	PHNS01011820.1	scaffold15	1602699	1602958	Unigene10609	(TC)8	AAGACCCACATCAATGGGAA	60.173	ATTATGGTTTGCTTCGGTGG	59.823	259
RAM0485	chr4	PHNS01001287.1	scaffold3	5728961	5729242	Unigene1062	(CTT)6	CTCCAATGCAACGTCTCTCA	59.984	CCTATCATGACGACAGCGAA	59.823	281
RAM0486		PHNS01002791.1	scaffold165	77928	78048	Unigene1062	(TC)9	GGAGGATGTCTGAGTGAAGCA	60.402	TGAGAGACGTTGCATTGGAG	59.984	120
RAM0487	chr10	PHNS01007953.1	scaffold17	115189	115461	Unigene1065	(TC)8	ATCACTCCAAGTTTGCAGGC	60.263	CACGGAGAGTATCCTGAGGG	59.673	272
RAM0488	chr9	PHNS01000489.1	scaffold77	920904	921113	Unigene1066	(AG)10	TAATAGCAATGGCCACACCA	59.953	TGTCTGTCAACCAAACCCAA	59.976	209
RAM0489	chr13	PHNS01003683.1	scaffold25	1953770	1954069	Unigene10667	(GGC)6	ACTCGAACACCGTCACCTTC	60.159	AGAAATGCAACCAAACGAGG	60.11	299
RAM0490	chr9	PHNS01001598.1	scaffold2	886830	886983	Unigene10708	(AAAAC)4	TGTCAACGATAGAAACCGAGG	60.118	GCTGTCCATTGTGTTGAGGA	59.682	153
RAM0491	chr10	PHNS01006553.1	scaffold42	1463475	1463746	Unigene10744	(CTC)6	ATCATTTTCCCTTTCACCCC	59.996	AGATAGTCCCGTCCCCTTTG	60.319	271
RAM0492	chr8	PHNS01004769.1	scaffold54	961895	962159	Unigene10747	(AAC)6	AAGCCCTCACATCATCAAGG	60.073	AGCCTCTCTCGGGTCTTTTC	59.957	264
RAM0493		PHNS01002979.1	scaffold226	60938	61183	Unigene10753	(GA)9	TGCATGGAACACTAACCTGC	59.722	CTTAGCCGGGGAAATTGACT	60.443	245
RAM0494	chr6	PHNS01006359.1	scaffold9	4508971	4509208	Unigene10761	(CATCCA)4	GTGGTCCCCACAGTGAGAGT	60.006	AGAGGCAGACTGGCTGTTGT	60.057	237
RAM0495	chr14	PHNS01010418.1	scaffold23	186682	186958	Unigene1079	(ATCCA)4	CCTCAAGATGCAATCCCCTA	60.029	CGCGTCACGAATGTGTAATC	60.142	276
RAM0496		PHNS01010158.1	scaffold31	175821	176030	Unigene10803	(TGA)6	AACTGGCATAGGCATGAAGG	60.096	ATCTCAACTTGGGCTTCCCT	60.074	209
RAM0497	chr4	PHNS01005842.1	scaffold1	1776895	1777100	Unigene1084	(GCCAA)5	ATTCACATCCAATCAAGCCC	59.756	AACAGATCGAACCAAGTGGC	60.119	205
RAM0498	chr9	PHNS01000488.1	scaffold28	1734034	1734313	Unigene10842	(GAC)7	GCAATTCTTTGGACCAGCAT	60.081	CGTACGGCGTGTACAACATC	60.058	279
RAM0499		PHNS01000797.1	scaffold101	448284	448392	Unigene10854	(AGA)6	AATTGCATGTTTGTGGGCTC	60.905	CCCATCACCTATCTTTGCGT	59.955	108
RAM0500		PHNS01005705.1	scaffold103	328025	328295	Unigene10899	(ATC)6	CGCATTGATGACACACAGAA	59.248	TGCAACTATGCTGGTGAAGC	60.019	270
RAM0501	chr7	PHNS01007792.1	scaffold13	2346112	2346336	Unigene10905	(CT)9	GCAAATCAGAGGGAGCTTTG	59.955	CGGGAGCACTAAACAACCAT	59.993	224
RAM0502	chr13	PHNS01005740.1	scaffold39	308500	308614	Unigene10919	(TCGAAT)4	GGCTACGATCGGGGATTACT	60.307	GGCTACGATCGGGGATTACT	60.307	114
RAM0503	chr13	PHNS01006891.1	scaffold50	3190933	3191147	Unigene10925	(CAGTC)5	TTTTGTGTCCTCGCACTCAC	59.88	AGATAAGCTGCTTCGTGGGA	59.978	214
RAM0504	chr12	PHNS01010245.1	scaffold20	587630	587779	Unigene10933	(ACC)7	CGGGCTGTGAATTAGGGTTA	59.953	GGCTGTGATTGGGTCTGATT	59.934	149
RAM0505	chr2	PHNS01008662.1	scaffold12	2064352	2064547	Unigene10934	(AGAGGA)4(GT)8	GTATGTGTGTGTGTATATACGTG	50.72	TTTGTCGGGGTGGTAGACTT	59.45	195
RAM0506	chr9	PHNS01005442.1	scaffold87	813126	813328	Unigene10946	(GT)8	GAGAGTTTGGGTTCGATGA	56.078	AGATGAGCCAGTGTGACCAA	59.261	202
RAM0507		PHNS01004942.1	scaffold96	598256	598467	Unigene10992	(CT)8	GAGGCGATGGTGAAGAAGAG	59.95	CAAAGCTCCCATCTTTTTGC	59.823	211
RAM0508	chr10	PHNS01006553.1	scaffold42	177556	177772	Unigene11024	(TA)10	ACACTTTGGACGCAGAAACC	60.156	CCACTAGTACTACCCAAGTCAA	53.743	216
RAM0509	chr8	PHNS01012126.1	scaffold8	4762091	4762314	Unigene11054	(CTAAC)4	TCCTCTCTTCTCCTGCATCAA	60.081	AAACGAGCAGTTGCAGATGA	59.596	223
RAM0510		PHNS01000748.1	scaffold100	504366	504659	Unigene1106	(AAAT)5	CTTCTTAACTCTCACACACACG	55.228	AGACCGTACACCAATACGGC	59.882	293
RAM0511		PHNS01006533.1	scaffold5594	1677	1954	Unigene1107	(GGA)6	CCCAAAAAGGACAAGGACAA	59.942	GCTGAAGTACTCCGACAGCC	60.02	277
RAM0512		PHNS01008879.1	scaffold309	37868	37985	Unigene1110	(CT)10	CTGCCTTCGTCCATCTTAGG	59.83	CATGGAGGAATGGAGGAAGA	60	117
RAM0513		PHNS01009082.1	scaffold55	849090	849372	Unigene11110	(ATTTT)4	GAATTTCGCTCAAGCACGAT	60.361	GTCCCTACGAGCACAGAAGC	60.02	282
RAM0514	chr13	PHNS01005740.1	scaffold39	1160245	1160441	Unigene11123	(ACA)6	TTTCGAGTTGCATGAAGTGC	59.995	GAGCCAGATGGGAATCATGT	59.893	196
RAM0515	chr10	PHNS01006792.1	scaffold4	3801369	3801620	Unigene11133	(ATC)6	ACATTGCTCCGACGAATAGG	60.096	AAGCAACCGGCTTTAGATCA	59.845	251
RAM0516	chr2	PHNS01003937.1	scaffold35	256905	257050	Unigene1114	(AGA)6	GGATTCGATAAGTTGGGGGT	60.017	CGCTAGCACTCTCCAAGCTC	60.44	145
RAM0517		PHNS01005705.1	scaffold103	156562	156735	Unigene11141	(GA)8	TGGAGGAGGAATTGGAGATG	60.003	TGAGACTGAGAGAGAGAGAACA	54.372	173
RAM0518	chr13	PHNS01005740.1	scaffold39	1724879	1725119	Unigene11172	(ATG)6	GTTCTGAATCCGTCGTCGTT	60.119	CCACGATCATCACCATGAAG	59.918	240
RAM0519	chr10	PHNS01007953.1	scaffold17	2295250	2295372	Unigene11173	(TCG)7	GGTCTTCTTCTTCCGAGCCT	59.957	GGTTAAGCGTGAAAATGCCA	60.999	122
RAM0520	chr10	PHNS01006792.1	scaffold4	5824697	5824969	Unigene11205	(TTCCAG)4	AATTTACATTGTGGAGGCGG	59.823	GAAGGAGGCAAGTGACGAAG	59.989	272
RAM0521	chr14	PHNS01006314.1	scaffold11	794529	794804	Unigene1122	(GCG)6	GTCTCTATCCCCATCCCCAT	59.977	CCATCGCACTCTCACTACCA	59.855	275
RAM0522	chr3	PHNS01003751.1	scaffold7	2087357	2087500	Unigene1130	(TGC)7	TTCTGAGCCGTCTGATGTTG	59.984	GAGACTCCCAAGTCTCTGCG	60.135	143
RAM0523	chr3	PHNS01003751.1	scaffold7	2023305	2023569	Unigene11334	(ATC)6	GACGTGTGGCTACAGAGCAA	60.056	ACTTCTCGCAGCGTCGTATT	60.044	264
RAM0524	chr10	PHNS01009941.1	scaffold163	286105	286374	Unigene1135	(AG)10	GTGGAAGTGGTCAAGTCGCT	60.307	TCACACACAACACCACACCA	60.542	269
RAM0525	chr4	PHNS01001287.1	scaffold3	4316410	4316605	Unigene11365	(TATG)5(TG)9*	CTCTGCTCAGGCTCAGGAAT	59.703	CACCACACCAGCAAAGAAGA	59.873	195
RAM0526	chr14	PHNS01007475.1	scaffold131	336853	337129	Unigene11385	(AG)9	CCACCGCCCACATATAGTCT	59.836	GGCAGTGAGGTTTTGAGAGG	59.844	276
RAM0527	chr3	PHNS01011683.1	scaffold18	1859879	1860105	Unigene1140	(AG)9	GACCAGACCTGAAACCGAAA	60.088	TTCTCGAAGAAGAAGCTCGC	59.978	226
RAM0528	chr14	PHNS01006314.1	scaffold11	2428646	2428799	Unigene1142	(AAAAAG)4	CCAACTCTTGACTCTCAACCC	58.78	CCGTGAAAAAGAAGTCCGAG	59.846	153
RAM0529	chr8	PHNS01007591.1	scaffold81	513998	514222	Unigene11423	(ACC)6	CCATCCCACCCATCATACTC	60.011	CCACCTGAATGGAAGCATTT	59.933	224
RAM0530	chr7	PHNS01007792.1	scaffold13	1477775	1478057	Unigene1143	(ATTA)5	CGAACAATCGCCTAACAACC	60.502	CGGATGCAATCAAGGACTTT	60.074	282
RAM0531	chr4	PHNS01003529.1	scaffold65	827176	827311	Unigene11436	(GCG)6	GGAGTGCTGTAGAACCGGAG	59.867	CGTCTCGCCCTACGTCTC	59.525	135
RAM0532	chr12	PHNS01001065.1	scaffold58	218290	218460	Unigene1144	(CCT)6	GTCGTCGTCGTTCACGTACA	60.79	GCGAGTACCCGATCAAGCTC	62.218	170
RAM0533	chr5	PHNS01006611.1	scaffold24	1922807	1922980	Unigene11445	(TCTCGT)4	ATGGACACAGCTTTGGCTTC	60.263	GACTCCGTCGTCTTCTCCAG	59.986	173
RAM0534	chr9	PHNS01001598.1	scaffold2	855260	855448	Unigene1147	(CGAAGT)4	AGGACGAGGACACAGAGGAA	59.835	ATTGCCCACATAGAGCTTGG	60.096	188
RAM0535	chr6	PHNS01006359.1	scaffold9	48371	48577	Unigene11480	(TGGATC)4	GCATGGTGATGTTTTTCTCC	57.99	TGACAATCATGGGTTGTTGG	60.216	206
RAM0536	chr4	PHNS01005842.1	scaffold1	4057569	4057818	Unigene11512	(GCC)6	TTTCCTTGATCCGCTCAATC	60.155	ACTGGTTCTGCTACGTTGGG	60.171	249
RAM0537		PHNS01002538.1	scaffold12713	676	783	Unigene11529	(CT)9	AGCTCAGTTCAGACACGACAGT	59.178	CGCAGAATACAAATCTGACCTG	59.769	107
RAM0538	chr14	PHNS01010418.1	scaffold23	1121947	1122116	Unigene11539	(AAAAT)4	ACCCATCCCATCATTATTGC	59.468	CGAGCTGGGAGAGAGATTTG	60.088	169
RAM0539	chr8	PHNS01012126.1	scaffold8	4484974	4485242	Unigene11555	(TC)8	GAGACAAAACAAGCAAGCCC	59.859	CCTTGGTTCAGTGCGATCTT	60.255	268
RAM0540	chr10	PHNS01006792.1	scaffold4	1863885	1864145	Unigene11561	(CCG)7	AGAGTGCCCTCCTTCTGACA	59.986	CGGAGATGCTCTTAAGCCAC	59.978	260
RAM0541	chr10	PHNS01006792.1	scaffold4	1863885	1864145	Unigene11561	(GATCAT)4	AGAGTGCCCTCCTTCTGACA	59.986	CGGAGATGCTCTTAAGCCAC	59.978	260
RAM0542	chr8	PHNS01004769.1	scaffold54	1125874	1126089	Unigene11585	(TTC)6	GCTCTCTACCCAGTCAACGC	60.02	TCACAGCCCTTATCTTTGCC	60.214	215
RAM0543	chr14	PHNS01006314.1	scaffold11	3269562	3269843	Unigene11615	(TG)8	GAGCTTGCGAATGTGATGAA	59.955	AAAGGAATCCACGCACAAAC	59.978	281
RAM0544	chr9	PHNS01001598.1	scaffold2	1998512	1998689	Unigene11622	(GCG)6	CGACGACTGCCTCTACACCT	60.466	GGAGAGAGAGTTTCGGGACC	60.194	177
RAM0545	chr6	PHNS01001832.1	scaffold14	2538675	2538872	Unigene11680	(TGA)6	ACCAAATTCCAGCTCGTGAT	59.556	TTCTTGAGCATCCTGCTCCT	60.096	197
RAM0546	chr9	PHNS01001598.1	scaffold2	356296	356586	Unigene1170	(CCTTA)5	CGACGAAGAAGAAGAAACGG	59.986	CCAAACCAGAAGTTCCCAAA	59.942	290
RAM0547	chr9	PHNS01001598.1	scaffold2	1951639	1951753	Unigene11700	(TGT)7	CAGGAAGTCGTTGGACATTG	59.135	AAAGGAAGCGTGCTGAGAAA	60.132	114
RAM0548	chr9	PHNS01001598.1	scaffold2	3967390	3967602	Unigene1171	(TA)11	TTGGCCTTTCTGCTGCTTAT	59.982	TGCCTCCATTTTCTCTTGCT	59.955	212
RAM0549	chr8	PHNS01009353.1	scaffold69	869418	869680	Unigene11756	(CTT)6	AACCTCTGTGTTTATGCCTGG	59.111	GTCAGAGCGTTCGAAAAACC	59.859	262
RAM0550	chr6	PHNS01001832.1	scaffold14	361472	361767	Unigene11760	(GGC)6	CTTGATCACCAACATGGCAC	59.967	CCTCTCGATGTACTCCGGC	60.774	295
RAM0551	chr6	PHNS01001832.1	scaffold14	2178483	2178728	Unigene11780	(AG)8	AGCTTTGGGTTTCGCTTTCT	60.373	TCTTTAAGAGACCGAGCGGA	60.088	245
RAM0552	chr14	PHNS01006314.1	scaffold11	17070	17348	Unigene11790	(GCTCT)4	GATTTTGAGTTGGAGCGAGC	59.962	GCCAAATTGGAACCATCACT	59.797	278
RAM0553	chr10	PHNS01001565.1	scaffold112	524609	524906	Unigene11812	(CTGTCC)4	CTTGATAACCCGCTTCTTCG	59.839	GACAGAGACCGAGACAGGGA	60.397	297
RAM0554		PHNS01012086.1	scaffold122	365069	365233	Unigene1183	(TTA)6	TCCCTCAGCTTGGTCTCAGT	59.986	AGCAATGGAGAAACAATGGG	59.933	164
RAM0555		PHNS01010920.1	scaffold135	210599	210719	Unigene11842	(GTG)6	GGAGGAAGACAGTCTGGACG	59.835	TCCAACAAACCCTAAATCGC	59.938	120
RAM0556	chr8	PHNS01008514.1	scaffold30	1439832	1439934	Unigene11850	(TC)9	TTTGCGCGATACACTCAGTC	60.019	GGAGTGAGGGAAAGTCGAGA	59.38	102
RAM0557		PHNS01007909.1	scaffold10	1126143	1126398	Unigene11900	(AG)8	GAGGTGGACGGAGAATTGG	60.459	TACCAAACCTCAAATCCCCA	60.162	255
RAM0558	chr14	PHNS01010418.1	scaffold23	2203491	2203639	Unigene11905	(AAC)7	AAAACTATTGCCCACCCTCC	60.187	GATTGCCATCTGGGACAAGT	59.934	148
RAM0559		PHNS01009082.1	scaffold55	836111	836392	Unigene1191	(AG)10	GAGAGAGAGAGAGAAATGTTGG	54.904	AGAGGCGACATTGGAGAAGA	59.95	281
RAM0560	chr6	PHNS01006359.1	scaffold9	1493863	1494041	Unigene11911	(GAGGCC)4	CATAGGTTCGTGTTGTTGCG	60.172	TTCCCTTCGATGTGTTAGCC	60.074	178
RAM0561	chr13	PHNS01006891.1	scaffold50	1020364	1020638	Unigene11924	(CA)10	ATTGACACGCACCAAACTCA	60.16	TAAGGCGAGAGACGATTTCC	59.41	274
RAM0562	chr5	PHNS01006611.1	scaffold24	29790	29919	Unigene11924	(ATGCA)4	CGCGTCTCGACTCTCTACATC	60.171	GAAATGTAGGGCTGGACTGG	59.55	129
RAM0563		PHNS01000510.1	scaffold76	257886	258022	Unigene11939	(TGT)7	CGCATTGGAGGAATGAAGAT	60.036	GGCGTACAGAAGGAAGCAAC	59.882	136
RAM0564	chr9	PHNS01001598.1	scaffold2	4206329	4206588	Unigene1195	(CAAACC)4	TGACCTGCCCTATCAAAACC	59.933	GCTTTATCTTCTCCGGGACC	60.039	259
RAM0565	chr4	PHNS01008384.1	scaffold66	864727	864856	Unigene11952	(GA)8	TGGGTTGGGTTTGATATTGG	60.418	TCTCACGTAATCACCACCGA	60.112	129
RAM0566	chr4	PHNS01001287.1	scaffold3	4140898	4141099	Unigene11953	(CAA)6	TACGGACTCTTCCATTTCCG	60.066	GCCCCAACATCTTTGTCATC	60.326	201
RAM0567	chr14	PHNS01011820.1	scaffold15	158157	158257	Unigene1200	(CGC)6	CCTTCACCTCCAAATCCTCA	60.042	GAGTACGTGAACGGAAACGG	60.55	100
RAM0568	chr11	PHNS01012348.1	scaffold140	356303	356530	Unigene12004	(CAA)6	TCAACGTCGACAATATCCCA	59.924	GGTCCAATGTTGTTCCATCC	60.034	227
RAM0569	chr10	PHNS01011289.1	scaffold57	303373	303662	Unigene1202	(AAT)6	CAGGCCAATTGAGCTAAACA	58.917	GGAGGGAGCTTTTTGGTTTT	59.571	289
RAM0570		PHNS01007909.1	scaffold10	3716559	3716788	Unigene1204	(CGAGGG)4	TTATCAGCGTCGTGAACTGC	60.019	GCTCCACCACCCACTCTAAA	60.111	229
RAM0571	chr4	PHNS01005842.1	scaffold1	5533081	5533306	Unigene12052	(GTATG)4(GTATT)4	TGGGCTCATAGTCCAAAATG	58.572	GAGTTGACGTGAACACCACG	60.203	225
RAM0572	chr4	PHNS01001287.1	scaffold3	3576956	3577223	Unigene1213	(AG)8	GGCTTGGATCTTGGATTTGA	60.014	CCTTTGGTGGGAATTTGAGA	59.903	267
RAM0573		PHNS01002831.1	scaffold888	271	550	Unigene12163	(CAA)6	TCCCTCTAAATTCCCAAGCC	60.391	AGGCTCAGAACGATCTTCCA	59.95	279
RAM0574	chr5	PHNS01006611.1	scaffold24	1269814	1270076	Unigene1217	(CAAAA)4	ATCCAACCAACCAATGCTGT	60.24	TCAAGTTACAGGTCGGGGAG	60.103	262
RAM0575	chr13	PHNS01003683.1	scaffold25	661397	661535	Unigene12173	(CA)8	GTGGCTCTTTTCAGTTCCCA	60.232	GGCTCCAAAATGCTAAACAC	57.364	138
RAM0576	chr7	PHNS01006913.1	scaffold72	654872	655099	Unigene1219	(AG)8(CT)8	AAGTTCGACGACAAACCCAC	60.012	TCGTTGACGAAGACGAAGAA	59.566	227
RAM0577	chr10	PHNS01007953.1	scaffold17	3895812	3896107	Unigene12217	(TTC)6	ATCTTCCTCAGCACCAATGC	60.226	CAAAGAAAGGTCGGGGAAAT	60.291	295
RAM0578	chr9	PHNS01000489.1	scaffold77	398590	398822	Unigene12237	(TCTCT)4	TTGGGTAGTGAAGAGTGGGG	59.959	CTGTGTCACAACTCACAACTCA	57.331	232
RAM0579	chr10	PHNS01007953.1	scaffold17	2295110	2295339	Unigene12262	(ATA)6	ACAAGCCCATTGTCAGGAAG	60.111	TCGCTCTTGGGAACTTGTTT	59.853	229
RAM0580	chr12	PHNS01007343.1	scaffold5	3208846	3209048	Unigene1228	(GGC)6	TACAAGCCCTTCCACTTGCT	59.875	GCGAGCAGCTATAATACGCC	59.998	202
RAM0581	chr8	PHNS01004769.1	scaffold54	569983	570264	Unigene12296	(GA)9	TTCTGACGGAGGTAACGGTC	60.111	TCAAAACCGACACTATCGCA	60.257	281
RAM0582	chr6	PHNS01001832.1	scaffold14	631163	631416	Unigene1234	(CT)8	ATAGTGGCGATGGAAACAGG	59.955	CCTGGTGTTCACATGATTGC	59.967	253
RAM0583		PHNS01010158.1	scaffold31	272235	272440	Unigene1236	(CGCCGA)4	CCGGTAATCTTCGAAATCCA	59.894	ACGAGCATACAAATCGGGAG	60.096	205
RAM0584	chr4	PHNS01005842.1	scaffold1	5688497	5688613	Unigene1237	(CAC)6	CCGATCTGTTCAGCCTCTTC	59.95	GTGGTGGTGGTGGTGGTG	61.883	116
RAM0585	chr10	PHNS01006792.1	scaffold4	5524412	5524697	Unigene12390	(GTC)6	GTCTGATTCCGAGGCTTGAG	59.95	AGATAAGCGACCCTGGGATT	59.925	285
RAM0586		PHNS01002691.1	scaffold150	64475	64575	Unigene1241	(GA)8	GGAGAGAGAGGCGGAGATTT	59.919	AGCCACGCCATAGAGAAAGA	59.978	100
RAM0587	chr2	PHNS01008662.1	scaffold12	1501011	1501162	Unigene1246	(CT)8	GGCTCTAATACTCCGCCAAA	59.32	GAAGATCAACGGAGCTCACC	59.81	151
RAM0588	chr12	PHNS01007343.1	scaffold5	3301390	3301525	Unigene1246	(CCA)6	GTGAGCTCCGTTGATCTTCC	59.81	ACGAGAGGTTGGAGCTCGT	60.001	135
RAM0589	chr13	PHNS01001025.1	scaffold19	2335111	2335340	Unigene12469	(TGAGGA)4	TGGATTGGATTGAGGAGGAG	60.003	ACACTCATCTTCGCCAGCTT	60.02	229
RAM0590	chr10	PHNS01007953.1	scaffold17	2676921	2677139	Unigene12540	(TTG)6	CTGACGATAACGAACTCGCA	60.011	GGCTGGTGGTAATTTGGAGA	59.933	218
RAM0591	chr10	PHNS01007953.1	scaffold17	1472949	1473119	Unigene12572	(TCC)6	AATCCCTTCACCAGCTCCTT	60.074	AGGGTTCTGAGCACCAGAGA	59.986	170
RAM0592	chr10	PHNS01007953.1	scaffold17	1678464	1678656	Unigene1260	(AG)8	CGATCTCCCTGTTTGCTGTT	60.255	GGACCCAAAACCACATAACG	60.088	192
RAM0593	chr11	PHNS01002540.1	scaffold40	399105	399219	Unigene12602	(AG)8	GGTTTACAATCGGGAGGGTC	60.558	CGTCAGAGACATCATCGTCG	60.426	114
RAM0594	chr6	PHNS01006359.1	scaffold9	2145900	2146009	Unigene12644	(GAGT)5	GAGAGAGAGAGAGTTTGTCTGA	52.965	GGAATCTCCCACCTCTTTCC	59.874	109
RAM0595		PHNS01010158.1	scaffold31	428447	428607	Unigene12648	(TGG)6	GGAGCCAAATGAGAGTCTGG	59.803	CAGTAACGAACGAACAGCCA	59.904	160
RAM0596	chr14	PHNS01006314.1	scaffold11	100060	100274	Unigene12672	(CACTTG)5	AAATGGCGAGTATGGATTGC	59.929	GCATTGCAGTTGCAGAAGAG	59.746	214
RAM0597	chr9	PHNS01001598.1	scaffold2	1222650	1222938	Unigene12696	(ATC)6	TGTTCCGCTTTCTAAATGGC	60.209	TCTTCGCGCCATTATTCTCT	59.945	288
RAM0598	chr8	PHNS01012126.1	scaffold8	1519266	1519530	Unigene12712	(CTT)6	ACGCTCATCCACAGATAGGG	60.096	TCCCTTCAAGGCTAGTCGAA	59.948	264
RAM0599	chr3	PHNS01011683.1	scaffold18	1900371	1900570	Unigene12724	(TCT)6	CAGCTCGGAGGAGATTGAAC	59.95	ACAGAAGCTCAGACATGCCC	60.418	199
RAM0600	chr12	PHNS01010245.1	scaffold20	1561335	1561473	Unigene12741	(GTT)6	CGAAGCGGGATTTGATTGTA	60.961	TTCTACTTCCTTCTTCACGACG	58.65	138
RAM0601	chr8	PHNS01012126.1	scaffold8	1703417	1703711	Unigene1278	(CA)8	CAATCACCAGTCGTAGCGAA	59.864	GGGACCTTCTTTGAGCCTTT	59.691	294
RAM0602	chr5	PHNS01006611.1	scaffold24	1853035	1853188	Unigene1282	(TTC)7	CTCGAGTACGTGTGCGTTGT	59.97	CTTCTCAGTCAAAGCCCAGC	60.134	153
RAM0603		PHNS01006391.1	scaffold329	111486	111733	Unigene1282	(TGT)6	GCTGGGCTTTGACTGAGAAG	60.134	CCTCCAGACAGCGAAAACTC	59.989	247
RAM0604		PHNS01004932.1	scaffold4910	1184	1371	Unigene12830	(CT)9	CCAAAAACGACATTGACCCT	59.83	GAAAGAGACCCGACGGAAAG	61.123	187
RAM0605		PHNS01011125.1	scaffold898	37662	37773	Unigene12864	(ATCA)5	CGACCCTTCTTCAGCTTTTG	59.986	TAATGGGATTTGCTTGCTCC	60.038	111
RAM0606	chr13	PHNS01003683.1	scaffold25	872262	872392	Unigene12875	(GAA)6	AGGATCACCAGACCCACAAC	59.817	AAATCCGCCATTGAAGCTC	60.17	130
RAM0607	chr9	PHNS01012192.1	scaffold6	2437131	2437288	Unigene12918	(CGA)7	TCTCTCCCTTCTTGATGCGT	59.95	CTTGGTGGAGAGCGAGGAC	60.961	157
RAM0608	chr4	PHNS01005842.1	scaffold1	4022702	4022908	Unigene12924	(AT)8	TCCCCTTTTACCCTCCTCTC	59.508	TTGAGCAACATGACTCCGAC	59.837	206
RAM0609	chr6	PHNS01000151.1	scaffold34	1383346	1383624	Unigene12989	(GTC)6	AGCCGGATTAACGATGTGTC	59.962	GATCGATGAGTGGACTCGGT	60.08	278
RAM0610	chr13	PHNS01006891.1	scaffold50	3998066	3998327	Unigene13017	(CAA)6	CTAACTGGCATCACCCATCC	60.34	GCCCAAACGACTCATGGTAT	59.82	261
RAM0611		PHNS01010158.1	scaffold31	494237	494496	Unigene13017	(TCCTG)4	GTGGGTAATGCGGAAAAGAG	59.569	GGGAGGCAAATCATCGTCTA	60.036	259
RAM0612		PHNS01012503.1	scaffold61	426289	426490	Unigene1303	(CT)10	CGTCCTTGATGTCTCCGAAT	60.073	CAAACACCCAATCAGTGACG	60.001	201
RAM0613		PHNS01009386.1	scaffold197	49699	49894	Unigene13038	(GGGCT)4	GATTTGGTTAGAGTCTGTGCTG	56.637	AAGTGGGCAACAAAAACTGG	60.008	195
RAM0614		PHNS01001329.1	scaffold5220	2192	2470	Unigene13052	(AT)8	AAACGCAAGGATGAGTCGAG	60.397	ATGCCCATAGTGGAGAGGAA	59.508	278
RAM0615	chr6	PHNS01000151.1	scaffold34	848065	848254	Unigene13070	(TCT)6	GCTTCAATCCTGATCTCCTCC	60.169	GGAAGCTGATTTGAGAAGCG	60.096	189
RAM0616	chr13	PHNS01006891.1	scaffold50	3908111	3908318	Unigene13083	(TCT)6	ATAAATCCGAGCAGGCTTCA	59.807	CGGAGTGTGTGGTGAAGAGA	59.864	207
RAM0617	chr12	PHNS01007343.1	scaffold5	2418651	2418869	Unigene1310	(GCGA)5	GGGTTGGGTTCTTCATCTCA	59.903	CCCTCCCTCTTCTCTCTGCT	60.088	218
RAM0618	chr8	PHNS01012126.1	scaffold8	4597685	4597919	Unigene13129	(ACCCGA)4(GTC)6	TCCACCAACGCCTCTCTACT	59.867	GTACTTGGCCTTCGCCTTTA	59.361	234
RAM0619	chr14	PHNS01011820.1	scaffold15	1120841	1121132	Unigene1315	(TC)9	TCTGAAACGCACTCAAAACG	60.027	CCCATGTGGATTTTCTGCTT	59.933	291
RAM0620	chr14	PHNS01010418.1	scaffold23	202169	202356	Unigene1316	(AG)8	CTGGTGAGAGGAAAAAGTCA	55.424	TCTCCTCTATTTGGCACCCTT	60.082	187
RAM0621	chr12	PHNS01007343.1	scaffold5	2763967	2764224	Unigene13209	(AAAC)5	GGGTCATTTGGTCTTTTGTG	57.894	ACAAGTGACAACCCCTTTCG	60.005	257
RAM0622	chr6	PHNS01002190.1	scaffold105	314258	314459	Unigene1322	(AG)9	TGGTCTTGCTGAAACGACAG	60.025	CGTCGATTGAGAGACTTCCC	59.803	201
RAM0623	chr2	PHNS01004728.1	scaffold21	1346732	1346924	Unigene13224	(TGAGA)4	GTTTTGCTTTTCGTGGTTGG	60.514	ACCAAACCACTCCTCTGCAT	59.579	192
RAM0624	chr11	PHNS01006870.1	scaffold16	2526259	2526449	Unigene13232	(CT)8	TTTCACAGACAAACGAAGCG	60.027	TGTGTCGAAATGGAGATTCG	59.648	190
RAM0625	chr6	PHNS01001832.1	scaffold14	667848	668020	Unigene133	(AT)8	AAAGGGATAAGTTCGTGGGG	60.18	AACCCAATTGGTCTCTGCAC	59.973	172
RAM0626	chr6	PHNS01001832.1	scaffold14	667848	668102	Unigene133	(AG)9	AAAGGGATAAGTTCGTGGGG	60.18	TTCCATTGCTTGACTTTCCC	60.051	254
RAM0627	chr9	PHNS01001598.1	scaffold2	2604522	2604637	Unigene13304	(AGT)6	GAGGAGAAGACGAAGAAGAAAG	56.595	CGCAAACAACAACCATTCAC	60.011	115
RAM0628	chr4	PHNS01003529.1	scaffold65	403504	403692	Unigene13346	(GTG)6	TTGGGCCTATTTTTGTGAGG	59.931	ACTATTGCTAACGTGCGCCT	59.933	188
RAM0629	chr3	PHNS01003751.1	scaffold7	1956375	1956658	Unigene13358	(ATAA)5	GGGCGGGTCAATACCTAAAT	60.041	AGGAATGTTAGCGTTGCTGG	60.27	283
RAM0630	chr9	PHNS01001598.1	scaffold2	3294161	3294284	Unigene13411	(GA)8	TCATCTGCACGACGAAAACT	59.445	ACCCCTCCGCCACAGAAC	63.491	123
RAM0631	chr2	PHNS01004728.1	scaffold21	2282622	2282873	Unigene13417	(AT)8	GATTTCCTGGAGCCAAATCA	60.014	TGATGGTAACCTGGTCACTCG	60.959	251
RAM0632	chr13	PHNS01003683.1	scaffold25	1710906	1711188	Unigene13465	(TC)9	GGGAATGAAGGTGAGTGGTC	59.359	GGAGAGAGAGGGAGAGAGGC	59.643	282
RAM0633	chr8	PHNS01008711.1	scaffold26	1570485	1570696	Unigene13493	(GGTTC)4	TGTGGAGGCTCTTCCTGAAC	60.386	GCGATTGCCACATTTTCTCT	60.221	211
RAM0634	chr14	PHNS01011820.1	scaffold15	2025281	2025457	Unigene13549	(TA)9	TTTACCCGCTCAAAGGAGAG	59.448	ACACATTTTTCCTCCCTCCC	60.169	176
RAM0635	chr10	PHNS01003580.1	scaffold33	932449	932696	Unigene1362	(TG)11	TCCCCAAACAGAACTCGAAC	60.088	CTCCAACGCCAAGACAAACT	60.291	247
RAM0636	chr2	PHNS01008662.1	scaffold12	1645193	1645482	Unigene13651	(GTG)6	AGGTAGGTCTCGTGGGTGTG	60.026	CATTAGCCCCACCTCTCTCA	60.21	289
RAM0637		PHNS01003416.1	scaffold1103	308	453	Unigene13666	(AG)8	GACTCAGAGACAACCACCGAG	59.892	CTTCGGAGCTCCACTCAAAC	59.989	145
RAM0638	chr7	PHNS01007451.1	scaffold27	466548	466711	Unigene13678	(TTC)6	TGGTAGTACACCAGGCTCCC	59.989	ATTGGGTTTATGGCGAACTG	59.823	163
RAM0639		PHNS01007909.1	scaffold10	405258	405495	Unigene1370	(GAA)6	CGAACAACTCAGTCCCGATT	60.111	TCACAACCTCCAATCCAAGC	61.046	237
RAM0640	chr4	PHNS01005842.1	scaffold1	2007533	2007729	Unigene13735	(TGAG)5	GATGACTTGATCTCCGCCAT	60.042	GCATAGCAATTTCCCTCGAA	60.175	196
RAM0641	chr1	PHNS01012204.1	scaffold174	162379	162646	Unigene13782	(ATCCA)4	ATTTCTCTTCTCTCCGGCCA	61.23	GCCTCGAGTTTTCTAGTCGC	59.222	267
RAM0642	chr13	PHNS01003683.1	scaffold25	785107	785257	Unigene13788	(ATT)6	GTTGGCAAGAGGGTGAGGTA	60.111	CATCAAAACCCCAATCTGGA	60.692	150
RAM0643	chr7	PHNS01007790.1	scaffold38	24944	25088	Unigene13794	(TGTA)5	CACCTTCCTCACTGCTCCTC	59.986	CCCAATCCCCTAACATCTTT	57.849	144
RAM0644	chr9	PHNS01001598.1	scaffold2	4999965	5000252	Unigene13794	(CCT)6	TGGAGTTGGAGTGGTGATGA	60.088	GAGGAGCAGTGAGGAAGGTG	59.986	287
RAM0645	chr4	PHNS01005842.1	scaffold1	1920686	1920816	Unigene13815	(GTG)6	GAATGACGAAGGGTTTGTGC	60.504	CCTCAATCTCCAACTCCCAA	60.042	130
RAM0646	chr8	PHNS01012126.1	scaffold8	4140711	4140931	Unigene1385	(GAC)6	CACCGAGGACTCTCTCAAGG	59.978	CTTCATGCCAAGCTTCAACA	59.988	220
RAM0647	chr10	PHNS01007953.1	scaffold17	1192920	1193218	Unigene1388	(GATCA)4	AGTGGCTAGTGGGTTTGGTG	60.028	GACTGAACGCAGACCACAGA	60.03	298
RAM0648	chr4	PHNS01005842.1	scaffold1	6226920	6227047	Unigene13881	(CCG)7	GAGAGCTACCGACATAGCCG	60	AGGCAAAAAGGAGAAGGAGC	59.962	127
RAM0649	chr10	PHNS01006792.1	scaffold4	3393998	3394240	Unigene13892	(CCA)6	AAATTCGCACTCCACACACA	60.16	GAGTGAGGGTACACCATGTGC	60.447	242
RAM0650	chr8	PHNS01012126.1	scaffold8	2277054	2277255	Unigene1391	(CT)9	ATCACGAAACCCAATCGTTC	59.797	CGAGAAGGACCCACACTTTC	59.697	201
RAM0651	chr10	PHNS01011876.1	scaffold82	47383	47517	Unigene13923	(AG)8	AGAGGACTGAGGACCAACCC	60.504	GATGCTCTCGCTTTGCTTTC	60.243	134
RAM0652	chr8	PHNS01012126.1	scaffold8	2332610	2332736	Unigene13951	(GCA)6	AAAACCCAACATCAACGAGG	59.83	CGATCTTCTTCGGGTTTTGA	60.184	126
RAM0653	chr14	PHNS01010932.1	scaffold118	463025	463132	Unigene13967	(GA)8	TCGTTCTTGTTCATGGCATC	59.654	CGCTTTCTTTCTCATTCCTCTC	59.615	107
RAM0654	chr5	PHNS01003500.1	scaffold125	60634	60799	Unigene1400	(TCC)6	GATCGCACCAGCTTCTTCTC	60.104	GAGGCTGCTCATGTCAATCA	59.95	165
RAM0655	chr4	PHNS01001287.1	scaffold3	403582	403691	Unigene14000	(CCAAT)4	ACACACACAACACGCACGTA	59.695	TTCGTTAGGGTTCGTGAAGG	60.103	109
RAM0656	chr14	PHNS01006314.1	scaffold11	122702	122952	Unigene14084	(GGTGAA)4	CCCCAGAGACTTGGAATCAA	60.042	GATGCTTAGCGGTGGAAGAG	59.978	250
RAM0657	chr10	PHNS01006792.1	scaffold4	1450582	1450714	Unigene14193	(GCAA)5	GCAATTGTGGCAGCATAGAA	59.839	GAAAATGAGATGTTGGTGCG	59.127	132
RAM0658	chr4	PHNS01001287.1	scaffold3	2049417	2049681	Unigene1422	(AGT)7	AACAGGTGAATTTGAACCGC	59.978	AGGGACTAATGGGTCCTCGT	59.817	264
RAM0659	chr7	PHNS01007792.1	scaffold13	2411232	2411333	Unigene14239	(TA)8	AACCAAATCAAGCCGTACAC	57.604	TCATGGGCACGAAACAAGTA	60.111	101
RAM0660		PHNS01004273.1	scaffold49	227596	227793	Unigene14240	(CTC)6	TCGCTCTCTCTCTCCTCGTC	59.969	TGATCAGAAACACCTCCGTG	59.676	197
RAM0661	chr4	PHNS01005842.1	scaffold1	5811305	5811480	Unigene14245	(GTTTA)4	TGGAGGCCCGTAATGAAGTA	60.46	CATAAGCTCTCCACCCCAAA	60.066	175
RAM0662		PHNS01004942.1	scaffold96	396605	396857	Unigene1425	(CGG)6	TCTGCACCTCTTGTTGTTGG	59.873	AGGAGGAGCTCTCCGTCATC	60.902	252
RAM0663	chr3	PHNS01003751.1	scaffold7	3787798	3787911	Unigene14250	(CT)8	ACCCCTCCATTTCCCAATAC	59.881	AGCTTCGTTCTCTCTCTCTGAA	57.697	113
RAM0664	chr14	PHNS01010418.1	scaffold23	2362256	2362405	Unigene1432	(GAGAC)4	CGATCTCCGATAAGATTCGC	59.768	ATCGTTGAGACCGCAGATTC	60.226	149
RAM0665		PHNS01010158.1	scaffold31	1009066	1009342	Unigene14371	(CCA)6	CGATCAGTACCACCACCACA	60.44	CCGCCGTAGCTATTCCTGTA	60.244	276
RAM0666	chr8	PHNS01012126.1	scaffold8	1248056	1248335	Unigene1438	(AT)9	GCCGCTACAAAACTAGCTCC	59.138	GTGGGACCACTTCTCCTCAA	60.088	279
RAM0667		PHNS01007909.1	scaffold10	3088020	3088283	Unigene14399	(GAT)6	GCACGTCTTGCACTGGTAAA	59.911	TAATTTCACACCTCCCAGGC	59.933	263
RAM0668		PHNS01002614.1	scaffold2788	293	589	Unigene14419	(GGC)6	ACGCGTAGAGGTAGTCGTCG	60.474	CAACAGCAGACAGCGAAGAG	59.922	296
RAM0669	chr10	PHNS01007953.1	scaffold17	1228719	1228834	Unigene14431	(AGG)7	GGTGGTGGTGACAGTGACAG	60.045	GAAATCAGCTCTCATTCCGC	59.923	115
RAM0670	chr9	PHNS01012192.1	scaffold6	1369608	1369908	Unigene14441	(TAG)6	GCACAGGTCAACAGCAGAGA	60.187	ATCTTCTTGGGGGTGCTTCT	60.074	300
RAM0671	chr5	PHNS01007664.1	scaffold137	195409	195693	Unigene14499	(AAC)6	AACTTTGGGATGAGGCTGTG	60.111	TTCTCCGGCGACTGTACTCT	60.012	284
RAM0672	chr1	PHNS01011300.1	scaffold41	1375326	1375608	Unigene1452	(AAGGAC)4	AGGACGAGACCATTGGAAGA	59.655	ACTGCTTCCAGAGCTGCTTC	59.898	282
RAM0673		PHNS01007909.1	scaffold10	788722	788876	Unigene1454	(GCAGAG)5	GGTGGTTTTGGAGGGAAAAT	60.032	CACAATCTCTCTCTCTCTCTCC	54.881	154
RAM0674	chr11	PHNS01012166.1	scaffold22	2646902	2647158	Unigene14591	(AG)8	CATCTCCTCGGAATCGAAAA	60.148	GATCCAATCAAAGCGAAAGC	59.791	256
RAM0675	chr7	PHNS01007790.1	scaffold38	350301	350540	Unigene14738	(AATA)5	ATCCGGTGGGGTCTACCTTA	60.569	TGTAGGACGAACTCTTGGGG	60.103	239
RAM0676		PHNS01007909.1	scaffold10	3352094	3352351	Unigene1474	(TG)10	AAGAGATGGTCGGAGCAGAA	59.95	GCAACTGTTGAATCCCACCT	59.973	257
RAM0677	chr9	PHNS01000489.1	scaffold77	776870	777121	Unigene14752	(GA)8	CGTTATGGTTTGTGCGTTTG	60.029	CACAAACCCTCGATTTGGAT	59.79	251
RAM0678	chr6	PHNS01001832.1	scaffold14	399923	400180	Unigene14817	(GAA)6	AGCTGCAGATGTTGCTCAGA	59.887	TAGCTTGTTCCACGGGATCT	59.694	257
RAM0679	chr5	PHNS01006611.1	scaffold24	723228	723400	Unigene14839	(GA)8	GCTGGGAATATGAGTGAGTGAG	58.817	CCGAAAACTGAGCCAAAAGA	60.357	172
RAM0680	chr13	PHNS01006891.1	scaffold50	3980769	3981045	Unigene14845	(AGC)6	TGATGCAGCCTCAAATCATC	59.763	ATGTACGGCTTATTCGCTGG	60.117	276
RAM0681	chr7	PHNS01007451.1	scaffold27	1132335	1132545	Unigene14850	(GA)9	TTGATAGGCCTAAGCTCGGA	59.938	CCTGTTGTTGGTGGTCCTCT	60.002	210
RAM0682	chr13	PHNS01003683.1	scaffold25	1821917	1822194	Unigene14857	(TGT)6	GGTCCAGACGACAGTGAGGT	60.161	CCCTCTCACCATGGCTTTTA	60.066	277
RAM0683	chr4	PHNS01005842.1	scaffold1	4655122	4655357	Unigene14860	(AAGA)5	CGGTTTCAGAGAGAGAAAATGG	60.234	GTGATTTAAAGCAAAGGCGG	59.72	235
RAM0684		PHNS01012503.1	scaffold61	116717	116841	Unigene14873	(TA)8	TTCTATCACACCTGCACCCA	60.112	TCGAGACATGGCTTTGATTG	59.799	124
RAM0685	chr1	PHNS01008109.1	scaffold132	473483	473594	Unigene1493	(AAATC)4	CGCATGAGTCGAGTTCAAAA	59.988	AGCTCAGGCTGCTCTCTTTG	60.035	111
RAM0686	chr8	PHNS01012126.1	scaffold8	1630482	1630778	Unigene14957	(AGA)6	ACAAAGCCCACAAGAAGAGG	59.328	CTCATATCCTTCGCTGCTCC	59.939	296
RAM0687	chr14	PHNS01006314.1	scaffold11	3475560	3475803	Unigene14978	(CACAA)4	ATTGGGTTCTCTTGGAGCCT	60.074	AGGAGAGTGCAGAGCAGAGC	60.041	243
RAM0688	chr10	PHNS01006792.1	scaffold4	4646743	4646928	Unigene1500	(CGA)8	CAACACTCGAAAACCCTACTGA	59.281	CACCGCCGTAAGCCTTATTA	60.109	185
RAM0689	chr10	PHNS01006792.1	scaffold4	2780965	2781217	Unigene1500	(ACT)6	CATGAGCCGGTTAAACCCTA	59.953	GGTTCGTATGACCTTGCCAT	59.82	252
RAM0690	chr12	PHNS01007343.1	scaffold5	4800811	4800968	Unigene15025	(AG)8	CGGATAAAGCTGGTTCCAAA	60.067	CCTTCTTCTCGATCTCTCCG	59.112	157
RAM0691	chr11	PHNS01006870.1	scaffold16	712593	712798	Unigene1503	(TCT)6	CTTGACCACTTCACATTGCG	60.301	CGTCATGTGCGTGAAAGACT	59.905	205
RAM0692	chr13	PHNS01001025.1	scaffold19	1523230	1523406	Unigene1505	(GAA)6	AAGGAGAGGCCGAAGAAGAC	59.957	CAGAACTCCTCCTTCCACCA	60.229	176
RAM0693	chr9	PHNS01001598.1	scaffold2	4078006	4078135	Unigene1505	(ACA)6	GGGAAGCAGAGACCACAGAG	59.986	GTGTTCTGGCTTCCTTGCTC	59.997	129
RAM0694	chr10	PHNS01006553.1	scaffold42	1421954	1422239	Unigene1507	(CT)8	CCCCCTCACAGTCAAGTCAT	59.962	GAGACAGAGACAGAAGGCGG	60.135	285
RAM0695	chr10	PHNS01006553.1	scaffold42	1421854	1422151	Unigene1507	(ACATC)5	TATGCCAGCATCGAGACAAG	59.972	GCAGTGGAACCGAGAGAGAG	60.135	297
RAM0696	chr9	PHNS01001598.1	scaffold2	3271514	3271658	Unigene15075	(AGA)6	CAACAAAACACAGGCCAAGA	59.734	GCTCATTTCCTTGTCTTACCG	58.847	144
RAM0697	chr11	PHNS01012166.1	scaffold22	2837990	2838118	Unigene1508	(CATTGG)4	AAGCACTTGCACTGCCACTA	59.664	GTGGCCTTTCAGTGGATTGT	59.973	128
RAM0698	chr11	PHNS01012166.1	scaffold22	2838098	2838298	Unigene1508	(TCTCCA)4(ATCAC)4(CT)8	ACAATCCACTGAAAGGCCAC	59.973	GCAGTGGAACCGAGAGAGAG	60.135	200
RAM0699	chr11	PHNS01012166.1	scaffold22	2838098	2838320	Unigene1509	(TCTCCA)4(ACA)6	ACAATCCACTGAAAGGCCAC	59.973	GTGTTCTGGCTTCCTTGCTC	59.997	222
RAM0700	chr9	PHNS01005467.1	scaffold60	936779	937003	Unigene15152	(CT)8	CTCTCAACCCCAAGTTTCCA	60.081	GAAGTCAACCCGGCATCTAA	60.074	224
RAM0701	chr9	PHNS01001598.1	scaffold2	4821531	4821822	Unigene15154	(AT)8	TCAATGGAAGCTCTGAGCAA	59.673	GATGCGACACAAAGCAGAAA	59.995	291
RAM0702	chr5	PHNS01006611.1	scaffold24	728111	728359	Unigene1520	(ATG)7	CAATTGGGAATTGGAGGGAT	60.881	CCCTAATCGTCCCATCAAGA	59.887	248
RAM0703	chr2	PHNS01003937.1	scaffold35	1103386	1103673	Unigene1521	(AT)8	TCGCCCCATAATCACCTATT	59.254	TTCGAGATCATTCGCTTCCT	59.917	287
RAM0704	chr12	PHNS01007343.1	scaffold5	4212286	4212485	Unigene1523	(AT)11	GGACGGAGGAGGAAGAGAAG	60.328	CAATCCTCTTTCCAAACCCA	59.903	199
RAM0705	chr10	PHNS01006792.1	scaffold4	5998130	5998377	Unigene1525	(AGAAG)4	GACTTGGGATTTGGGGATTT	59.996	ACAAAGGACAAACGCAAAGC	60.292	247
RAM0706	chr9	PHNS01001598.1	scaffold2	1795908	1796121	Unigene15278	(CGCCAT)4	GAGCAGGGTCATAGGCTCAC	59.834	CTCTTCTCCGGCAACTTTTG	59.986	213
RAM0707	chr9	PHNS01012192.1	scaffold6	3974777	3975033	Unigene15282	(GCG)6	CAAGCTCTCCTCAGAAACCG	60.126	GGAAGCTGAGAGATCTGTTCGT	60.023	256
RAM0708		PHNS01007837.1	scaffold80	409242	409519	Unigene1529	(CGC)6	ATTCCTCTCCTTCCTCAGCG	60.862	ATTGAACAGAGCCACAAGGC	60.263	277
RAM0709	chr3	PHNS01010588.1	scaffold1819	2823323	2823582	Unigene1532	(GAA)7	ACCCTAATCCGATCCAGAGG	60.285	GAATCATCCACCGTACGACC	60.203	259
RAM0710	chr6	PHNS01006359.1	scaffold9	3552257	3552482	Unigene1534	(AG)9	CGGCAAGAGAGAGCCTTTTA	59.724	GAAGGCAGTGAGGAAGATGG	59.803	225
RAM0711	chr10	PHNS01004041.1	scaffold44	145103	145401	Unigene15375	(TC)8	CATTTCTCCTCAACCCTTCG	59.665	TGCTTCTTCTTCTCTTTGCG	58.528	298
RAM0712		PHNS01010158.1	scaffold31	1009683	1009935	Unigene15398	(CTG)6	GGTTGAAGACAAGAGCTCGC	60.142	GGGCCCGTTTTCTACCTTAG	59.96	252
RAM0713		PHNS01007909.1	scaffold10	2558092	2558246	Unigene15416	(TG)8	AGGGTGTTGCTAGGCTTGAG	59.496	CCACAACACAACACAACAAGC	60.104	154
RAM0714	chr4	PHNS01001287.1	scaffold3	5130555	5130655	Unigene15455	(AG)8	CATGGAGGAGAGAATCGGAG	59.755	AAAACCCTCCAAAATCCGC	61.169	100
RAM0715		PHNS01007909.1	scaffold10	1029019	1029295	Unigene1548	(GCC)6	ATCTCTGCTCCACCTCCTCA	59.945	AGTACTTGAAGGCGGCTCAG	59.639	276
RAM0716		PHNS01007909.1	scaffold10	1028726	1029020	Unigene1548	(CCG)6	CTGGATCATTCCCAACTGCT	60.073	TACAGGCAGTACCACCACCA	60.025	294
RAM0717	chr10	PHNS01006792.1	scaffold4	3238542	3238783	Unigene15559	(AG)8	CGAGCGGCGTTTAGAAATAG	60	TGGTTCTTTCTTTCCGCTTC	59.429	241
RAM0718	chr9	PHNS01012192.1	scaffold6	1414254	1414447	Unigene1557	(TCG)6	AAATCTCGTCCTTCTTGGCA	59.813	ACGTCGTACATGGACAAGCA	60.183	193
RAM0719		PHNS01000748.1	scaffold100	503277	503513	Unigene1558	(AT)10	ACCAAGTGGTGATCAGAGCC	60.12	GGCAGTTTGAAGGAATTGGA	60.051	236
RAM0720	chr7	PHNS01007792.1	scaffold13	187525	187732	Unigene15581	(TAGA)5	GCCTTGGGGAAGAGTAGTCC	60.074	CACCAATGCCTAGAGCACAA	59.864	207
RAM0721	chr1	PHNS01011300.1	scaffold41	551103	551275	Unigene156	(TCGA)5	CGCTCCTTCTCTCTCCTCGT	61.2	TCCTCCGAGTTCGATACGAC	60.218	172
RAM0722	chr10	PHNS01007953.1	scaffold17	902112	902373	Unigene15651	(GA)9	CTCTCATTCTCTCGCGCTTT	59.859	TGAGAGGCTTTTCTTTCCGA	60.066	261
RAM0723	chr6	PHNS01006359.1	scaffold9	527233	527533	Unigene1566	(TCT)6	CAACCAACCAAATCCATTCC	60.029	TACTCGCCGAGGAAGAGAGA	60.232	300
RAM0724	chr6	PHNS01006359.1	scaffold9	527234	527369	Unigene1566	(AAAAT)4	CCAACCAACCAAATCCATTC	60.029	GAAGGATCACAGGCTTGGAA	60.195	135
RAM0725	chr7	PHNS01010969.1	scaffold716	37476	37723	Unigene1568	(TCT)6	CAAGATTGCGACGAGAAACA	59.988	TCGAGAGCGAAATAGAAGGC	59.691	247
RAM0726	chr6	PHNS01002815.1	scaffold37	476863	477014	Unigene15692	(CAGAG)5	AAGCTAGGGTTTTTGCGTGA	59.883	CTTTGGAATCAAACCCCTCA	59.903	151
RAM0727	chr4	PHNS01005842.1	scaffold1	532581	532807	Unigene15727	(GAATC)4	TCGCGAGGAGAGAGAGAGTC	59.969	CTCCGATAATTTCGATTCGG	59.502	226
RAM0728	chr1	PHNS01000838.1	scaffold63	442819	443067	Unigene15734	(TC)8	CAGAGCAGCAACAAGACGAG	59.922	CCCCAATGCAGATTCAATGATG	64.572	248
RAM0729	chr4	PHNS01008384.1	scaffold66	926503	926716	Unigene15752	(ATCA)5	GAGGTCCATGGGACTCAAGA	60.048	CGAGCATTGTTCCCCATTAT	59.784	213
RAM0730	chr8	PHNS01012126.1	scaffold8	4731698	4731883	Unigene158	(AGGCAG)4	TAATTTAGTTTCCGCCGTGC	60.095	CTCTACCAAACAAAAGCGCC	59.883	185
RAM0731	chr7	PHNS01007790.1	scaffold38	158345	158540	Unigene1590	(GCTAA)4	TCCGAGTTTGGACAGTTGAA	59.262	AGGCAGAGGCAGAGAGTGAG	59.883	195
RAM0732	chr2	PHNS01003937.1	scaffold35	808022	808178	Unigene15972	(GT)8	TTCACGCACGTAATCCAATG	60.523	CCCAGGTGTCTCCTTCACAT	59.962	156
RAM0733	chr5	PHNS01003500.1	scaffold125	123084	123363	Unigene1600	(GTG)6	TGTCTCCCATTCTCAGTCCC	60.048	AGCACTAGCACAACCCCAAC	60.179	279
RAM0734		PHNS01007923.1	scaffold3412	815	935	Unigene16040	(AG)8	GTCCTCGCGCAGTAGTGG	60.58	CTTTCTCTCGATCACTCC	50.138	120
RAM0735	chr14	PHNS01011820.1	scaffold15	2467435	2467566	Unigene16042	(AG)8	GGCGAGAGCAGAAGAGAAAA	59.836	CCGTTTACCAAACACTCCCA	60.776	131
RAM0736	chr12	PHNS01007343.1	scaffold5	2680150	2680330	Unigene16119	(AG)9	CGATGGTGACTCAGCTTCAA	59.984	CTCTCTCTTCTCTCTCTGCCG	58.657	180
RAM0737	chr2	PHNS01004728.1	scaffold21	1807775	1807912	Unigene16131	(GCC)6	ACTAGCGAGCCCTAGTCCG	59.607	GGGAAACCCTTGACCTTAGC	59.94	137
RAM0738		PHNS01011891.1	scaffold266	31741	31941	Unigene16137	(TTG)6	TCACGTGAATTGCTTGGGTA	60.111	TTTTCATTCCAACCCCAGAC	59.767	200
RAM0739	chr10	PHNS01006792.1	scaffold4	2761811	2761989	Unigene1614	(TCT)6	CATTTTCATCCTCGGCAGAT	60.036	AAAAAGGCCACTGAGGAGGT	60.11	178
RAM0740	chr8	PHNS01012126.1	scaffold8	525553	525723	Unigene16164	(TGT)6	GTTCTGATCATTAGGCTGC	53.257	AAGGGACCCAAATAAATGCC	60.02	170
RAM0741	chr12	PHNS01007343.1	scaffold5	3602929	3603226	Unigene16172	(CAT)6	GGAGATCATGCTTCAACGGT	60.081	GGTTTGGCGTCTTTTGATGA	61.012	297
RAM0742	chr1	PHNS01010885.1	scaffold85	832175	832324	Unigene16231	(AGCCG)4	TTCCTCGCAAGAAACGACTT	59.993	TTGAAGCCTTCCCAGCTTTA	59.953	149
RAM0743		PHNS01008903.1	scaffold134	279153	279411	Unigene1624	(GCG)7	GACTTGGCCGTCTTCTTCAT	59.288	CACCAGCATGGACACAAAGT	59.597	258
RAM0744		PHNS01008257.1	scaffold1713	21351	21551	Unigene16252	(AC)9	TTCCTCGTACAACACAGCGA	60.449	TCTTGCTTGCTTTCTTGGCT	60.27	200
RAM0745		PHNS01012304.1	scaffold47	862078	862376	Unigene16268	(AGAA)5	CCATCAGTATCGCCATTCCT	59.917	TTCTTTGCTAAGCAGGCCAT	59.982	298
RAM0746		PHNS01007909.1	scaffold10	919535	919829	Unigene16285	(GGTTC)4	TGCATGTTGGAGTGATTGGT	59.967	GCAAATGGGTGGTCTCTTGT	59.973	294
RAM0747	chr3	PHNS01005672.1	scaffold86	38827	38993	Unigene1631	(TC)8	AGCAAGCCCTTTCGTAGACA	60.015	TCGAAAAAGACGAAGGAAGG	59.424	166
RAM0748	chr13	PHNS01003683.1	scaffold25	634543	634755	Unigene16316	(GA)8	TGAAGATGTGACCAAGGGTG	59.52	CGGAGAATGCCTCTCTCAAG	60.088	212
RAM0749	chr6	PHNS01006359.1	scaffold9	868141	868297	Unigene16431	(TA)8	CTCTCTTGCTAGAAAGGTCT	50.633	AAAGGTTTGCCCAGAAAGGT	59.976	156
RAM0750	chr1	PHNS01011300.1	scaffold41	610528	610743	Unigene16529	(AC)9	GAAACTGAATCCCATCCGTG	60.317	GGCTTTGGTGTCCTTGAGAA	60.232	215
RAM0751		PHNS01010743.1	scaffold146	198864	199154	Unigene16593	(AAG)6	TGAAGAACAGCCCTGTGTTG	59.873	TTGAGCCCTCTCATCTTCATC	59.376	290
RAM0752	chr3	PHNS01003751.1	scaffold7	1586352	1586645	Unigene16629	(AAAC)5	TTTGTACCTCGCTTTTCGCT	60.018	GATGGTGCAGGAGTTCGAGT	60.269	293
RAM0753		PHNS01008903.1	scaffold134	444173	444441	Unigene1665	(GAG)8	TCTTGAGCTCGTCTTGGGTT	59.989	CTCAAGTCCTTCTCCAACGC	59.989	268
RAM0754	chr4	PHNS01005842.1	scaffold1	1601226	1601468	Unigene16650	(AG)8	TTCTCTTTCTCAACCGCCAT	59.813	GCGTCGCTCCTATGCTACTT	59.643	242
RAM0755	chr3	PHNS01011683.1	scaffold18	1072009	1072170	Unigene1667	(GAATTG)4	GAGAGAGAGAGAGAGACACAGA	52.874	GTGGTATGAGCGGGAAAAGA	60.074	161
RAM0756	chr10	PHNS01006792.1	scaffold4	1215291	1215496	Unigene16678	(TTG)6	CACATTCCCTTTCTTTGGGA	59.903	TGAAGTAGTGGGTGTGGCAG	59.745	205
RAM0757		PHNS01004273.1	scaffold49	257337	257591	Unigene16687	(TCT)6	ACTTTCCAAGCATGCAATCC	60.081	GCGTCTACCTCCGTGAAGTC	59.874	254
RAM0758	chr14	PHNS01006314.1	scaffold11	2587306	2587483	Unigene1672	(AT)11	TTGTCGGAGAAGGGAATGTC	60.05	ATCACCATCTTCCTCATCGC	60.042	177
RAM0759	chr13	PHNS01001025.1	scaffold19	2640127	2640377	Unigene1673	(TC)8	CCACAAGAGCAAGACTGCAA	60.175	ATCAGACCCCTCGTCTCCTT	60.073	250
RAM0760	chr2	PHNS01008662.1	scaffold12	2080188	2080479	Unigene16745	(GCCGAA)4	GAGAAGGCCATTCTTCTCGG	61.23	CAGATTGAAACTGAGCTGCG	59.74	291
RAM0761	chr12	PHNS01005956.1	scaffold73	368040	368237	Unigene16746	(TC)8	TTCGATAGCTCCAAAAGCGT	59.982	TCTTCATCGCTCCCCTCTAA	59.91	197
RAM0762	chr9	PHNS01012192.1	scaffold6	4062180	4062312	Unigene16767	(AAATA)4	CAGTAGCTGGAAAATGACAACG	59.807	CTGTTTCGACCGTTTTTGGT	60.008	132
RAM0763	chr9	PHNS01012192.1	scaffold6	4403485	4403672	Unigene168	(TAA)6	AGTGTTGTTGGGAAACCAGC	60.012	CACAGGAAGGACTCTCTCGG	59.978	187
RAM0764		PHNS01007909.1	scaffold10	785446	785704	Unigene1681	(GTA)8	AAAGCAAACGCTCTCTCTCC	58.817	CTTGAAGAGGAACAGCGTCC	59.989	258
RAM0765	chr8	PHNS01012126.1	scaffold8	2586833	2587090	Unigene16851	(TC)8	GTCCCAAACAAACCACAACC	60.111	GAATTTCGGCGATGTGATCT	60.043	257
RAM0766		PHNS01001074.1	scaffold218	127262	127429	Unigene16854	(CGG)6	AGTGTCGGAGTCGCAAGC	60.146	AAGAGCAATCAAACCTCACG	57.951	167
RAM0767	chr9	PHNS01012192.1	scaffold6	4882762	4882916	Unigene16901	(GA)8	AGATTGCGCTGAGACAAAGC	60.688	TGACAACGTTTTGAGACCCA	60.128	154
RAM0768	chr13	PHNS01005740.1	scaffold39	352323	352531	Unigene17043	(TC)8(ACC)6	GCTTGGACCAAAGTCAACCT	59.187	TTGTGCTGGGTATGGAAACA	59.964	208
RAM0769	chr8	PHNS01007591.1	scaffold81	729154	729303	Unigene1708	(ATA)7	TGCTCAACTGCATAGCCATC	59.979	ATTGTTAGCGAACATTGGGC	59.967	149
RAM0770	chr4	PHNS01006012.1	scaffold92	506326	506548	Unigene17110	(TATTT)4	ATGAGGATCTCTCTCCCGGT	60.035	AACCCGCTACAGCGGTAATA	59.63	222
RAM0771	chr10	PHNS01007953.1	scaffold17	1309145	1309267	Unigene1713	(AG)8	GAAGTGATTCCCGGTCAGAA	60.05	CCCAACTCAACCGTCTCTTC	59.697	122
RAM0772		PHNS01006706.1	scaffold129	327669	327881	Unigene1714	(CGC)6	CCCCCTACTACTCCGGCTAC	59.976	CTTCAACCCTTCTTCGATGG	59.665	212
RAM0773	chr9	PHNS01001598.1	scaffold2	354854	354999	Unigene1715	(TC)8	CTTCGTTCCAGCCACTAAGC	60.015	TTCCTAATGTGGCAGTTCCC	59.933	145
RAM0774	chr9	PHNS01001598.1	scaffold2	3968000	3968124	Unigene17165	(TC)9	TGGTTTGACCTTCCTACCGT	59.449	TGGATGTGAAAAGGAAGGTG	58.541	124
RAM0775	chr3	PHNS01003751.1	scaffold7	2198425	2198724	Unigene17185	(AAT)6	ACCGGGAAGAACTGACAATG	59.966	CTTCGTGGTTGTGGTTGTTG	60.041	299
RAM0776	chr3	PHNS01003751.1	scaffold7	2198632	2198736	Unigene17185	(AAC)6	GTCCTCCAGCGATTTGACAT	60.081	TCAAATCTTCGTCTTCGTGG	58.847	104
RAM0777	chr2	PHNS01004728.1	scaffold21	3387730	3387912	Unigene17201	(TCATAA)4	CCAAATCTGGTGCTGGACTT	60.111	CCAAAATGGACTCAGCTTCC	59.67	182
RAM0778	chr4	PHNS01005842.1	scaffold1	1994610	1994817	Unigene1726	(TTTTCG)4	ACGACAAGAGCAAGAGCCAT	60.02	GCAAATGGTGCACATGTAGG	59.995	207
RAM0779	chr3	PHNS01007075.1	scaffold84	338507	338686	Unigene17290	(CGG)6	TGTGCTGAGAGACTTAACGGC	60.586	ACAACAACATGGTGGCTTTG	59.465	179
RAM0780	chr13	PHNS01003683.1	scaffold25	652164	652438	Unigene1730	(TC)8	TGAGACCAACATTAAGCCCC	59.933	CAGCAAAGACCATCCTCCAT	60.073	274
RAM0781	chr13	PHNS01002615.1	scaffold29	771938	772042	Unigene17325	(ATTTT)4	GTGTGGGAAGTGGAAAATGG	60.21	GATTCCTTGTGCCCACCTTA	59.933	104
RAM0782	chr5	PHNS01006611.1	scaffold24	822168	822269	Unigene17347	(CT)8	TCCTCAGCTGGGTTTTCAAT	59.67	GAGAGTGCAAGTTCTTCAGAGG	58.335	101
RAM0783	chr12	PHNS01010245.1	scaffold20	2878675	2878812	Unigene17395	(AAT)7	TGTTGTCGTGGTTTCCTCAA	60.128	TCAAGACCACAAACCCACAA	59.976	137
RAM0784	chr14	PHNS01006314.1	scaffold11	3736645	3736931	Unigene1740	(AGTG)5	AGGAAGTGGACGGTGTTTTG	60.005	GGGGCAAATGATAGGGAAGT	60.152	286
RAM0785	chr10	PHNS01007953.1	scaffold17	2944965	2945247	Unigene17431	(TTG)6	CTTCCAAAGCCTCACTCTCG	60.126	CTATCGCAGCTCAGCCTGTT	60.699	282
RAM0786		PHNS01005561.1	scaffold1340	4722	4955	Unigene1744	(CAC)7	TCTGTGGAGCATAGGCATTG	59.823	TGGTGGTGATCAAGAAGCTG	59.831	233
RAM0787	chr2	PHNS01003937.1	scaffold35	1179833	1180106	Unigene1749	(CTG)7	GTCACCACCAATTCGCTCTT	60.119	GGAACACTTGCCCACTTCAT	59.973	273
RAM0788		PHNS01007839.1	scaffold1125	272	388	Unigene17534	(CCGTCA)4	CTTCATGGCCTTCGTCTCAT	60.218	AAACCATCTTGGTGACGAGG	59.966	116
RAM0789		PHNS01009306.1	scaffold12558	124	301	Unigene17546	(CAA)6(TACCAG)4	CCAACAATGGCAACAACAAG	60.004	ACAGTTGGTGGTGGTGATGA	59.846	177
RAM0790		PHNS01011211.1	scaffold965	14029	14189	Unigene17557	(CT)9	CTCTTCTCAACTCTCTGTTCCT	54.57	GCGAGTCAAGTTTGGTTTCC	59.717	160
RAM0791	chr12	PHNS01010245.1	scaffold20	1326808	1327062	Unigene17583	(GATCTT)4	GAGCGTAAGATCCAAGCCAG	59.978	AGCAGAGCTTGTTTGATCAGG	59.63	254
RAM0792		PHNS01011894.1	scaffold1823	7085	7352	Unigene1759	(TC)8	ACGGCCTTTGGTCTTCTTCT	60.247	CCACGTCGAGTTCATTTCCT	60.111	267
RAM0793		PHNS01009870.1	scaffold4950	878	978	Unigene17593	(ATT)6	GATCACGGCCTTCTCATCAT	60.042	AACCCTAGCCAAAGTCTCAAAC	58.827	100
RAM0794	chr9	PHNS01000489.1	scaffold77	520468	520588	Unigene17612	(GA)8	CTTCGGCTCTCTCTCAGCAC	60.431	CAGCTTCTTCGCTTCTGCTT	60.037	120
RAM0795	chr4	PHNS01001287.1	scaffold3	2532417	2532554	Unigene17617	(TCG)6	GCTTTGTTCTCGAAGCCATC	59.962	TTCTTGAACGGGTCCTTGTC	60.088	137
RAM0796	chr4	PHNS01001287.1	scaffold3	2155907	2156052	Unigene17633	(TTC)6	TCCAATAGGGGTTTTGGATG	59.617	AAGCTCAACTTCAAAGGGTCTG	59.922	145
RAM0797		PHNS01003309.1	scaffold95	57904	58173	Unigene17733	(CAC)7	GGTGAATGGCTTCCTCATGT	59.934	AGAGCGGTTTGTCGTGATCT	59.874	269
RAM0798	chr6	PHNS01002815.1	scaffold37	380631	380771	Unigene17886	(TA)8	CACCCTCTTATCATCGTCCC	59.361	CAGGGTGACTCGGAAAGGTA	60.103	140
RAM0799	chr4	PHNS01001287.1	scaffold3	3217099	3217369	Unigene1791	(TC)8	ACTTTGCGCGCCACTGAC	63.602	ATATACAGGGCTCGTGGTCG	59.978	270
RAM0800		PHNS01001122.1	scaffold544	25107	25219	Unigene17993	(GAG)6	CAATCGCAGTTTCGTGAGAA	59.988	AAGTTGTCGAAACCACGCTC	60.299	112
RAM0801	chr11	PHNS01012166.1	scaffold22	2708156	2708333	Unigene1801	(GGT)6	GGGTCTCTGTCCAGTGTGGT	60.006	TTCTGGCGAGAAGGACTCAT	59.95	177
RAM0802	chr10	PHNS01011876.1	scaffold82	454317	454491	Unigene1802	(ATA)6	GGAATATTCTCTCCCTCGGC	60.003	CAAGGTACCAGGCCATGACT	59.989	174
RAM0803	chr9	PHNS01001598.1	scaffold2	3414441	3414710	Unigene1803	(CTAATG)4	CAAAATGGTCAAAGCCCAGT	59.971	ATTTAGTTGCCACCAGCACC	60	269
RAM0804	chr9	PHNS01001598.1	scaffold2	1087324	1087563	Unigene1804	(CAG)6	TAACTATCACCTGGTCCGCC	59.955	AGAGGTGGTGCTTATGGTGG	59.989	239
RAM0805	chr9	PHNS01012192.1	scaffold6	1263517	1263687	Unigene18118	(AG)9	GAGAGAAAGCTCCGAGACGA	59.827	CTTATCGCTGGAGATGGAGG	59.79	170
RAM0806	chr10	PHNS01011876.1	scaffold82	347435	347573	Unigene1819	(GCTC)5	GAGAGAGACAGAGAGAGAGAGC	54.294	TCAGATCTGTGGGGCTTTTC	60.195	138
RAM0807	chr10	PHNS01006553.1	scaffold42	1458745	1459036	Unigene18196	(GGAGAG)4	GGCATCAACACTCCAAACCT	59.973	CTAATCGCTCCTCGGAAATG	59.801	291
RAM0808	chr7	PHNS01006913.1	scaffold72	50584	50807	Unigene18227	(GA)8	GACAGCTCTTCATTAGCGCC	60.125	GTAGGGTTTCGGAGGCTGAT	60.464	223
RAM0809	chr14	PHNS01006314.1	scaffold11	2832471	2832712	Unigene1823	(GA)8	CCAGGACGACACCTTCCTTA	60.103	CGAATACCCTCCTCTCTCTTT	56.666	241
RAM0810	chr2	PHNS01004728.1	scaffold21	2090997	2091268	Unigene18292	(GA)9	GCGAAGAAGACGAAGTGAGG	60.134	TCTCTCTCTAAAACCAGAAGGC	57.004	271
RAM0811	chr3	PHNS01003751.1	scaffold7	948455	948744	Unigene1833	(GCT)7	TTTGCTCCTCTGTTGGTTCC	60.232	GGGAGCGAAATGATTGAAGA	60.155	289
RAM0812	chr14	PHNS01006314.1	scaffold11	2789257	2789508	Unigene18441	(CTT)6	TTCAAGAAAACCCACTCGCT	59.853	ACCAAACACTGCAAAAACCC	59.875	251
RAM0813	chr6	PHNS01001832.1	scaffold14	2167854	2168064	Unigene18442	(TC)8	TTTTCACTGGCTTGCTGTTG	60.027	TTCCATTTGTAAGTGCGTGC	59.735	210
RAM0814	chr5	PHNS01006611.1	scaffold24	187278	187563	Unigene1845	(CTGTTT)4	CGAGAGGAATGAAGCCGTAG	59.971	AATCCGGACTCGAGAAACCT	60.074	285
RAM0815	chr8	PHNS01004769.1	scaffold54	904901	905129	Unigene18461	(TTGGCG)4	CATGGTTCAATTCCCTCACC	60.173	GACGGGATTCTCTCTCCTCC	60.157	228
RAM0816	chr8	PHNS01004769.1	scaffold54	903786	903905	Unigene18461	(CGA)6	GGAGGAGAGAGAATCCCGTC	60.157	AATGGAAGCTGAGCGAAGAA	60.096	119
RAM0817		PHNS01007909.1	scaffold10	1031102	1031318	Unigene1848	(TCT)6	TCAATCCTGGTGTGATGGAA	59.893	AGCTGAACGTGCTGTTGATG	60.056	216
RAM0818		PHNS01007909.1	scaffold10	1029998	1030183	Unigene1849	(GTG)7	AAGGTGTGTTGTTGCGGC	60.733	ACTCTGGTGCTGATGAACCC	60.12	185
RAM0819	chr12	PHNS01007343.1	scaffold5	4366342	4366622	Unigene18570	(GGTCGC)4	AGGTTGATGGACCTGACTCG	60.112	CAACCCACACACACACAACA	59.923	280
RAM0820	chr12	PHNS01007343.1	scaffold5	4248060	4248210	Unigene1865	(AG)9	AGGTGATCTTGTTGGGGTTG	59.82	CTTCCACTTTTTCTGGGCAC	59.711	150
RAM0821	chr8	PHNS01008514.1	scaffold30	419263	419464	Unigene18653	(AG)8	GAGAGGGTTGAGCGAAACAG	59.989	TCTCTCATATCGAAACCGGC	60.177	201
RAM0822	chr6	PHNS01000151.1	scaffold34	479268	479420	Unigene18676	(GA)8	CTGTTTTCATTTCTCGTCCG	58.352	GCGTGTTCAATAGCTTCGGT	60.278	152
RAM0823	chr13	PHNS01005740.1	scaffold39	1166310	1166571	Unigene18685	(AGTGTG)4	CGTAGCAGTCGAGCTTCAGA	59.49	ACCAAAACATTCCGATTCCG	61.969	261
RAM0824	chr3	PHNS01003751.1	scaffold7	3886357	3886537	Unigene18695	(TGAAT)4	TTGGTGGTGAGTGAGTGAAGA	59.294	GTCAAAACCGTCGACCAAAT	59.836	180
RAM0825		PHNS01012503.1	scaffold61	101087	101386	Unigene1870	(AGGAT)5	TGCGCAGGTCTATCCTTCTT	59.978	AGCAAAGACTTGCCGATACC	59.34	299
RAM0826	chr5	PHNS01006611.1	scaffold24	1970223	1970521	Unigene1871	(TCT)6	ATCCCCGCTTTTTGACTTCT	60.074	AGACGAAGTGGCTACCGAAA	59.875	298
RAM0827	chr5	PHNS01006611.1	scaffold24	1970153	1970438	Unigene1871	(CTT)7	CTGAGGCCGGGATAGAGATA	59.244	GGGCCGATGATGATTCTAAA	59.862	285
RAM0828	chr5	PHNS01006611.1	scaffold24	1973080	1973369	Unigene1871	(AAG)6	GTTGCACTGGTTTAGGGCAT	60	CACGCTGAGCTTCATTCTCTC	60.292	289
RAM0829	chr10	PHNS01006792.1	scaffold4	339464	339585	Unigene18809	(TG)8	GCTCAGATTTTGTTCAGGTGC	59.874	CCGAATTCTTATTCCCAGCA	60.031	121
RAM0830	chr5	PHNS01008720.1	scaffold36	719145	719416	Unigene1888	(TCGAGC)4	TCGGAGAGTAGCGGTAGTGG	60.41	CGAGATTTGGAAGCGAAGAG	60.088	271
RAM0831	chr13	PHNS01001025.1	scaffold19	2892286	2892451	Unigene1891	(CT)8	ACCTCGTTGAACATTTTGGC	59.978	GTCGCAGTCGGGTTAGAGAG	60.012	165
RAM0832		PHNS01002330.1	scaffold148	63206	63407	Unigene18956	(GGA)6	CGCACTTGTACTTGTTCCGA	59.904	AGTCCACAAACACCAGCTCC	60.159	201
RAM0833	chr2	PHNS01010263.1	scaffold62	121592	121884	Unigene18959	(CGGTTC)4	TCGAAAGTCAATTGTCGCTG	59.988	TAGGCACAATCGGTACGTCA	60.134	292
RAM0834	chr11	PHNS01009938.1	scaffold161	267631	267814	Unigene1904	(CCCGG)4	GTCCAGCAGCCACACTATGA	59.862	GAGACGACCTTGCTGGAGAG	60.135	183
RAM0835		PHNS01011396.1	scaffold379	72151	72373	Unigene1904	(CT)8	TTTTGGGAAGCTATCCGATG	60.031	TAACCAATCCTGCTCCTTCG	60.206	222
RAM0836	chr4	PHNS01010758.1	scaffold46	493485	493631	Unigene1908	(AT)9	TCTCTCTCTCACTCTCACTCTC	52.874	ATTCTGAGAGACGAAGCCGA	60.096	146
RAM0837	chr10	PHNS01006792.1	scaffold4	390756	391005	Unigene19224	(ACG)6	GATCGTTCAAAGGAATCCGA	60.014	CCGACACTTTCTTTCACACG	59.335	249
RAM0838	chr2	PHNS01003937.1	scaffold35	95861	96094	Unigene19332	(TAA)7	TGCTCAAGTTTGGAGCAATG	59.988	CGAGATTGTGACCGCTAAGA	59.024	233
RAM0839		PHNS01002407.1	scaffold9244	947	1124	Unigene19347	(TTGAAA)4	CTGCACTGCCGAATTTACAA	59.872	TCCCAAGATGTACGTACGGG	60.766	177
RAM0840	chr13	PHNS01001025.1	scaffold19	928564	928784	Unigene1942	(TC)9	TTCAAACAAAGGTGGAAGGC	60.088	CCCAAAACCAACGACAAAGT	59.869	220
RAM0841		PHNS01006163.1	scaffold4943	1830	2100	Unigene1945	(GA)9	GCGACAACCACCTCTCTCTC	59.993	TTCAGAGCTCGATCCCAACT	59.95	270
RAM0842	chr13	PHNS01006891.1	scaffold50	3966586	3966768	Unigene1954	(ACTC)6	CCCCATTAATATCACCACCG	59.894	AATGCTGCAAGTTGTGTTGC	59.918	182
RAM0843	chr13	PHNS01006891.1	scaffold50	3966856	3967009	Unigene1954	(GGCGTC)4	CTCGTAGACCAAGCGGAGAG	60.149	TCCAGGCTCTTCTTCTTCCA	60.065	153
RAM0844	chr3	PHNS01007075.1	scaffold84	327992	328211	Unigene19577	(GA)8	AGAGAGACGGCGGCGAAG	64.134	CGAAAATCCGAACCCATTTC	61.524	219
RAM0845	chr10	PHNS01007953.1	scaffold17	1761683	1761841	Unigene1961	(CT)8	CAGCTCGAGGGTCACATTCT	60.408	ATGAGAGGCAACTTCAAGGC	59.434	158
RAM0846	chr4	PHNS01005842.1	scaffold1	3233620	3233730	Unigene19617	(CGG)6	CTTCAACGACGGCAATTACA	59.729	CGTCAACAAGTATTGCTCCG	59.342	110
RAM0847	chr9	PHNS01012192.1	scaffold6	1389604	1389851	Unigene1968	(GA)8	GCCTCCAACTTTTTCAACCA	60.088	TCCTCCATTGGTTCTCTCTTTC	59.691	247
RAM0848	chr2	PHNS01010263.1	scaffold62	1017036	1017294	Unigene1969	(CTAAT)4	GAGCAGAAAGAGAGAGCGGA	59.973	TCGCTTGTTATGTCGTAGCG	60.037	258
RAM0849	chr9	PHNS01005442.1	scaffold87	147116	147366	Unigene19805	(TTG)6	GGTTGACTGGGAACTGGAGA	60.088	TTTATGGCCAGAGGAAGTGG	60.066	250
RAM0850	chr10	PHNS01007953.1	scaffold17	2263197	2263488	Unigene19880	(TAA)6	ACGCAAGTGATTTGGGAGAG	60.255	CCCTGCTTTGGCGTATGTAT	59.982	291
RAM0851	chr5	PHNS01012387.1	scaffold59	452006	452306	Unigene1992	(AG)8	CAGGTGGCCCATTAGAAAAT	58.903	GAGCTTCGTCAAAGTCGTCC	59.997	300
RAM0852	chr14	PHNS01006314.1	scaffold11	1110330	1110537	Unigene19961	(TGAG)5	AAGGTCCTATCTTGGGGGAA	59.761	AAAATCTCCCAAAACCCACC	60.032	207
RAM0853	chr8	PHNS01007591.1	scaffold81	118377	118490	Unigene19984	(TAG)7	GTAGCAAGTCATCGAGGAAA	55.539	GACTTTGAGCGAAGCCATTC	59.962	113
RAM0854	chr9	PHNS01001598.1	scaffold2	4657393	4657525	Unigene19987	(CGT)6	GCCTCTCTCCTCGTCCTCTT	60.096	GGTGTCACTGGTCTCGGAGT	60.161	132
RAM0855	chr2	PHNS01003937.1	scaffold35	1554575	1554720	Unigene2001	(AAG)7	CAGCAAGTCCATCAGCAAGA	60.136	GGAGAAACGGAAAGGTGACA	60.088	145
RAM0856	chr1	PHNS01008468.1	scaffold145	321728	321936	Unigene20076	(TA)9	CACGTCCTGTGCAATCTTGT	59.751	CCTCTCTCCTCTGGGCTTTT	59.95	208
RAM0857	chr7	PHNS01007790.1	scaffold38	613296	613566	Unigene2019	(AG)8	CTCTCTTCGTCGTCGTCCTC	60.135	AACATGATGATACCGCCGAT	60.185	270
RAM0858	chr14	PHNS01010418.1	scaffold23	1409571	1409795	Unigene20202	(TA)9	AGGTTGTGAGAGGAAAAGCG	59.473	ATCGCCGGGAATCTTCTACT	60.06	224
RAM0859	chr10	PHNS01007953.1	scaffold17	3914005	3914209	Unigene20216	(TCT)6	CTGGAAAAGTCCAGGGATGA	60.042	TGTGGGCGTATGTGTAGCAT	60.019	204
RAM0860	chr7	PHNS01001396.1	scaffold126	142999	143146	Unigene2022	(GCG)6	GACATGTGGTTAACCGAGGC	60.384	TAACAACATCTTCTCCGGGC	60.074	147
RAM0861		PHNS01011891.1	scaffold266	8484	8658	Unigene20229	(TCGGT)4	GCATGGACAAAACCGAGATA	58.574	TTCGGTTCGGTTCGGTTAT	60.316	174
RAM0862	chr7	PHNS01001396.1	scaffold126	158718	159000	Unigene2023	(ATG)6	GTTGTTGCCTGGTTGAAGGT	60.012	TTGGGAAACACTAGCCTTGG	60.103	282
RAM0863	chr7	PHNS01007790.1	scaffold38	174238	174414	Unigene20299	(GCAGGA)4	GGTGGAAGAGATCAGCGAAG	59.95	CCCAGGCCAGGTTATACAGA	59.948	176
RAM0864	chr10	PHNS01006792.1	scaffold4	5974827	5975078	Unigene2042	(GAG)7	CAGCTTCTCCTCCTCCTCCT	60.088	ATGAATCCGTCTCCGTTCAG	60.073	251
RAM0865		PHNS01001502.1	scaffold538	33082	33315	Unigene2042	(CTAG)5	CTGAACGGAGACGGATTCAT	60.073	CGTCGAGATCGGACTCTAGC	60.119	233
RAM0866	chr3	PHNS01011683.1	scaffold18	2355295	2355424	Unigene20444	(TA)9	GAGGAATGGGTTTTGGGTTT	60.032	TCTCTCTCATTCTCTCTCTCTC	52.062	129
RAM0867		PHNS01001508.1	scaffold450	13894	14092	Unigene2045	(TTA)6	ACCGATGACCGATTGTGACT	60.395	TGGAACGTTTTGTCACGTTG	60.587	198
RAM0868		PHNS01001508.1	scaffold450	13486	13778	Unigene2045	(GGAGCC)4	GAAAAGTAATCGCATCGGGA	60.038	CAACTCCAGCTCCTGCAAAG	61.104	292
RAM0869	chr13	PHNS01006891.1	scaffold50	3398186	3398341	Unigene20453	(TCT)6	ACTCCGGACTCCTGGAAAAT	59.935	GCGAAACCAAAACCCTAGAA	59.202	155
RAM0870	chr5	PHNS01012387.1	scaffold59	937476	937752	Unigene2048	(CGG)6	CCAAAATTTCGCCGATTAGC	61.74	CTCATGGAGCTCTACCTCGG	59.966	276
RAM0871	chr8	PHNS01012126.1	scaffold8	3539535	3539802	Unigene2060	(TC)10	GTGTGGCTTACCGAAGTGGT	60.035	TCTTCTCCACCACGAACCTC	60.238	267
RAM0872	chr10	PHNS01003580.1	scaffold33	812468	812592	Unigene2067	(ATA)6	CTTTTCCACCTCAACAAACC	57.147	CACCCCACTTTTCATAGCGT	59.993	124
RAM0873	chr14	PHNS01006314.1	scaffold11	1622584	1622853	Unigene20850	(CAAA)5	CTGCCTCTACTTTCCCGCTA	59.609	GCTTCGCTCTGCTCTTGTTC	60.428	269
RAM0874	chr9	PHNS01001598.1	scaffold2	5030807	5030966	Unigene2087	(GGA)7	CGACTACTGCGTGCAACACT	60.12	TTCTTTCCATGACGTCCCTC	60.05	159
RAM0875	chr6	PHNS01001832.1	scaffold14	1437979	1438084	Unigene20923	(TG)8	ATCGGTTTGGACTTTGGTTG	59.83	GGGGAAGCAAGCTACAACAG	59.875	105
RAM0876	chr1	PHNS01008468.1	scaffold145	254895	255041	Unigene2094	(TCCGA)4	AGCGTGGATCTTCTCGCTTA	60.118	AGCTTTCGCATTTCTGAGGA	60.096	146
RAM0877		PHNS01010186.1	scaffold881	21565	21747	Unigene2095	(CT)10	AACCTATCGTCCCCAAAACC	60.053	GAGTTGGCTCTGTAACCGGA	60.255	182
RAM0878	chr13	PHNS01003683.1	scaffold25	719598	719827	Unigene2106	(TCT)6	CCAATCCTGACCTGTCGTTT	59.966	GAGTCCTCACTCGTTCCTGC	59.993	229
RAM0879	chr10	PHNS01006792.1	scaffold4	2964294	2964541	Unigene211	(CT)9(AG)8	ACGTTCGCTCAGACACACAC	59.948	ACGTTCGCTCAGACACACAC	59.948	247
RAM0880	chr12	PHNS01007284.1	scaffold98	418549	418812	Unigene2114	(GAG)6	GCTGCTAGGTCATTGAAGGC	59.985	GGACTTGTCTGTGCGAAGGT	60.307	263
RAM0881	chr13	PHNS01003683.1	scaffold25	2269657	2269850	Unigene2115	(TTCT)5	GAGTTTTGAGGCCTTTGGAA	59.288	AAGCTTTGTGGGGTTGTTTG	60.008	193
RAM0882	chr10	PHNS01007953.1	scaffold17	2987522	2987784	Unigene21168	(AAT)6	GAATCATCATAGGCGAGGGA	59.998	CCTTTCTCCTTCTTCCAGCC	60.319	262
RAM0883	chr6	PHNS01006359.1	scaffold9	376038	376196	Unigene21214	(AT)8	GACCCTGGTCAAAACCTCAC	59.405	CCCCCTAGAGTACACATTAT	50.804	158
RAM0884	chr2	PHNS01008662.1	scaffold12	699715	699910	Unigene21280	(TCT)6	ATCGCTCGATTGGAGTGTTT	59.7	GCAGATTACGGACGGAGAGA	60.362	195
RAM0885	chr1	PHNS01011523.1	scaffold115	246879	247105	Unigene2138	(CAG)6	GTGGCACAGCAAAACACACT	59.801	TATCTCCAATTCGGCGAAAC	60.038	226
RAM0886	chr13	PHNS01001025.1	scaffold19	1010838	1011054	Unigene2147	(CA)9	AACAGTTTAGGGCAAAGGCTC	59.776	TGTGTGCATTTCCCATGAGT	59.967	216
RAM0887	chr13	PHNS01001025.1	scaffold19	1011034	1011304	Unigene2147	(ATT)6	ACTCATGGGAAATGCACACA	59.967	TATCAAGACCCGGGAGCTAA	59.662	270
RAM0888	chr14	PHNS01010418.1	scaffold23	1830217	1830422	Unigene2152	(CCCGAG)4	TCACTTCCAAGCCCTCAATC	60.195	AGCAAGTACCTCTCCCCCTC	59.699	205
RAM0889	chr3	PHNS01011683.1	scaffold18	1140614	1140808	Unigene2154	(CT)8	AAAAGCCCTCTTTTTCGCTC	59.966	TTGCTCCATCAAACCTTTCC	60.051	194
RAM0890	chr10	PHNS01007953.1	scaffold17	3572489	3572607	Unigene2160	(CT)8	TACAGCGAAGAAGCGAAAGC	60.792	GACCCCAACACAACACAACA	60.309	118
RAM0891	chr10	PHNS01004041.1	scaffold44	915510	915712	Unigene2160	(ATT)6	TGAGGTGGAAGGAGATCTGG	60.191	CATTGAGCGCAAACAATCAC	60.265	202
RAM0892	chr10	PHNS01007953.1	scaffold17	3572389	3572651	Unigene2160	(CGG)7	TGTTGTGTTGTGTTGGGGTC	60.309	CTCCCTGTACGACTCGAAGC	60.012	262
RAM0893	chr13	PHNS01003683.1	scaffold25	194856	195136	Unigene2164	(AG)9(GA)8	TAAAACTGAATGGCGGAAGC	60.209	CACTGTCGCTCGACATTCTC	59.577	280
RAM0894		PHNS01012667.1	scaffold119	388651	388760	Unigene2167	(GAAGA)4	CACACAACAGACACACGCAG	59.976	GATCGGTTTTCCCAATTTCC	60.491	109
RAM0895	chr6	PHNS01001832.1	scaffold14	823730	823849	Unigene21706	(GCT)6	CTTGGAATGGCCTCCTGTTA	60.066	GGTGACAGATTTCTCGCAGG	60.801	119
RAM0896	chr8	PHNS01012126.1	scaffold8	2567110	2567286	Unigene2174	(TCA)7	CTATTCGACAGTGGGGACCA	60.913	ATGTGGTGCTTGGGAAAGAC	59.973	176
RAM0897	chr2	PHNS01008662.1	scaffold12	2320389	2320510	Unigene21796	(CGC)6	GCCAATTCAAGAAGCTTTGC	59.967	CCGAGGTTTGACAACTTGGT	60.005	121
RAM0898	chr2	PHNS01004728.1	scaffold21	358730	358891	Unigene2185	(TTCGGT)4	ACCTACAACAGCCAAATCGG	59.993	TGGTTCTGTTGGTGTTGGAA	59.976	161
RAM0899	chr12	PHNS01007343.1	scaffold5	4154441	4154641	Unigene2199	(CGC)8	ATCGGTTCGCAGATGAAATC	60.043	TTGGTCTGCGAGTTGTGAAG	60.025	200
RAM0900	chr10	PHNS01003580.1	scaffold33	721620	721899	Unigene22158	(TTAGA)4	TTGACCCTGGAACTGTAGCC	60.111	CAGTTGCAGCCTCTACCCTC	60.012	279
RAM0901	chr10	PHNS01006553.1	scaffold42	1423068	1423282	Unigene2230	(TCGCA)5	TCGGAACTGGAAGAGGAAGA	59.92	CAAGCCCCGATCTTGAAGTA	60.206	214
RAM0902	chr12	PHNS01012225.1	scaffold144	407781	408006	Unigene22317	(TCT)6	ATAGCTGGGAAACGTTGGTG	59.993	ATCTTCCCCGTTGAGGATCT	59.896	225
RAM0903	chr13	PHNS01003683.1	scaffold25	2336654	2336814	Unigene2235	(TCT)7	AGGAGTACCTGGGGCAAAGT	59.994	TCACCACGACTCTGTGCTTC	60.03	160
RAM0904	chr6	PHNS01000151.1	scaffold34	2066378	2066535	Unigene2241	(CT)8	GAGACCCAACCGGTGAAATA	59.79	GCAATGCTTCTTCTGGTGGT	60.263	157
RAM0905		PHNS01007909.1	scaffold10	39877	40010	Unigene22475	(GTC)7	GAGGGGTAAGGTTCGAGAGG	60.067	AACGACGATGACTCAAACCC	59.973	133
RAM0906		PHNS01002102.1	scaffold93	603023	603214	Unigene2253	(GGT)8	AGAGAAGAGGCCAAAGGAGG	59.95	CGTCGAACTCTGAGCAACAC	59.622	191
RAM0907		PHNS01002102.1	scaffold93	599210	599368	Unigene2253	(AAT)6	AGGGGCTGTTTTCTCTCCTT	59.323	TGTGAAAACGATTGGCTGTC	59.697	158
RAM0908	chr2	PHNS01003937.1	scaffold35	1339957	1340230	Unigene22613	(CT)8	TCCTCTGTATCCGTTGAAGGTT	59.998	GACCACGTAGAGCTTCAGGC	60.02	273
RAM0909		PHNS01001426.1	scaffold835	18976	19139	Unigene2264	(GCTC)5	TGAGAGCAAGACGAGCTCAA	60.008	CTCAGCCGTCAAAGAGAACC	59.989	163
RAM0910	chr7	PHNS01007792.1	scaffold13	550280	550486	Unigene22683	(GTTT)5	GGTCGATCAGAGAAATGGGA	60.011	CCACCATAAACCTTGCAAAC	57.999	206
RAM0911	chr7	PHNS01007451.1	scaffold27	17272	17490	Unigene2275	(GCA)6	CAACTGCAACAACAGATGCC	60.31	TGAGAAACCAACTGTGTCCG	59.72	218
RAM0912	chr10	PHNS01006792.1	scaffold4	5795025	5795127	Unigene22758	(CTACG)4	TGGGTTGAATTCGGAAGGTA	60.301	AGAAAAACCAGTGGTGGACG	60.005	102
RAM0913	chr8	PHNS01009353.1	scaffold69	429428	429544	Unigene22823	(AT)10	CAGAAGCTACGAGACACGGTT	59.553	CTTCGAGTCCACCACTGTCA	59.864	116
RAM0914	chr14	PHNS01006314.1	scaffold11	2052371	2052592	Unigene22831	(TGTGAG)4	GCAAAAGTAGCCAAGATGGTG	59.761	CCAGAGGTGCAATGTGAGAA	59.831	221
RAM0915	chr14	PHNS01011820.1	scaffold15	1026430	1026707	Unigene2284	(TC)8	TTGCTGACACTTCGCTTCTC	59.318	CGAGGAGATTGCCTGAACAT	60.218	277
RAM0916		PHNS01010158.1	scaffold31	799783	800075	Unigene2301	(GA)8	TGAAGAGGAGAAGGACCCAA	59.773	TTCACTCACACACTGACGCA	60.07	292
RAM0917		PHNS01010158.1	scaffold31	799875	800075	Unigene2301	(AG)9	TTGAAAGTGTCAAGGGGGAG	60.081	TTCACTCACACACTGACGCA	60.07	200
RAM0918	chr10	PHNS01007953.1	scaffold17	1352640	1352926	Unigene23096	(CAC)7	ATGAATCGGTTCTCACCTGC	60.081	CGCGTGCATTAATTAGGGTT	59.985	286
RAM0919	chr4	PHNS01005842.1	scaffold1	6258186	6258442	Unigene2316	(TA)8	CAAATTATGCCCACAAGGCT	59.96	AGGGGATGACTCAGATGTGG	59.92	256
RAM0920	chr7	PHNS01007790.1	scaffold38	10818	11018	Unigene2316	(ATGAT)4	CCACATCTGAGTCATCCCCT	59.92	GCAGCTGTACTCTTCGGGTC	60.02	200
RAM0921	chr12	PHNS01007284.1	scaffold98	615734	616027	Unigene2319	(AAAT)6	ACCGCGTTTCGTTTCATATC	59.967	GGGGTTGTGTCTCACTTGGT	59.859	293
RAM0922	chr6	PHNS01006359.1	scaffold9	561995	562130	Unigene2320	(AG)8	ACTTGCCCATTGGAAGACAC	59.973	TCACTCGTAATCCCACCTCC	59.927	135
RAM0923	chr5	PHNS01008720.1	scaffold36	283365	283640	Unigene2322	(AAG)6	TTGGCTCTTCAACTGCTGTG	60.175	TCCTCTTCTTCGTCTTCCCA	59.92	275
RAM0924	chr12	PHNS01007343.1	scaffold5	4765927	4766191	Unigene2328	(TG)9	GGGGAGTTGTTGTTGTTGCT	60.012	TCTTCGCGTTCCTCACAAC	59.976	264
RAM0925	chr4	PHNS01005842.1	scaffold1	1989151	1989324	Unigene23420	(AG)8	CTTGTGACTCCATTGTTAGCCA	60.168	ATCACACCATTTCCCAAAGC	59.797	173
RAM0926	chr6	PHNS01000151.1	scaffold34	322167	322439	Unigene2352	(AGAGGA)6	ACCTTGGGATTGATGGTCTG	59.779	TTCAGTGTCACAAAACCCCA	59.976	272
RAM0927	chr10	PHNS01006553.1	scaffold42	1458977	1459162	Unigene23582	(AAAAT)4	TTTGTTGTTCGAGTTGCTGC	60.035	AGTAGTCGACCCACCACACC	59.883	185
RAM0928	chr4	PHNS01001287.1	scaffold3	5401006	5401125	Unigene23692	(ATT)6	TGCATTGTATCACACTGTCGC	60.747	AAGCATGTTCGAGTTGACCC	60.119	119
RAM0929		PHNS01005964.1	scaffold1036	56202	56479	Unigene23771	(CT)8	ATTGTCCATGGCACTCACAC	59.399	CGAAACAGAAAACTCTCGGC	59.993	277
RAM0930	chr3	PHNS01001376.1	scaffold99	433923	434201	Unigene2389	(AGA)6	TCCGAGAAGTCCGAGAAGAA	60.065	CGAGCTGTTGCTCAATACCA	60.011	278
RAM0931	chr8	PHNS01012126.1	scaffold8	1504770	1504888	Unigene24040	(AG)8	GAGAGCTAAATGCCGAGTGG	59.978	CATCGCATCGAACCAGTTTA	59.688	118
RAM0932	chr6	PHNS01006359.1	scaffold9	2679599	2679827	Unigene2410	(TCG)6	CAGACCGAGTACGCCATTTT	60.132	GCACGGTCGTTTAAGCAAGT	60.313	228
RAM0933	chr3	PHNS01003751.1	scaffold7	48802	49058	Unigene2412	(AG)9	TCACTCAGTTCTCTTGGCACA	59.606	ATATTCTTCGTGCTGGACCG	60.096	256
RAM0934	chr10	PHNS01006553.1	scaffold42	1220683	1220935	Unigene2418	(CGT)6	TGGAAGAGGAAATGGTGGTC	59.903	CTCCTTCTTCGCCTCCCTAT	59.805	252
RAM0935	chr4	PHNS01005842.1	scaffold1	3775395	3775601	Unigene2420	(TAG)6	TCGAATTGGAAACCCTAGGAC	60.305	GATCTCCGATCCCTCTTTCC	59.977	206
RAM0936	chr10	PHNS01006792.1	scaffold4	3024022	3024311	Unigene24296	(GATTGC)4	CACACTCTCCTCAAACGCTG	59.616	GACCTATCAGTCTGGCGAGC	59.981	289
RAM0937	chr5	PHNS01008720.1	scaffold36	1185100	1185223	Unigene24306	(TCG)7	AACACAAACGACGTCGAGAA	59.339	CCAGGTTTTGCTTCTGCTTC	59.993	123
RAM0938	chr14	PHNS01004625.1	scaffold51	681671	681925	Unigene2435	(TC)8	TGAGACTTGCCCAGTACACG	59.897	CTGGGAGTTCCAAGGAGACA	60.229	254
RAM0939	chr12	PHNS01012225.1	scaffold144	69021	69213	Unigene2436	(GA)8	TGGAAGCACTGGAGTTGTTG	59.873	AAGCTTCCATGGCTTCTCTC	58.622	192
RAM0940	chr14	PHNS01011820.1	scaffold15	1717887	1718129	Unigene2437	(CA)8	CACATCAACATTCAAGCCCA	60.517	GAAGGAGCAGTGCCACTAGG	60.012	242
RAM0941	chr8	PHNS01012126.1	scaffold8	3611676	3611816	Unigene24402	(ACA)6	TCATGACCATCTTGATCCGT	58.881	TCTTTAGAAGCTCCATCGCC	59.551	140
RAM0942		PHNS01012611.1	scaffold194	195407	195608	Unigene24477	(AGA)6	ACAGGCTCAACCAGCTTCAT	59.874	GGCTTCACTTATTCTCCGTTG	58.847	201
RAM0943	chr6	PHNS01001832.1	scaffold14	2357707	2357987	Unigene2455	(TCG)6	CCAAGCAGGAGAGGCACTT	60.539	AACGCTCTGCTAGGGTTTCA	60.015	280
RAM0944	chr9	PHNS01001598.1	scaffold2	2605350	2605633	Unigene2462	(GGT)6	AGAGTGGTGATGGTGGTGGT	60.291	GTCGGCTTCTCCTTCTTCCT	59.957	283
RAM0945	chr6	PHNS01006359.1	scaffold9	2368610	2368835	Unigene24762	(GT)9	TCAGGGGTTTCTTGGTTCAG	60.081	TCTTCACTAGCGAGCACGAA	59.888	225
RAM0946		PHNS01010032.1	scaffold472	8364	8600	Unigene2482	(CGG)6	CTGCCGAAAGAGGAGAGGTA	59.569	AACCCATCCCTCCAATTCTC	60.133	236
RAM0947	chr4	PHNS01003529.1	scaffold65	403229	403354	Unigene24870	(GTTGG)4	GTTTGTTGGCATTGTTGGGT	60.657	GGTGGTGTGGCCTAATCCTA	59.813	125
RAM0948	chr4	PHNS01005842.1	scaffold1	3084944	3085076	Unigene2489	(TA)8	TTCACTCACTCAGGCGTTTG	60.025	CAAATTGGCGTCCTTTCTGT	60.11	132
RAM0949	chr9	PHNS01001598.1	scaffold2	2930259	2930548	Unigene2496	(TCTTT)4	ATCCTCGTTCGAATTTCCCT	59.903	GCAAACGCAAACACACACA	60.354	289
RAM0950	chr10	PHNS01006792.1	scaffold4	2925585	2925865	Unigene2509	(CGA)7	AGAGAAAGCCCGACACCAC	60.253	ATGTACGATCCAAACTCGGC	59.962	280
RAM0951	chr4	PHNS01005842.1	scaffold1	5765833	5766030	Unigene2519	(TTTG)5	AAACAGGCGAATTGGACATC	59.939	GCTCATTCAAACGAACCCAA	61.012	197
RAM0952	chr3	PHNS01003751.1	scaffold7	48606	48884	Unigene2521	(CT)9	TGAGAATCCATGAGACGACG	59.787	CACCGTCTCTCTCTCTCGCT	59.883	278
RAM0953	chr14	PHNS01006314.1	scaffold11	927595	927779	Unigene2522	(CTT)6	CCATTTCCTGTCAGACGGTT	59.966	TCCAAGTAAAGCTCTGCGAA	58.796	184
RAM0954	chr13	PHNS01002615.1	scaffold29	1404687	1404867	Unigene25308	(TTTTG)4	GCTTGTTGTTGCAAGAGGGT	60.299	ATCCCAAGCAGACCAGAATG	60.073	180
RAM0955	chr2	PHNS01004728.1	scaffold21	1375341	1375635	Unigene2540	(CGC)8	CGTCGACGAGGAACTTTAGG	59.869	CCGAGCACTACTCAGCCTTC	60.156	294
RAM0956	chr3	PHNS01011683.1	scaffold18	2517786	2518062	Unigene25409	(GTG)6	TGCCGGCATTAGTAGTAGCA	59.49	ACATGGGAGTCATGGAAACC	59.636	276
RAM0957	chr11	PHNS01006870.1	scaffold16	1456202	1456389	Unigene25421	(AGG)6	AGACAGTCTTTGAGGACCCG	59.3	CCCACCTCCTCCTCCTTTAC	59.928	187
RAM0958	chr11	PHNS01006870.1	scaffold16	1456141	1456389	Unigene25421	(AGG)7	GAGGATCTGCAGCATGGC	60.493	CCCACCTCCTCCTCCTTTAC	59.928	248
RAM0959		PHNS01004942.1	scaffold96	110267	110448	Unigene2543	(AG)9	CTCAACTTCCAAAGTCCCCA	60.081	GTTTGTGTTTCCGTTTGGCT	60.015	181
RAM0960		PHNS01004942.1	scaffold96	109180	109377	Unigene2543	(CGA)6	GACGTCGAAATCTCTGGCTC	59.957	CCACGTTCCCATTCAAACTT	59.83	197
RAM0961	chr13	PHNS01006891.1	scaffold50	2969134	2969254	Unigene2547	(AT)8	ATTACCAACCAACCAACCCA	59.948	AAGGCACATGATGATGACGA	60.08	120
RAM0962		PHNS01010710.1	scaffold7858	133	283	Unigene25516	(TGG)6	CCGCCATGTGCTGTTGGT	64.233	GCAGGTAATGCTCCGAATTG	60.606	150
RAM0963	chr9	PHNS01001598.1	scaffold2	3307816	3307966	Unigene25516	(CAC)6	GCAGGTAATGCTCCGAATTG	60.606	CCGCCATGTGCTGTTGGT	64.233	150
RAM0964	chr6	PHNS01000151.1	scaffold34	1857805	1857925	Unigene25535	(CT)8	GCCGGTTGAGAAGTTGAAAA	60.227	ACCCACCTGGAGACCTCTTT	59.968	120
RAM0965	chr8	PHNS01004769.1	scaffold54	1148256	1148466	Unigene25611	(ATCTA)5	CCGATCCATTTCTCTCCAAA	60.006	AAGTTGATCAGGACCGTTGG	59.966	210
RAM0966	chr8	PHNS01012126.1	scaffold8	3870237	3870512	Unigene2570	(TGGT)5	ACGGAACTTCAGAGGACGAA	59.844	GTGGTGTGGTTCTGGGAACT	59.859	275
RAM0967	chr6	PHNS01000151.1	scaffold34	1354242	1354541	Unigene2589	(TCGTC)4	GACGAGGCACATGTAGCAGA	60.016	AACCCTCAATCACCAGATCG	59.927	299
RAM0968	chr14	PHNS01010932.1	scaffold118	355822	356024	Unigene26001	(TC)8	CCTCAAGGACTGAGGCTTGT	59.45	GGGATGTGATGAAATGGTCC	59.995	202
RAM0969		PHNS01004618.1	scaffold1256	56948	57094	Unigene26022	(AG)8	GCCAAAAGAGGAGATTGGGT	60.443	CAATCCTCACACCACACGAC	60.005	146
RAM0970	chr14	PHNS01004625.1	scaffold51	398463	398722	Unigene2603	(CT)8	GGAAGGTCGTCGAATATGGA	59.894	ATTTCCACAAACCCTAGCCC	60.187	259
RAM0971	chr10	PHNS01007953.1	scaffold17	3346248	3346458	Unigene2614	(AT)9	GCGTTCAGCTTAATCGTTTG	58.583	TTCTGGTTCCCCAAATCAAG	59.903	210
RAM0972	chr10	PHNS01006792.1	scaffold4	5920660	5920809	Unigene2616	(TC)10	CATGCGAGTGGAGAGTTTCA	59.984	CAGCGCCAAAAACCAAAC	60.234	149
RAM0973	chr9	PHNS01001598.1	scaffold2	713812	713992	Unigene26196	(GATTTT)4	AAGAACCTGCTCCACGACAC	60.307	CAACAAAATGGAGTCACCAG	56.56	180
RAM0974		PHNS01012205.1	scaffold901	7806	8053	Unigene2622	(TTGGC)4	AATACCACGTGGGTCTTGGA	60.232	ACGAAAAAGAAAACCCCACC	60.2	247
RAM0975	chr3	PHNS01003751.1	scaffold7	658790	659027	Unigene2639	(AG)9	GAATGTGGAGCTAGGGCTTG	59.836	TCGATTTCCACAGCCTGAGT	60.801	237
RAM0976	chr2	PHNS01004728.1	scaffold21	1865647	1865845	Unigene26409	(AT)9	ACAACACTTCAATTTGCCGC	61.071	CACCACCAACACCTTGTCC	59.829	198
RAM0977		PHNS01012503.1	scaffold61	290454	290645	Unigene26719	(AG)8	TGAGTCGTCGTTGTCGTTTG	60.906	TCTTGACGAGGCATCCTTTT	59.813	191
RAM0978	chr7	PHNS01007451.1	scaffold27	180779	180890	Unigene2675	(TCT)6	TCACAGAGCTCGAAGAGCAA	60.008	AGTCCTCGGTCTGTCTCTCG	59.579	111
RAM0979	chr9	PHNS01001598.1	scaffold2	6160689	6160976	Unigene268	(AGCTCA)6(TCA)6*	GCAAGGCGACACTGAAAAGT	60.44	TGTTGAGCCGTAATGCTGAG	60.011	287
RAM0980	chr14	PHNS01011820.1	scaffold15	2065614	2065745	Unigene2684	(GAGGAC)4	AAACAGTCTGGCGGTTTCAC	60.156	GAAGAACAAGTCTGCGAGGG	59.989	131
RAM0981	chr10	PHNS01007953.1	scaffold17	2619438	2619677	Unigene2694	(AAG)7	ACTCGGACACCAAAGCAATC	60.119	ATTGCTGCTTTCAACTGGCT	60.022	239
RAM0982	chr14	PHNS01010418.1	scaffold23	182367	182541	Unigene27	(AATGGG)5	CACTCCACCAGGGACAAACT	60.002	ATACCCATACCCACACCCAC	59.263	174
RAM0983		PHNS01010275.1	scaffold605	59742	60005	Unigene27034	(AT)8	AATTCATGCCCCGATATGAC	59.61	CCTTGTTGGAATTTCTCCGA	60.044	263
RAM0984	chr4	PHNS01005842.1	scaffold1	1531613	1531910	Unigene2705	(AG)8	AAAGCCTGTCGTGGATTTTG	60.11	GAATCGTAGATTGAGCCCCA	60.036	297
RAM0985		PHNS01007909.1	scaffold10	3087905	3088029	Unigene27070	(CGGTAA)4	ACAGCTCTGTCCTTGCAGGT	60.057	TCGAGCACTCATGAACCTTG	59.984	124
RAM0986	chr13	PHNS01006891.1	scaffold50	3291965	3292182	Unigene2715	(GAA)6	CCAGAATAGAGCTTCGTGGC	59.978	GGGTTGTGGTGGTCTGTTCT	59.859	217
RAM0987	chr5	PHNS01006611.1	scaffold24	909553	909703	Unigene27175	(GA)9	TCTTCTCCGCCAAGAACAAT	59.813	GCCGTCTGAGTCTGATGACA	59.988	150
RAM0988	chr14	PHNS01011820.1	scaffold15	134510	134757	Unigene2723	(CGAGGT)4	CTTGAAGCAGTTGTGCGTGT	60.096	GTTTCAGTGGCCCCTAACCT	60.361	247
RAM0989	chr10	PHNS01007953.1	scaffold17	737453	737688	Unigene2724	(AAC)6	GAGGTCATCAACTCCGTCGT	60.12	TGTCCTCAAAAGCCAATTCC	60.051	235
RAM0990	chr4	PHNS01005842.1	scaffold1	6991540	6991669	Unigene27283	(TTATT)4	TTGGATCTTCCCTCACTTGC	60.195	AAAATCCGGGAGCTCCTTT	60.025	129
RAM0991	chr13	PHNS01002615.1	scaffold29	68075	68199	Unigene2743	(TC)8tg(TTTC)5	TCTCCTATCTCTCTCCAAGTCA	55.778	CTTTCTCGCCTTCCAAACAG	59.986	124
RAM0992		PHNS01000787.1	scaffold7981	1042	1210	Unigene275	(CTC)6	AAAACTAGGGTTTCGGCGAC	60.483	AAAAGACGACAACGAGGACG	60.291	168
RAM0993	chr8	PHNS01012126.1	scaffold8	4695666	4695905	Unigene2756	(AGACGG)4(GA)8*	CAGGAAAGCAGACGACACAA	60.025	GTGAAGAGAGCGAGATTGGG	59.95	239
RAM0994	chr12	PHNS01007343.1	scaffold5	1056300	1056577	Unigene2758	(CGG)6	TGAGGTTGTTAGCGCTGATG	60.011	GATCAAGCCGAGCAGTTCC	60.909	277
RAM0995	chr9	PHNS01001598.1	scaffold2	4823740	4823858	Unigene27716	(GAA)6	CACACAATCACAGGGAACCA	60.416	GTTCATGGCGTCTGGGTACT	59.997	118
RAM0996	chr13	PHNS01003683.1	scaffold25	1022225	1022327	Unigene2774	(AGG)6	AGGCAATGTTGGAGAAGGTG	60.111	GCTAACTCCACACCCGGTTA	59.993	102
RAM0997		PHNS01008058.1	scaffold392	68122	68293	Unigene27747	(AAT)6	CGGCTACAGTAAATAGGGGC	58.742	ACCATGCAAAGAGTGCTGTG	59.905	171
RAM0998	chr3	PHNS01011683.1	scaffold18	55416	55535	Unigene27767	(GCGTGG)4	GCAATTCCTTGGTGTCGTCT	60.119	TGCGACTATGAGCTCCAATG	59.972	119
RAM0999	chr6	PHNS01000151.1	scaffold34	852858	852963	Unigene2779	(AT)10	ATCCGAAGAACAAACATGCC	59.939	GATCATAGAGCGCAAGAGCA	59.281	105
RAM1000	chr10	PHNS01006553.1	scaffold42	523029	523302	Unigene2782	(AG)9	ACCAAACCAAACAAACCTGG	59.728	TGTGGGTGACTGATTGTTCG	60.57	273
RAM1001	chr10	PHNS01006792.1	scaffold4	5922857	5923017	Unigene2787	(TTGTA)4	ACAGCGACTCCAGAAATTGG	60.255	CAAATCCTTCACCACCTCGT	59.966	160
RAM1002	chr4	PHNS01010758.1	scaffold46	911109	911373	Unigene2791	(GCT)7	AAGCTGAGGTGAGAAGGCTG	59.745	ACTCCGGTTACAAGCAATGG	59.993	264
RAM1003	chr10	PHNS01006792.1	scaffold4	5670368	5670471	Unigene2796	(TTC)6	TGTTGAGCTCGCAAGTATGG	60.011	TCGTTCACTGCGACAGAATC	59.992	103
RAM1004	chr6	PHNS01006359.1	scaffold9	162532	162750	Unigene2808	(GATTG)4	TGTACTGAATGAATCGGCCA	60.073	CCCAATTTTACCAAACCCCT	59.918	218
RAM1005	chr13	PHNS01003683.1	scaffold25	1422442	1422719	Unigene2812	(AC)11	ACCCCAAACACACAAACCAT	59.989	ACCACTGTCACCGGATTCTC	59.969	277
RAM1006	chr8	PHNS01003116.1	scaffold32	309572	309714	Unigene28255	(ACC)6	CCTAGCTCGTTCGCTGATTC	60.118	GTGTTGGTGGCTTCTCTGGT	60.159	142
RAM1007	chr7	PHNS01001396.1	scaffold126	158074	158369	Unigene2832	(TA)8	TGTTTGGTGGGACGAGTACA	60.001	ATGCTCAAGGCCATCGTTTA	60.606	295
RAM1008	chr8	PHNS01004769.1	scaffold54	419329	419442	Unigene28352	(ACAAT)5	GTGGAAGAGTGAGTCAGGCA	58.968	CGTTTGCACGTCGAATGTAT	59.614	113
RAM1009	chr7	PHNS01007792.1	scaffold13	2661730	2661956	Unigene28366	(AAAT)5	CGTCTCTCTCCGCACTTACC	60.012	GCATTTCAATGTGTGCGTGT	60.594	226
RAM1010		PHNS01009165.1	scaffold4277	1386	1649	Unigene2844	(CAAAC)4	ATTTCCTACCATCCATGCCA	60.155	GATTTGAAAGGTCGCGAAGA	60.331	263
RAM1011		PHNS01007081.1	scaffold316	1157	1379	Unigene28504	(GAA)6	CGTCAAATGGGTATGTCGTG	59.84	CCTTGTCCTCCAAATCTCCA	60.042	222
RAM1012	chr6	PHNS01000151.1	scaffold34	1250688	1250983	Unigene2867	(TCC)7	AAACAGAGCAGATCGGAGGA	59.95	TGTTCTGGCTCTGCGTAATG	60.011	295
RAM1013	chr12	PHNS01007343.1	scaffold5	4872551	4872802	Unigene28775	(AGAGC)4	GTGATCGGATTTGGAGTCGT	59.934	CCACACCAAAGAGACAAACA	57.109	251
RAM1014	chr3	PHNS01011683.1	scaffold18	1066289	1066509	Unigene2878	(CTT)6	CAATGCTTTCTCTGCAACCA	59.988	ACAAGGCTCGGTTTCTTGTG	60.291	220
RAM1015	chr10	PHNS01007953.1	scaffold17	3172272	3172428	Unigene2885	(CTC)6	AAGCTCCAATAATCCCGGAC	60.286	TACTGAGCGAAGTGAAGGCA	59.74	156
RAM1016	chr10	PHNS01006553.1	scaffold42	1232059	1232221	Unigene29054	(AAT)6	ATCGCGAAAAACGAAACCTC	61.467	TTCTTGTGGCCGAAGAAATC	60.192	162
RAM1017	chr14	PHNS01010418.1	scaffold23	2251537	2251736	Unigene291	(ACG)6	CTCTACGCCGAGCAGAAGAT	59.74	CCGCTTCTTTCAATTGCTTC	59.96	199
RAM1018	chr2	PHNS01004728.1	scaffold21	942347	942548	Unigene29152	(CGG)6	GACAGGTGTGGCCTTTCTTG	60.69	CTCTCTGCATCGCTTCGCT	61.949	201
RAM1019		PHNS01004942.1	scaffold96	71338	71571	Unigene292	(AT)8	TGAATACCCGAAACCGACAT	60.192	ACAAGGTCCCCAAATTCCTC	60.169	233
RAM1020	chr8	PHNS01007591.1	scaffold81	617854	618024	Unigene2924	(TCT)6	CTGTTGGAATTAGCGAAGGC	59.845	GATCGAAGGAGCACGAAAAC	59.82	170
RAM1021		PHNS01001620.1	scaffold903	8424	8672	Unigene2933	(TTTTGG)4	TCCCTTTTTCTGGAGAGTGG	59.255	GCCTCACTTCCAAAATCCAA	60.051	248
RAM1022	chr13	PHNS01006891.1	scaffold50	3954281	3954442	Unigene2942	(TC)10	CATCACCAGCCCATACACTG	59.984	AAGCCTTTCTCGCTTGTTGA	60.132	161
RAM1023	chr10	PHNS01006792.1	scaffold4	499521	499813	Unigene2949	(TTA)6(GTATAT)4	GCCAAATGGGGAAATAGGTT	60.02	GAGGGGGCAAAAGTACAACA	59.971	292
RAM1024	chr13	PHNS01002615.1	scaffold29	288976	289118	Unigene2950	(TC)9	CCATTATACCCTCTGGGCAA	59.778	GTTTGGTGCTTTTGGGTTTG	60.378	142
RAM1025	chr14	PHNS01006314.1	scaffold11	3436652	3436883	Unigene2951	(TC)8	AGCATGGGGATACAAAGACG	59.955	CGGAGAAGCGAATCAGAGAG	60.232	231
RAM1026	chr13	PHNS01001025.1	scaffold19	2768418	2768677	Unigene2954	(GGC)7	GGTACTGGTAATGGCGATGG	60.214	TGCACGCAGCTAATCTGAAC	60.165	259
RAM1027		PHNS01012503.1	scaffold61	855106	855359	Unigene2962	(AG)8	TCGAGCTTCCACTTCAGTCC	60.533	TCACACCAATAAGCTTGCCA	60.257	253
RAM1028	chr4	PHNS01008384.1	scaffold66	605173	605342	Unigene29789	(TTCTC)4	TTCGGGATTGGAGTTCTCAC	60.05	GCCTCGCCTCATTTTCAA	59.883	169
RAM1029		PHNS01000773.1	scaffold400	11358	11618	Unigene2992	(CAG)6	CACAGAGAGCCAGTCCACAA	60.022	AGGTGTACCGTAATCGTGGC	59.882	260
RAM1030		PHNS01012503.1	scaffold61	205182	205435	Unigene2994	(CGT)7	TGATGCACTCTTTGGCGTAG	60.011	CGCCTCCAGAAGGAGTTCTA	59.569	253
RAM1031		PHNS01011215.1	scaffold874	5347	5501	Unigene29988	(TGGCT)4	AATTTCTTTCTGTGTGCGCC	60.257	CACAATCTACCGCTTTAACGAC	58.834	154
RAM1032	chr13	PHNS01003683.1	scaffold25	1972169	1972444	Unigene3008	(TTC)7	TATCTCCTCGAGCCTCCTCA	60.05	AACGACAGCAAAGCCTCATT	59.882	275
RAM1033	chr6	PHNS01011035.1	scaffold1070	20271	20561	Unigene3011	(GGT)7	CTCAGGCGAAACACCACATA	59.716	AACAATTCCCTCCCCATTTC	59.996	290
RAM1034	chr8	PHNS01012126.1	scaffold8	2535129	2535335	Unigene3020	(TC)8	TGGGCTTTGACGTCTAGCTT	60.015	ACGCCGTTCCTGTTGAATAC	60	206
RAM1035	chr13	PHNS01003683.1	scaffold25	300463	300713	Unigene3023	(CTT)7	ATGAGGAGAGAGACGTCGGA	59.945	TTCGAGACCGAAACCAAAAC	60.088	250
RAM1036	chr13	PHNS01006891.1	scaffold50	4043601	4043818	Unigene3029	(GGAGA)5	AGAGAAAGGGAAAGGGCATC	59.651	GGATTGATCTTCCGCACATT	59.9	217
RAM1037	chr4	PHNS01001287.1	scaffold3	1616727	1616929	Unigene30328	(CA)8	TCGTGTTGTACGAGGCTCTG	60.049	TCCACTCTCACTCACGTTGC	60.03	202
RAM1038	chr14	PHNS01010418.1	scaffold23	479265	479440	Unigene3036	(AGA)7	ATTCGCTGCACAACTGTACG	59.935	GTGGTATCACCAAACTGGGG	60.088	175
RAM1039	chr12	PHNS01007343.1	scaffold5	3105552	3105793	Unigene3036	(AG)9	TCGAGTCTGGGGACTCAGTT	59.835	CCTCTCAAACCCCTCTCCTC	60.186	241
RAM1040	chr11	PHNS01012166.1	scaffold22	2762659	2762868	Unigene3038	(TCTTC)4	GGCTAAAATCAATGACTGGG	57.155	CTGAGGAACTTTGGCTTTGC	59.993	209
RAM1041	chr10	PHNS01007953.1	scaffold17	983686	983911	Unigene30400	(TC)9	GCCTCATATGATTCCCAAGC	59.491	GCAGCTCAACTAACAAATGC	56.226	225
RAM1042	chr5	PHNS01006611.1	scaffold24	579891	580067	Unigene3067	(CATGGT)4	AGAGCTCAAGGGGAAGAAGG	59.95	TTTACTAGCCGGATTTTGCG	60.218	176
RAM1043		PHNS01000872.1	scaffold168	23421	23640	Unigene30719	(GA)8	GAGTTGACTGTTCTATCGCCG	59.89	GCATCCAAAGGAACACACCT	59.973	219
RAM1044		PHNS01007909.1	scaffold10	1793962	1794092	Unigene3072	(GA)9	TTGGCATTGAGCTTGATCTG	59.948	AGGGTTTTTGCTGTTTTGCC	61.363	130
RAM1045	chr10	PHNS01010760.1	scaffold68	809312	809439	Unigene30730	(TA)9	GTTCGCTGAGACCAACAAAA	58.9	CTTTGTTGGGAAGCTTCTGG	59.846	127
RAM1046	chr8	PHNS01008711.1	scaffold26	984227	984459	Unigene3079	(GAA)6	ATCGCTGAATCCCCTTCTTT	60.039	CACATCGTCGTCTATCTCTGTT	56.953	232
RAM1047	chr10	PHNS01007953.1	scaffold17	481618	481864	Unigene3084	(CTC)6	TCTCCTCCTCATCGTCATCC	60.16	AATGGAACGAGGTCAAGACG	60.111	246
RAM1048	chr11	PHNS01012166.1	scaffold22	616708	616831	Unigene3087	(AG)8	CCAGAGGGTGGTCGTCTCT	60.251	CTTGTTATTCGCCGAGAAGC	59.982	123
RAM1049	chr4	PHNS01001287.1	scaffold3	2420222	2420373	Unigene30915	(ACGACC)4	ATGGAGAGCCACCACAAAAG	60.111	TATTGTAATTCGAGCGCGTG	59.864	151
RAM1050		PHNS01005280.1	scaffold162	156511	156647	Unigene31043	(AC)8	TTGAACACCGTGACAAGTGG	60.606	TTGTGTCCCCACTGTTTGTC	59.415	136
RAM1051	chr10	PHNS01006792.1	scaffold4	5964159	5964376	Unigene3108	(AGC)6	GGGGGTTTGAAATGATGATG	59.991	TGTGAGGCAAGATGAGTTCG	59.984	217
RAM1052	chr13	PHNS01001025.1	scaffold19	2692322	2692469	Unigene31096	(AT)8	GAGGATCGAGCAAGATCACA	58.908	ACCCCAGCAGATCAGCTAAA	59.836	147
RAM1053	chr4	PHNS01001287.1	scaffold3	635585	635848	Unigene3114	(CTTGTC)4	CTTCTGCGGTCAGGTACTCC	59.867	AGTCTCTGAATCGGAAGCGA	60.096	263
RAM1054	chr6	PHNS01006359.1	scaffold9	3894110	3894298	Unigene3127	(GA)8	ATAGTACTACGAATTGGGCG	54.583	TTTGACCCTCCTCAGACCAC	60.088	188
RAM1055	chr2	PHNS01003937.1	scaffold35	1602578	1602832	Unigene3134	(AG)8	CTCCAACGTACACTGCGAAA	59.904	AATAATCACACGCCGTCACA	59.995	254
RAM1056	chr4	PHNS01001287.1	scaffold3	1884483	1884738	Unigene3149	(TCC)6	GCTCTCAACCACTCCTCGAC	59.993	CCGAGGCGTTTACTTCTTTG	59.876	255
RAM1057	chr9	PHNS01012192.1	scaffold6	4346666	4346909	Unigene3157	(GTGATG)5	TCACTCATGGTCGTTCCAAA	60.088	TTTCACCTCCAAATCCCTCA	60.43	243
RAM1058	chr6	PHNS01006359.1	scaffold9	355916	356148	Unigene3175	(TC)9	CTTCAAAACGGGCATGAGAT	60.074	TTGGGAGTTTATTGCGGAAG	60.067	232
RAM1059	chr5	PHNS01006611.1	scaffold24	1288419	1288712	Unigene3190	(GCG)6	TCAGAACAAACCTCGAGCAG	59.161	CAACAGCAATACGCACGACT	59.935	293
RAM1060	chr13	PHNS01001025.1	scaffold19	867783	868056	Unigene3200	(CTT)6	AGCCATCATCGAAGCTCTGT	59.981	GAACTGAGTCGAGGAGCGAG	60.284	273
RAM1061	chr4	PHNS01001287.1	scaffold3	3356819	3356987	Unigene3206	(ATC)7	TATCATCGTCGTCGTCGTCA	61.269	CAACCGATCAACTGGAGGTT	59.966	168
RAM1062		PHNS01012503.1	scaffold61	242134	242276	Unigene3213	(TCTCG)5	AAGGGCATTCTGGTCAACAC	59.973	GAATAATGGGGATGTGCGTC	60.163	142
RAM1063	chr8	PHNS01012126.1	scaffold8	2344032	2344188	Unigene3219	(AG)9	TAGAAGTCTGGAAGGCCACC	59.284	GCGTTTCTTCTTCAAAAGCC	59.091	156
RAM1064	chr6	PHNS01006359.1	scaffold9	2071164	2071437	Unigene322	(CAATC)4	TGATTCTGATGGATGGACGA	60.006	CACGCCTTTCTTTCCATTTC	59.685	273
RAM1065	chr10	PHNS01006274.1	scaffold107	627980	628190	Unigene3238	(GAT)7	TGTGGTGGTCACGATGATCT	59.962	TCGTCGTTGTGATGCTCTTC	59.992	210
RAM1066	chr10	PHNS01004041.1	scaffold44	872513	872780	Unigene3247	(ATT)6	CCATGAATGCCTTCGAGAAT	60.036	CGAATTAAGTTTCGGAACAGGG	61.965	267
RAM1067	chr13	PHNS01006891.1	scaffold50	2765435	2765643	Unigene3257	(CCAAA)4	GTGTGGTGTGCTTTGCTCAT	59.758	CTTGTCGCGGGATTTTGTAT	59.96	208
RAM1068	chr13	PHNS01006891.1	scaffold50	3893267	3893559	Unigene3291	(GGA)8	GGGGGAAAGAGGATATTTGC	59.74	AAAAAGTACCTTGTCCCGGC	60.352	292
RAM1069		PHNS01009082.1	scaffold55	298189	298349	Unigene3310	(AGAA)5	CCGCACATTCAGAGCATTTA	59.833	AGGCCAAATGGGAAGAGACT	60.074	160
RAM1070	chr8	PHNS01004769.1	scaffold54	79589	79742	Unigene3313	(ATC)6	GCGTTGACCATGGCAATACTA	60.901	CTTGACGATGAACTCTGCCA	59.984	153
RAM1071		PHNS01000130.1	scaffold1016	6782	6983	Unigene3331	(AGA)6	AGAACCCTCGAGATCGCC	60.312	TGAATGCGTGATCGCTAGTC	59.979	201
RAM1072	chr10	PHNS01007953.1	scaffold17	4290383	4290626	Unigene3333	(AGCCAA)4	TCAGAACAACCCAAACACCA	59.976	CCCTGCTTGGACACTTCAAT	60.111	243
RAM1073	chr2	PHNS01004728.1	scaffold21	358884	359059	Unigene3338	(CTT)6	CCCAAGTTCGGTTTTCTCAG	59.705	CTTTCCTCTTTCAACAGCTTCC	59.521	175
RAM1074	chr9	PHNS01001598.1	scaffold2	167078	167236	Unigene3340	(TGG)6	TACTGCCACTCCACCATGAA	60.112	CAAGGCAAGGTCTGCGTAAT	60.27	158
RAM1075	chr2	PHNS01008662.1	scaffold12	277344	277596	Unigene3356	(ACACCA)5	AGACGCATCATAGGAATCGG	60.059	CCGGGTTCACAAGGAAAGTA	59.964	252
RAM1076	chr5	PHNS01008720.1	scaffold36	704953	705055	Unigene3374	(GA)8	GGTCTGGCTAGGCTAGGGTT	59.735	TGCCTCGCTCTTCTCTCTTC	59.973	102
RAM1077	chr8	PHNS01007591.1	scaffold81	652554	652752	Unigene3375	(TCGAA)5	CCCATTAAGCATCCCTCTCA	60.029	ATCAGCCACTTGGTGTCCTC	60.12	198
RAM1078	chr10	PHNS01006792.1	scaffold4	2691922	2692153	Unigene3381	(CT)8	CCCTCTCCTCTCTCACTCAAAA	59.988	TTGATCTTCCAAAACCCGAG	60.044	231
RAM1079		PHNS01001508.1	scaffold450	66285	66580	Unigene3399	(CT)8	CTCTCTCCCATTTTCCCCTC	60.008	ATGAGCGGTTGTGAGGTTTC	60.119	295
RAM1080	chr4	PHNS01005842.1	scaffold1	1830780	1830880	Unigene3414	(GA)9	CCATAGCCAGGGAATTGAATC	60.648	CCTCTCTCCATTTCTCTGCG	60.088	100
RAM1081	chr6	PHNS01002815.1	scaffold37	233852	234012	Unigene345	(TGC)8	AGGTGGTTTCTTGCTGCTGT	59.914	GTTCCCAATGTTGGATCACC	60.034	160
RAM1082	chr3	PHNS01011683.1	scaffold18	2609364	2609528	Unigene3464	(GA)8	GAATTGTGTTCGTGTGGGTG	59.855	TCTCTCTCTCTGAAAAGCTCAG	55.888	164
RAM1083	chr8	PHNS01007591.1	scaffold81	444837	445020	Unigene3466	(GACAC)4	TCAAGAAATGCTTCACACCG	59.84	TGGGAAATGAGATTGGAAGC	60.014	183
RAM1084	chr10	PHNS01004041.1	scaffold44	1426960	1427126	Unigene3475	(ATT)7	TCCACATTCCTGGTGTCGTA	59.96	AAATTCCCGATTCTCTTGGG	60.258	166
RAM1085	chr5	PHNS01000277.1	scaffold758	11472	11714	Unigene348	(AAAAG)4	TTGGAAAATCTCCACCAAGG	59.903	CTTTCTCGCTTTTGCTGCTT	59.904	242
RAM1086	chr5	PHNS01006611.1	scaffold24	2038026	2038297	Unigene3480	(GAC)7	CAAAACTCGACGGTCAGGAT	60.111	CAACGGTTCTCCAAACCCTA	59.964	271
RAM1087		PHNS01010158.1	scaffold31	766489	766719	Unigene3484	(TATC)6	CATCTAAAACACCGGTTCGG	60.357	CAGGGAAGCAGAGAAAGGTG	59.982	230
RAM1088		PHNS01001935.1	scaffold909	18811	19066	Unigene3503	(AT)8	CTGGGAAGTTTCAAACCCAA	59.942	GCATTCCATACGAACCCATC	60.163	255
RAM1089	chr4	PHNS01005842.1	scaffold1	5716693	5716990	Unigene3506	(CGG)6	CGTTGTCGTTGTCGTTTTTG	60.187	AGAGATTGGGGACGGAGTG	60.056	297
RAM1090	chr8	PHNS01004769.1	scaffold54	847382	847601	Unigene3507	(GTTTG)4	AATGTAGGTCCCGTGTCGTC	59.851	CAAAGGCACAAGCCCATATT	59.96	219
RAM1091	chr2	PHNS01003937.1	scaffold35	1398055	1398282	Unigene3508	(TTGG)5	AACAAGATGGCCTTGGACAG	60.111	CAATTGCCATTCCCAAACTC	60.309	227
RAM1092	chr13	PHNS01003477.1	scaffold123	453259	453516	Unigene3526	(CAAA)5	GAGCACGAAAACCCAAAGAG	59.853	AAGGAGCTTCCGAGGAGAAC	59.957	257
RAM1093	chr6	PHNS01001832.1	scaffold14	904670	904958	Unigene3533	(AAT)6	CAGAGAGGCCTCAGAAGTGC	60.284	TGGAGAATTTGTTGTCGCTG	59.84	288
RAM1094	chr9	PHNS01003337.1	scaffold64	959506	959719	Unigene3538	(AAAGC)4	AGGGGAAGCGATCGAGTAAA	61.08	GGCATAAGTTGGGGTTGAGA	59.933	213
RAM1095	chr10	PHNS01006792.1	scaffold4	5826753	5826962	Unigene3541	(CGG)6	ACGGTCCCAACTTGTGTCTC	60.009	CTCTCTCTGCCTCCCTCTGA	59.81	209
RAM1096	chr9	PHNS01012192.1	scaffold6	2344197	2344319	Unigene3570	(CTCTC)4	AGAGCAACACATCTGCTTCG	59.191	CTAGGAATCCCAACCCCATT	60.011	122
RAM1097	chr10	PHNS01003580.1	scaffold33	1364746	1365046	Unigene3575	(TCAATC)4	ATTCGGCAGTAAACGGATTG	59.96	TCGTCTTCTCTCGTCGTCAA	59.701	300
RAM1098	chr8	PHNS01003116.1	scaffold32	1763059	1763285	Unigene3611	(AG)9	TCCCTCCCTCTTGACTCTCA	59.913	GCGAGGTAGTGGAAATGGAA	60.074	226
RAM1099	chr2	PHNS01008662.1	scaffold12	1803014	1803282	Unigene3615	(CGATC)4	GGCGAAGTCGTAGAAGATGC	59.985	TCGATTTTCCACTCCGAAAC	60.051	268
RAM1100	chr1	PHNS01000838.1	scaffold63	641111	641303	Unigene3622	(CAGTT)4	CAATCTGTCGACGAGAAGCA	60.136	ATGGATTTCGATCTTGGCAG	60.036	192
RAM1101	chr14	PHNS01006314.1	scaffold11	3958723	3958905	Unigene3622	(ACA)7	TCTTTGAAGGCCGAGACAGT	59.989	TGACCAACAACGCATTTGAC	60.562	182
RAM1102	chr10	PHNS01011289.1	scaffold57	876700	876893	Unigene3645	(GA)9	GAGCGCGTAGTTAATCCCAG	59.867	TTACTTAGGGCAGTCTCGGC	59.476	193
RAM1103	chr2	PHNS01008662.1	scaffold12	2797553	2797714	Unigene3650	(GAA)6	GGGAGCTCATTGAAGCAGAG	60.096	CAGAGGACGTTGTCCCTCAT	60.112	161
RAM1104		PHNS01007909.1	scaffold10	3974846	3975087	Unigene3656	(CGATTC)4	CCAATCGGTCGAGTTTTTGT	59.971	CAGAGAGAGCGAAGCGAACT	60.035	241
RAM1105	chr10	PHNS01010760.1	scaffold68	1056202	1056400	Unigene3657	(AGA)6	GTCCCACCATCATCACATCA	60.189	ATGGTGGTGCACTTGTTCCT	60.431	198
RAM1106	chr6	PHNS01001832.1	scaffold14	2358017	2358168	Unigene3666	(CTGTGG)4	GTAGAGAGGAATGGCCACGA	60.218	GCTCTTCCAAAACCCATCAA	60.051	151
RAM1107	chr12	PHNS01010245.1	scaffold20	1443620	1443914	Unigene3675	(TC)8	GACTGTCTGTTCCTCTTAAACC	54.713	CCTCCTTCAAAACCAACCAA	59.942	294
RAM1108	chr11	PHNS01002540.1	scaffold40	1224280	1224467	Unigene368	(GTA)7	CCCAACTTTTGTTGCCATCT	59.971	ATTTCAGACTGGTCAACGGG	59.966	187
RAM1109		PHNS01003309.1	scaffold95	175784	175928	Unigene3684	(GAATC)4	CTGGATTCCTCCCTCAACAA	60.042	TGATTTCTCTTCCCGATTGC	60.155	144
RAM1110	chr10	PHNS01006792.1	scaffold4	3778199	3778451	Unigene3691	(AG)9	CAGCAGGTACGTGTTGTCCA	60.779	GGCGTCTAGAAATCCGAACA	60.214	252
RAM1111	chr10	PHNS01007953.1	scaffold17	877583	877684	Unigene3704	(AG)9	GAGAGAGAGAGAGAGAGGAAGC	55.864	GGTCTTGTACGCCTTCTTGC	59.882	101
RAM1112	chr7	PHNS01007451.1	scaffold27	384449	384716	Unigene3705	(CCG)6	AAATCCACCCTTTTCCATCC	59.996	GGGCTACCTCAAGTGGGTCT	60.511	267
RAM1113	chr7	PHNS01007451.1	scaffold27	384092	384310	Unigene3705	(GGAGT)4	GGTGGTCTGGAGATGGAAGA	60.048	AGACAAATTTCCCCAATCCC	59.996	218
RAM1114	chr3	PHNS01011683.1	scaffold18	2611671	2611823	Unigene3717	(GATTG)5	CACGTTCCCCATTCAACAAT	60.615	TGAAGCATTTGAAGACCGTG	59.84	152
RAM1115	chr3	PHNS01011683.1	scaffold18	13145	13370	Unigene3717	(TCT)6	GAAGACGAGTCTCAGCTGGC	60.292	GGATTGGTGGATTTCAATGG	59.991	225
RAM1116	chr11	PHNS01012348.1	scaffold140	400143	400400	Unigene3719	(TA)8	GTGCCAACCGGATTCTGTAT	59.82	GTGCGGTGCCTCTCTCTAAC	60.02	257
RAM1117		PHNS01002691.1	scaffold150	103502	103775	Unigene3732	(GA)10	ACAGATACGAACACCGGAGG	59.989	GAAAGCTCTTAGCTTGGCGA	59.867	273
RAM1118		PHNS01010600.1	scaffold1270	9904	10046	Unigene3735	(TA)8	GAATGCTGTTGAGTGAGGCA	59.992	GAAGATGGAGCTGTGAAGGG	59.803	142
RAM1119	chr6	PHNS01011035.1	scaffold1070	2808	2992	Unigene3735	(AT)9	GAGCCAAAAACCAAGCTCAG	59.993	CCATTGAAGCACCAAAACCT	59.971	184
RAM1120	chr11	PHNS01002540.1	scaffold40	1029142	1029256	Unigene376	(AGG)6	CTCTCCCTCTCCCTCTCCTC	59.489	CAAAGAGCACCACAGAGCAA	60.175	114
RAM1121	chr10	PHNS01006792.1	scaffold4	5972697	5972967	Unigene376	(GAGGGA)4	GGAACAAGGCATCCGATAGA	60.036	CTCCTTATCCCTTTCGCCTC	60.166	270
RAM1122	chr10	PHNS01006792.1	scaffold4	5972902	5973125	Unigene376	(TTGGCA)4	TTGCTCTGTGGTGCTCTTTG	60.175	TATCGGATGCCTTGTTCCTC	60.036	223
RAM1123	chr7	PHNS01007790.1	scaffold38	168830	169098	Unigene3763	(CGG)6	TGTAGCGAAACCCTAGGTCG	60.262	ATTATGGAGCGGACACGAAC	59.962	268
RAM1124		PHNS01012501.1	scaffold596	12842	13087	Unigene3784	(GGC)6	TCTCGGAGCTACACTTCCGT	60.012	GAAGGTCTACTTCGCGACCC	61.153	245
RAM1125	chr12	PHNS01007343.1	scaffold5	2279460	2279647	Unigene3796	(GAA)6	CCTGTGCAGGGTTAGGGATA	59.948	CAAATCATCTCCTTCTCCGC	59.773	187
RAM1126	chr8	PHNS01012126.1	scaffold8	4587470	4587583	Unigene3801	(TC)9	TCCTCCGTTTGAACCATCTC	60.05	GCAGAAGCATTGTGATGGAA	59.805	113
RAM1127	chr8	PHNS01012126.1	scaffold8	2213618	2213780	Unigene3803	(CGCGAT)4	TCGAAGCTCGTTTTGCTACA	59.752	CGAATACTTCGTGGACAGCA	59.864	162
RAM1128		PHNS01010158.1	scaffold31	614193	614487	Unigene381	(AT)12	ACGGCCAAGGCTTGAATTAC	61.357	ACGGCCAAGGCTTGAATTAC	61.357	294
RAM1129	chr9	PHNS01000488.1	scaffold28	832949	833083	Unigene3813	(TGT)6	CGTTGCCACAGCTGAAGATA	60.011	CCAAACCCTCTCATCTCCAA	60.042	134
RAM1130	chr6	PHNS01002815.1	scaffold37	1314023	1314265	Unigene3814	(AAG)6	TCTGATCGTCACTTTCACGC	59.992	ACCCAGAGAAGAGAGCACCA	59.986	242
RAM1131	chr14	PHNS01011820.1	scaffold15	404740	404863	Unigene3823	(GA)8	TCATTCAAGCCGACCTAAGC	60.352	GCAAAAACCCCCTCTTTCTC	60.053	123
RAM1132		PHNS01012652.1	scaffold67	347858	348079	Unigene3858	(AAACAA)7	GGCTATTTCCTACGATTTCC	55.492	CAGGTCTGGCACTAAGCTCC	60.012	221
RAM1133	chr8	PHNS01012126.1	scaffold8	1733000	1733249	Unigene3861	(TGC)6	ATTTGCTGCCTTAGCTGCAT	60.01	AGCGATCAACACCAACAACA	60.16	249
RAM1134		PHNS01010158.1	scaffold31	652691	652955	Unigene3861	(TTG)6	GTGCCAATCTTGGGTTGAAT	59.797	AGCACAAGCTCCAACTCGTC	60.599	264
RAM1135	chr10	PHNS01006792.1	scaffold4	289925	290158	Unigene3867	(GGATCA)4	AGAAAACCACACTCCTCCGA	59.697	TCCAGGTCCTCCTTTGTCTC	59.228	233
RAM1136	chr5	PHNS01008720.1	scaffold36	514526	514679	Unigene3875	(GGA)6	ACAGACGTTGGGGAAATCTG	59.966	CATAGCCATGGGGTCTCAAG	60.474	153
RAM1137	chr3	PHNS01011683.1	scaffold18	1245936	1246088	Unigene3877	(ACG)6	CCAAGCTACCGATCCAAAAA	60.067	TCAAGAGGGTGAGGAACGAC	60.238	152
RAM1138		PHNS01006275.1	scaffold1195	14639	14806	Unigene3884	(TC)9	TTGAGAAGTGGGTCCCTCAG	60.229	AACCACTTGGGTTTCCACTG	59.861	167
RAM1139		PHNS01002102.1	scaffold93	418699	418972	Unigene3885	(GCG)6	TTCTTGCTAGAACCCCCTCA	59.807	CTTTGTTACCGCATCACCCT	59.993	273
RAM1140	chr6	PHNS01006359.1	scaffold9	1894885	1895000	Unigene3897	(CT)8	ACTCCCTATCCCTCAATCGC	60.431	AGAGAAAGTAGGCGGTGGGT	60.132	115
RAM1141	chr3	PHNS01011683.1	scaffold18	1702472	1702765	Unigene3901	(CGC)7	AAACTTGGAATTGTGCCAGC	60.118	CGAAGACGAAGATCGAGGAC	59.95	293
RAM1142	chr10	PHNS01006792.1	scaffold4	3009304	3009405	Unigene3923	(AG)8	TGCCATTTTACAGTGAGCCA	60.257	GGAGCAGGAGTTGTGGTGTT	60.159	101
RAM1143	chr14	PHNS01007475.1	scaffold131	336039	336271	Unigene3929	(GAAA)5(AC)9	AGCTTGGGTGCTCTTGATTG	60.397	AGAATCGATCAAACGATGGC	60.043	232
RAM1144	chr14	PHNS01006314.1	scaffold11	2077447	2077573	Unigene393	(AT)10	TCAGCCACATATTCGTTCTCC	60.088	CGTTTGCTAAACCCATTTACCC	61.708	126
RAM1145		PHNS01005648.1	scaffold238	46777	47014	Unigene3935	(AG)9	GTGCATTGACAGCAGAAGGA	59.992	TACAAAAACTCGCCCAAACC	59.975	237
RAM1146	chr13	PHNS01006891.1	scaffold50	3573568	3573741	Unigene3937	(AT)8	TAGCCCGTGTTTTTGGTATC	57.635	GAGGGAGTTTTGGAGGGGTA	60.298	173
RAM1147	chr1	PHNS01011300.1	scaffold41	441338	441598	Unigene3941	(CT)8	TTCTCTTCTTCCCATGTGCC	60.195	GATCAAGACGAGCCCTTGAG	59.95	260
RAM1148	chr3	PHNS01003751.1	scaffold7	686345	686543	Unigene3963	(GA)8	CCTTGCTACGATTAGGCGAG	59.996	TCCAAGACTCACACAGAGCG	60.178	198
RAM1149	chr7	PHNS01007790.1	scaffold38	48037	48224	Unigene3965	(TTG)7	ATAAGGAGGGGAGGGGTTTT	60.014	CCTCAATTGATGGTTAGCCT	56.756	187
RAM1150	chr7	PHNS01007790.1	scaffold38	45220	45438	Unigene3965	(CAACA)4	CCAATCTGCATACCATTACCC	59.172	ATAAAAGGCGGCAGATGTTG	60.096	218
RAM1151	chr10	PHNS01006792.1	scaffold4	5714681	5714793	Unigene3977	(AGACT)5	GCAATGCAAGCTTTTAGTCCTC	60.391	GACGCTTGTTGGTTTGGTTT	60.015	112
RAM1152	chr10	PHNS01006792.1	scaffold4	5714664	5714836	Unigene3977	(AAACC)4	TCCTCACTTCTCCACTCCAGA	59.97	AAGCTAGAGCACCGCTTCAG	59.92	172
RAM1153	chr3	PHNS01011683.1	scaffold18	1010992	1011184	Unigene398	(AG)8	GAGTGGTGTTTTGACTGGTGTT	59.016	CCACTCACCAATACCCATTTCT	60.11	192
RAM1154	chr13	PHNS01006891.1	scaffold50	2974334	2974454	Unigene3993	(CT)10	GACACCGACACCACTTCTCC	60.573	TTTTCTTCGCCCATAACCAG	60.067	120
RAM1155	chr1	PHNS01010133.1	scaffold142	241528	241642	Unigene3995	(ACTC)5	TCTCACTCGCTCCAAACTCA	59.701	TGGGAGTGAAACTGGGAAAC	59.943	114
RAM1156	chr6	PHNS01006359.1	scaffold9	1752314	1752538	Unigene3999	(CT)9	TTGGCCTGGGGATAATAACA	60.146	TTTTCCTCCCCCTCAGTACA	59.521	224
RAM1157	chr7	PHNS01007792.1	scaffold13	999554	999733	Unigene4001	(TTC)6	GTTTGCCAAAGCCTTCAGAG	59.993	TTACACGCACTCGGACACAC	60.79	179
RAM1158	chr13	PHNS01005740.1	scaffold39	1720331	1720586	Unigene4003	(CT)9	CAGCAAGGTCAAGTCAACGA	60.025	AGTGAGTGAGCCAACAAGCC	60.453	255
RAM1159	chr9	PHNS01012192.1	scaffold6	5143399	5143696	Unigene4005	(ATT)6	CTCTCTTTCGTTTTGGCCTG	59.986	AGAGAAGGCTCGTGTGGAAG	59.598	297
RAM1160	chr7	PHNS01007790.1	scaffold38	609509	609680	Unigene4008	(CGTCGG)4	CTCACTCTTCCTTGCCCTTG	59.982	GTCGCGATCAAGAAGCTCAT	60.514	171
RAM1161	chr9	PHNS01001598.1	scaffold2	5585269	5585471	Unigene401	(AGA)6	AGCATGAAGAGAGAGAGGCG	59.851	GAGAAAGTTTCGTCGTCTTG	55.156	202
RAM1162	chr3	PHNS01003751.1	scaffold7	3886189	3886393	Unigene4012	(GAA)6	TGGGTCAAGTTTCTTTCCCT	58.618	TTCAACCTTCACACCACTCG	59.72	204
RAM1163		PHNS01003575.1	scaffold698	115	306	Unigene4017	(GGAGAT)4	CTTCTTCTGGGAATTTAGGG	55.551	CTAAGCAAACCCCCAAACAA	59.968	191
RAM1164	chr10	PHNS01006792.1	scaffold4	5964178	5964425	Unigene405	(CCTGCC)4	CATCATCATTTCAAACCCCC	59.991	GGTGTTGAGGTTGAGGAGGA	60.088	247
RAM1165	chr6	PHNS01000151.1	scaffold34	1530194	1530482	Unigene4067	(CTTCCT)4	TCGAGTAGAATTGTTCCGGG	60.066	GAGATGATGAGATGGGGTGG	60.288	288
RAM1166	chr10	PHNS01006792.1	scaffold4	2682635	2682799	Unigene4068	(TC)8	TCTTCAGATCACCAAACCCA	59.059	ATAATCCTGCACCCGACAAC	59.82	164
RAM1167	chr2	PHNS01004728.1	scaffold21	1195187	1195459	Unigene4077	(TGGTTT)4	CGGATACTCCTCCTTCACCA	60.065	ATACACCCATATGCCCTTCG	59.668	272
RAM1168	chr9	PHNS01001598.1	scaffold2	2068027	2068204	Unigene4085	(TAT)6	ACCAAGTTGATCGATGAGGC	60.081	ACTTCCTCTCTCTCTGCCCC	59.952	177
RAM1169	chr10	PHNS01006792.1	scaffold4	5742673	5742964	Unigene4085	(GGCGTT)4	TACGAAGAACAAGTGCGTGG	59.904	GTGCTGCTGGAGCTCCTTAC	60.164	291
RAM1170	chr1	PHNS01001154.1	scaffold248	154147	154383	Unigene4099	(GCA)6	CAAAGAATGAGGACAGGGGA	60.042	ACGTAGACGACGTGTGTTGG	59.666	236
RAM1171	chr1	PHNS01001154.1	scaffold248	154147	154383	Unigene4099	(CATCCC)4	CAAAGAATGAGGACAGGGGA	60.042	ACGTAGACGACGTGTGTTGG	59.666	236
RAM1172	chr7	PHNS01007792.1	scaffold13	2884124	2884307	Unigene4139	(CT)8	CGAGCTTTCTGGTTTTGGAG	59.986	CCACAAGCAAGTTCCCTTTC	59.711	183
RAM1173	chr13	PHNS01003683.1	scaffold25	1934029	1934217	Unigene414	(AG)10	CAAACCCACTCTTTTGCCAT	59.971	GACACGAATAGGTCGGCTCT	59.313	188
RAM1174	chr9	PHNS01001598.1	scaffold2	5315748	5315930	Unigene4154	(AG)9	CCGTTTTGGCTGTCTTCTTC	59.853	CTTTCCTGTTCCGCAAACC	60.621	182
RAM1175	chr9	PHNS01001598.1	scaffold2	5315641	5315894	Unigene4154	(TCT)6	TCGTATTGGTGTTGTCGGAG	59.566	CTCTCTCTTCCAATGGCTGC	60.096	253
RAM1176	chr6	PHNS01000151.1	scaffold34	542485	542636	Unigene4172	(AG)8	GAAGGAGCGACAGCAAGAAA	60.657	CAAAGAAAAGGCAAAGGCAG	59.99	151
RAM1177		PHNS01000797.1	scaffold101	511509	511697	Unigene4213	(CAA)6	GATATCCGATGACCACCACC	60.018	GTTCTGATTTGGGTGTGCCT	59.973	188
RAM1178	chr3	PHNS01011683.1	scaffold18	1783893	1784016	Unigene4223	(TC)8	CCTCCCTCCAAAATTCCTTC	59.875	CTGGACCAGAGAGAAACCCT	58.313	123
RAM1179	chr3	PHNS01003751.1	scaffold7	3414302	3414579	Unigene4228	(AG)9	AACAGCTCGTCCATGAAACC	60.119	TCTCCTTGAAACCCAACAGC	60.232	277
RAM1180	chr11	PHNS01012166.1	scaffold22	2925829	2926069	Unigene4236	(TTCTCC)4	CAGACCTCATCTCTCCCGAC	59.792	GGCTGAAGAGGCAGAAGTTG	60.134	240
RAM1181	chr12	PHNS01007343.1	scaffold5	1388314	1388515	Unigene4237	(GA)8	GAACTCCTCAGCGAGGTCTG	60.135	GTATGGCTTTTGGCCACATT	59.829	201
RAM1182	chr13	PHNS01006891.1	scaffold50	3052050	3052202	Unigene4240	(ATTTT)4	ATCAGAGGAATGGAGAGGCA	59.761	GGCCTTGAAACTAGCCACAC	59.74	152
RAM1183		PHNS01011784.1	scaffold712	27094	27360	Unigene4248	(ACT)7	TTCCAGGAAATTGAGATGGC	60.014	GTGGAACAAGAGAGGCTTGG	59.844	266
RAM1184	chr13	PHNS01003683.1	scaffold25	1763492	1763627	Unigene4255	(TCG)7	GATTTTGAGAGGTTCGCTGC	59.962	CCAGATGATTTTGAGGACAC	55.463	135
RAM1185		PHNS01012195.1	scaffold801	2203	2458	Unigene4256	(CT)9	AAACAAGGAATCCGACGAAG	59.17	GCGAATTGGGAAGATCAAAG	59.645	255
RAM1186		PHNS01002979.1	scaffold226	28456	28684	Unigene4256	(TG)8	ACTCGCCATTGTTGCTCTCT	60.02	GCGAATTGGGAAGATCAAAG	59.645	228
RAM1187	chr4	PHNS01001287.1	scaffold3	940563	940856	Unigene4304	(TC)8	TATATCACGCTTTTGCTGCG	60.002	TACGCTCAAGTCCATTGTCG	59.864	293
RAM1188	chr4	PHNS01001287.1	scaffold3	940923	941222	Unigene4304	(CAA)6	TTGTGGAGCCCAAACTATCC	59.933	TCTCGAAGAAGCCCTTTGAA	60.066	299
RAM1189	chr11	PHNS01012166.1	scaffold22	837529	837744	Unigene4312	(ATA)6	TGCTTCAATCCTCAACCCTT	59.67	TCAGCTCTTTGCCTCCATTT	59.955	215
RAM1190	chr5	PHNS01008720.1	scaffold36	1397715	1398008	Unigene4328	(CT)8	CGCACTTTCGTTTCAGCTCT	60.71	GACGGCGTAGATCGAATTGT	60.103	293
RAM1191	chr10	PHNS01004041.1	scaffold44	914687	914820	Unigene4336	(AG)8	GCAGTGTGTGTGTTTGTGTGA	59.223	TGTTCAAACTTCAAACCCCC	59.807	133
RAM1192		PHNS01012611.1	scaffold194	195902	196005	Unigene4341	(TC)8	CACCCAAACAACACAACACA	58.865	TGGAGAGAGGAATGGGATTG	60.003	103
RAM1193	chr3	PHNS01010588.1	scaffold1819	8506	8638	Unigene4342	(GAA)6	GAATCGAAACGCTAATCCGA	60.175	CTCTAACCGACCAGCCACTC	59.867	132
RAM1194		PHNS01010158.1	scaffold31	823841	823958	Unigene4343	(TTTC)5	CTCACCGATGACTTTGGCTT	60.255	TCTCTCTCTCTCTCTCTCTAGG	51.478	117
RAM1195		PHNS01010158.1	scaffold31	824305	824578	Unigene4344	(TTTC)5	CTCTTTCGTCGTCGTCTTCC	59.989	TCTCTCTCTCTCTCTCTCTAGG	51.478	273
RAM1196		PHNS01008903.1	scaffold134	443219	443470	Unigene4350	(TCT)6	AAGCCAGTCATTCAGGCTGT	59.874	CATCATCAGCGAATTCAGGA	59.756	251
RAM1197	chr5	PHNS01012387.1	scaffold59	929785	929974	Unigene4358	(GAA)7	AGGTTCGTGAGCAAAGGAAA	59.853	CAATGTCTCCGCTGTTCTGA	59.984	189
RAM1198	chr2	PHNS01008662.1	scaffold12	1906384	1906497	Unigene4363	(TCGTC)4	CGCCATCACTCTTCCTTTTC	59.813	TTTGGAGTACGATGACGTGG	59.566	113
RAM1199	chr8	PHNS01012126.1	scaffold8	3924039	3924266	Unigene4411	(GAGAG)4	TTTCTGGGATTGTTTGGCTC	60.051	CGGTGGTGGGAGAGAGATTA	60.065	227
RAM1200	chr14	PHNS01006314.1	scaffold11	104928	105204	Unigene4421	(CAA)7	GAATGAGAAAAACCCAGCCA	60.051	GGTGTGGTGATTCCATGACA	60.23	276
RAM1201	chr2	PHNS01004728.1	scaffold21	1038620	1038919	Unigene4436	(TTTTC)4	TTATGGTGGGCCAAAACAGT	60.227	GCCGTCTTGTAGGAAGTTGG	59.734	299
RAM1202	chr6	PHNS01006359.1	scaffold9	394877	395088	Unigene4452	(CT)8	AAGGGAGAGGAAGCCTGAAG	59.95	TAATGGGAGTCGTGGAGAGG	60.065	211
RAM1203	chr14	PHNS01006314.1	scaffold11	2739874	2740100	Unigene4455	(TCCGA)4	TTTGGTATCAGAAAACCCCC	58.738	GGAGATGGACTCCCACCAC	60.328	226
RAM1204	chr3	PHNS01011683.1	scaffold18	1559066	1559354	Unigene4459	(AG)9	ACAACAAACTTGGAGGTGCC	60.012	CACACTCTTCGTGTTCTCCG	59.461	288
RAM1205	chr4	PHNS01001287.1	scaffold3	974273	974531	Unigene4494	(CGC)6	TCGTGTACTTCACCGACAGC	59.905	TCCTGAAGATGGGAACCAAG	60.042	258
RAM1206	chr8	PHNS01012126.1	scaffold8	2496014	2496255	Unigene4504	(CTTCCC)4	AACCCTTCTCCATCGCAAC	60.065	GAGCTCAGTCTCGAAATCCG	60.096	241
RAM1207	chr3	PHNS01003751.1	scaffold7	698675	698834	Unigene452	(GTTTT)4	TCGAGTGTCGTTTTGCTCAC	60.032	GCTTTTTGCACAACATTGCC	61.572	159
RAM1208		PHNS01000797.1	scaffold101	481402	481666	Unigene460	(TCC)8	TCATGTACTCGTCTCCACCG	59.701	GATCTTCGAGAAGCTGGACG	60.096	264
RAM1209		PHNS01009082.1	scaffold55	893644	893876	Unigene4607	(AAG)6	GAAGAGCCGAAGAGGGTTTT	59.827	ACGTCTCTCCAGTCGAGTCC	59.43	232
RAM1210	chr10	PHNS01006553.1	scaffold42	1221348	1221486	Unigene4613	(TTACTA)4	GCCAACAACAATTCCCACTT	59.836	GCGGCCGAGAATAATAAGGT	60.428	138
RAM1211	chr11	PHNS01012166.1	scaffold22	2212062	2212254	Unigene4629	(GA)9	GAGACACGACCTCCAGCTTC	59.993	TAATATTTCGAACGGAGCCC	59.035	192
RAM1212		PHNS01012503.1	scaffold61	97968	98117	Unigene4636	(ACG)6agc(GA)8	ATTGAGGTCGAGAGGTGTGG	60.112	AAGCGATAAGGTGTGGCCTA	59.73	149
RAM1213	chr10	PHNS01006553.1	scaffold42	1451516	1451815	Unigene465	(CACAAT)4	ACTTTGATGAGACCGTTCCG	60.111	GTACTCCTGCGGATGATGGT	59.957	299
RAM1214	chr10	PHNS01006553.1	scaffold42	1451308	1451580	Unigene465	(GCT)6	ATGAGCATGAGATTGGGGTC	59.893	AAGTACATCTGGTTTGGGCG	59.993	272
RAM1215	chr3	PHNS01011683.1	scaffold18	2151592	2151790	Unigene4658	(TCT)6	AAACGGCTAATTTGTGGTCG	59.996	GCACACCCATAATCAAACCC	60.059	198
RAM1216	chr3	PHNS01011683.1	scaffold18	283253	283429	Unigene4672	(AT)8	CATTGCAGGCTTCAACAAGT	58.926	GAGTTTTTGAATGGTTGGCG	60.481	176
RAM1217	chr7	PHNS01007792.1	scaffold13	3516324	3516442	Unigene4679	(CAAT)5	TGTGGCTGTGATCCCATAGA	60.072	CAGAAGGTGTCGGAGGAGAC	59.835	118
RAM1218	chr3	PHNS01003751.1	scaffold7	2915557	2915828	Unigene4693	(TGCTGT)4	GCTGAAATTTTTGCTGAGCC	59.967	TTTCTTGCACGCTCATGTTC	59.995	271
RAM1219	chr14	PHNS01011820.1	scaffold15	2504978	2505241	Unigene4713	(GTC)6	GAACTGCCTCCTCTGCTCTC	59.284	TCTCTCGCCTCGTCTTCTTC	59.827	263
RAM1220	chr9	PHNS01000488.1	scaffold28	1463141	1463360	Unigene472	(GTGA)5	CGACTTCTCTGTGCCAAACA	60.025	TAAAAACCCTACCACCGCAC	59.861	219
RAM1221	chr3	PHNS01003751.1	scaffold7	3860602	3860842	Unigene4755	(TAA)6	GCCTTCCTGCTGAAGCTTATT	60	TGTCGTTTGTGGTGAAGCAT	60.16	240
RAM1222	chr10	PHNS01006792.1	scaffold4	5789047	5789238	Unigene4758	(CTACTG)4	TATCAAGCCTCCACCACCTC	60.073	TGAGCGATATCTGGCTGATG	59.931	191
RAM1223	chr10	PHNS01011289.1	scaffold57	991947	992177	Unigene4762	(CCT)6	AGCTTCCTTTCACACTCCGA	59.989	GGGTGAGAGTGAGGGTGAGA	60.243	230
RAM1224	chr6	PHNS01000151.1	scaffold34	383196	383355	Unigene4767	(ATT)6	GTCGTTTTGCTCGATGAGGT	60.263	GCCAAACAAACACACGAAGA	59.74	159
RAM1225		PHNS01008606.1	scaffold2968	23899	24141	Unigene4771	(TTGGGT)4	ATTGGAGAGTGGTTTGCTGG	60.111	TCTCTCTCCCACCCATCATC	60.008	242
RAM1226	chr9	PHNS01012192.1	scaffold6	1224216	1224495	Unigene4779	(TC)8	TACTCCCTTTGTTGCTTGCT	57.635	CTTCTTCCACCTCCAAGCAC	59.844	279
RAM1227		PHNS01001821.1	scaffold90	331515	331809	Unigene4780	(TC)8	GCAAGAGGCCATTGTTAC	54.074	ATGCAAAGTTTCCCAGATCG	60.074	294
RAM1228	chr11	PHNS01006870.1	scaffold16	695862	696050	Unigene4782	(TC)8	CACCGCTACTAGCCATCCTC	59.859	ACCCTGTTTGTTTGCCTGTC	60.012	188
RAM1229	chr11	PHNS01012166.1	scaffold22	802492	802774	Unigene4803	(TC)8	GAGAGATTAGGGTTTCGTTTCG	59.264	CTACCTCCTCGACCTTCCCT	59.694	282
RAM1230	chr3	PHNS01007075.1	scaffold84	386306	386555	Unigene4809	(GA)8	GGCAACAAAGATTCAAAGGC	59.691	CCTTCGGCTTCTTTCTTCTTC	59.601	249
RAM1231	chr8	PHNS01008514.1	scaffold30	597515	597634	Unigene4811	(AG)8	ACAAGCCGAATCAAATCAGG	60.074	TCTCCCTCTCCCTCTCCATT	60.149	119
RAM1232	chr8	PHNS01008514.1	scaffold30	597515	597634	Unigene4811	(GT)8	ACAAGCCGAATCAAATCAGG	60.074	TCTCCCTCTCCCTCTCCATT	60.149	119
RAM1233	chr13	PHNS01006891.1	scaffold50	3372422	3372583	Unigene4812	(AGAGT)4	TGCCACATCACTCAGAAATC	57.133	AACAACAACGTGACCACCAA	59.897	161
RAM1234	chr4	PHNS01005842.1	scaffold1	2563435	2563638	Unigene4821	(CGG)7	CGTTTCTCGGAAGCAGTAGC	60.154	CCACTTCTCAAGCAACGTGA	60.025	203
RAM1235	chr9	PHNS01012192.1	scaffold6	318626	318891	Unigene4830	(GA)9	AAGGGTTTTGTGGTGTTTGG	59.728	CTGCGTAGATCTCCGACTCC	59.973	265
RAM1236	chr5	PHNS01006611.1	scaffold24	597197	597346	Unigene4834	(TCA)7	ATCCCAGCCAATCATCTGAG	60.034	AAAGCAGTGGTGAATCCAGG	60.111	149
RAM1237		PHNS01009190.1	scaffold2567	3154	3403	Unigene4841	(AACC)5	CAAAACAAGCCCCAGATCAT	59.933	CAAGGGCATGGAAAAGAGAG	59.807	249
RAM1238	chr8	PHNS01012126.1	scaffold8	3211374	3211586	Unigene4842	(TCT)6	GATGGTGTCGATCATGTTGC	59.933	ACGAAGGAGAAGATCGCTGA	60.096	212
RAM1239		PHNS01009535.1	scaffold3881	2067	2218	Unigene4844	(TC)8	TCGTCTTTTGAAGCTCCGTT	59.993	TGTGCATTAACCAGGGCATA	59.953	151
RAM1240	chr8	PHNS01012126.1	scaffold8	2247392	2247527	Unigene4850	(CCG)6	AGCTAGCCGGAAGTAACGGT	60.282	CTCATCGTCCAACTCCGATT	60.073	135
RAM1241	chr10	PHNS01006553.1	scaffold42	1474867	1475132	Unigene4864	(ACTCC)4	CCGCTTTTCTTTTCAGGAGA	59.564	GCTTGCAAAGTAGAATCGCC	59.988	265
RAM1242		PHNS01007909.1	scaffold10	2837954	2838067	Unigene4884	(TTTTTA)4	ATGCTACAGTGAGGATGCCC	60.104	ACAAGGTGGGGGTTTAGTTT	57.435	113
RAM1243	chr9	PHNS01012192.1	scaffold6	1261711	1261993	Unigene4895	(AGCCTC)7	CTAGAGGTTGGCACTGGAGC	60.012	GAGCTTGAATCGACAGGAGG	59.95	282
RAM1244	chr9	PHNS01012192.1	scaffold6	1258854	1259126	Unigene4895	(TC)9	GAGCCCCCACAGTCAGAATA	60.073	GTTCATCGGCATCTGGATCT	60.042	272
RAM1245		PHNS01004266.1	scaffold257	150219	150508	Unigene4897	(ACGAT)4	TCACAGTTCCCAAAGAAGGC	60.232	GACGAGAAAGAAGACCAGCG	60.134	289
RAM1246	chr14	PHNS01006314.1	scaffold11	468319	468525	Unigene4909	(AGA)6	ACAGTTGGGAAGAAGAGCCA	59.844	TGAAGTTTGGGAAGCGAAGT	59.853	206
RAM1247	chr14	PHNS01006314.1	scaffold11	146255	146553	Unigene4914	(ACACAG)4	AGCAGAGCAGAGCAGAGGAC	60.041	GTTCGTTTGAGCTTGTCCGT	60.299	298
RAM1248	chr2	PHNS01004728.1	scaffold21	2687532	2687824	Unigene4945	(AG)10	TGGAGACCCAAGTTGACACA	60.129	CATCTTCGCTTTCACAGAGC	58.751	292
RAM1249	chr11	PHNS01011836.1	scaffold138	149021	149267	Unigene4956	(GA)8	GAGAACAGCTCCACCACCAC	60.723	TTTCCTCTCTCCATTTCTCTGC	59.962	246
RAM1250	chr13	PHNS01003683.1	scaffold25	1411738	1411986	Unigene4995	(GGT)6	GATCCATCGTAGGGGTTGG	60.142	TTGAGCCATGGAAATAACCC	59.762	248
RAM1251	chr10	PHNS01011876.1	scaffold82	172572	172808	Unigene4996	(CA)8	TCCTCTGCCATTTCTGAACC	60.195	ATGAATTGAGAGCCACCCAG	60.073	236
RAM1252	chr5	PHNS01006611.1	scaffold24	129728	129937	Unigene4998	(TCG)6	GGATCGGATCGGAATAGGAT	60.081	GAAGAGGTGTCGTAGGCGAG	60.012	209
RAM1253	chr11	PHNS01012166.1	scaffold22	61670	61899	Unigene5004	(CCTCT)4	TTTCCCGTAGGCAGTAGCAC	60.27	AGTGTCACACGCGCATAAAT	59.228	229
RAM1254	chr12	PHNS01010245.1	scaffold20	579613	579828	Unigene5030	(TTC)6	CACCAAAATCCACAACATCG	59.816	TCTCCATCTCCATCTCCACC	60.008	215
RAM1255		PHNS01012503.1	scaffold61	739151	739299	Unigene508	(GAGTT)4	GTGTAGAGGCGGAGGTAGGG	61.027	GCACCACAACACAACACTACA	58.083	148
RAM1256	chr10	PHNS01010760.1	scaffold68	519881	520110	Unigene5083	(CCG)6	CTCCCATCATAGCTCATCGG	60.582	GTGGCGATGAGAAGAAAAGC	59.962	229
RAM1257	chr10	PHNS01010760.1	scaffold68	519672	519905	Unigene5083	(CCA)6	GCTTTTCTTCTCATCGCCAC	59.962	AGGAGGGGAAGAACAGTGGT	59.968	233
RAM1258	chr6	PHNS01006359.1	scaffold9	498475	498724	Unigene5096	(CTTTAT)4	GCGTCCAGACAAAAACCATT	59.978	TTTATGACCCCACAAGAGGC	59.933	249
RAM1259		PHNS01007909.1	scaffold10	1277621	1277825	Unigene5113	(TCGCCG)4	CCACAACCACAAATGCTGTC	60.008	GTCCTTGAGCGAGGTGTAGG	59.867	204
RAM1260		PHNS01004146.1	scaffold53	884297	884575	Unigene5135	(AAGCCG)4	TATGAGGACAATGCCAACGA	60.073	AGCAGCGCCTGATGAGTAAT	60.007	278
RAM1261	chr10	PHNS01006792.1	scaffold4	3010508	3010798	Unigene5141	(ACC)6	CAGGCCTTATTTTCTCAGCG	59.975	CAGAGCATTCTTTTGCACCA	59.988	290
RAM1262	chr4	PHNS01010758.1	scaffold46	646722	646835	Unigene5141	(CAG)6	CCAACACACCATACACCACC	59.571	TGTTACTTTGAGGGCCCAAC	59.971	113
RAM1263	chr3	PHNS01011683.1	scaffold18	2992578	2992744	Unigene5145	(CTCCT)5(TC)9	CACCAACCAAACCAAGTCCT	59.861	CCCAACTCAGGAGGTGAAAC	59.549	166
RAM1264		PHNS01011990.1	scaffold1135	584	879	Unigene5153	(AT)8	AATGTCGTTCAGGCAAATCC	59.939	CATCGCACGTGTTACCAAAC	60.035	295
RAM1265		PHNS01011990.1	scaffold1135	584	879	Unigene5153	(GTTTT)4	AATGTCGTTCAGGCAAATCC	59.939	CATCGCACGTGTTACCAAAC	60.035	295
RAM1266	chr13	PHNS01002615.1	scaffold29	879024	879305	Unigene517	(CTTCTC)4	ACCAATTCGAACAGAACCCA	60.353	GAGGAAGAGAAAGAGGAAGAGA	56.108	281
RAM1267		PHNS01005337.1	scaffold479	39926	40124	Unigene5171	(AGGAG)4	GCCATTGGTGATTATTGGCT	59.791	CATGTCATCGCCACCTACAC	59.992	198
RAM1268	chr4	PHNS01005842.1	scaffold1	4929442	4929695	Unigene5181	(TTTCG)4	CGCGAGCGTTCTCATTAATAC	59.888	CGCTGACTATACCGCAACAA	59.895	253
RAM1269	chr11	PHNS01011836.1	scaffold138	146825	147068	Unigene5188	(AAAC)5	AGGGACCACAGTGAACCAAC	59.859	GTCCATCTCTCCCCATGCTA	60.034	243
RAM1270		PHNS01012503.1	scaffold61	2049313	2049417	Unigene5188	(ACC)6	TAGCATGGGGAGAGATGGAC	60.034	GTGGAGGAGAGATGGGTTGA	60.048	104
RAM1271	chr12	PHNS01007343.1	scaffold5	2695633	2695928	Unigene5190	(ACAG)5	GACGACGTTCACACATCACC	60.013	CACTACCTCGTCCCGATTGT	59.989	295
RAM1272	chr13	PHNS01002615.1	scaffold29	1364107	1364350	Unigene520	(ATCA)5	CTCTGCGAGGAGCTCAAATC	60.24	GATTAGGGCAGGGTTGATTG	59.387	243
RAM1273		PHNS01012503.1	scaffold61	351962	352253	Unigene5211	(GCT)7(ACT)6	TGACATGCCTATCAGAAACCC	59.947	TATGGTGATGGGCAACAGAA	59.924	291
RAM1274	chr5	PHNS01010575.1	scaffold117	521629	521794	Unigene522	(CTTGGG)6	GTCGCCGAAGTGAAGTTGTT	60.299	CTGCAAATCCACCATCTCCT	60.073	165
RAM1275	chr2	PHNS01008662.1	scaffold12	752363	752625	Unigene5241	(GA)8	GTTTCTTCCTTTCTGCAGCG	60.132	AAACGCACCGTTTCACCTAC	60.037	262
RAM1276	chr4	PHNS01005842.1	scaffold1	4996756	4997053	Unigene5281	(TGG)6	GCCAACACCACGAGTACTGA	59.751	GCTTGACCCGGTTTATTCAA	59.938	297
RAM1277	chr9	PHNS01001598.1	scaffold2	757433	757680	Unigene5287	(CT)8	GAACGAAGGTCCTGTCCAAA	60.088	CATAGGGGGCTTGGATGTTA	59.778	247
RAM1278	chr3	PHNS01011683.1	scaffold18	33378	33645	Unigene530	(ATAA)5	CGTTTGGTTTGGTCTGGTCT	60.005	TGTGCTGCTCCTCTGCTCTA	60.032	267
RAM1279	chr3	PHNS01011683.1	scaffold18	33403	33695	Unigene530	(TGGTC)4	TGTATCTGGGAAAGGCAAGC	60.214	TGTGCTGCTCCTCTGCTCTA	60.032	292
RAM1280	chr8	PHNS01008711.1	scaffold26	2080662	2080838	Unigene5302	(TCTTT)4	GCATTTCCGAGAGAGAGAAA	57.204	GGGTGATGATTTTGTGGTCC	60.034	176
RAM1281		PHNS01012304.1	scaffold47	214103	214367	Unigene5309	(TTG)6	AAGCGATCGCCTATGGTTTA	59.704	AGAAGGCAAGCGGAGATACA	59.978	264
RAM1282	chr10	PHNS01006792.1	scaffold4	2781264	2781520	Unigene532	(CGA)10	ACCGCAACGGAAACAACTAC	60.037	AAGCCGTAGTGCATGAGCTT	60.044	256
RAM1283		PHNS01002893.1	scaffold4138	16166	16387	Unigene534	(AG)8	GTTTGTGACCTTTGGTGGCT	60.012	CTCTCTCTCAAACTTTAACCCG	57.325	221
RAM1284	chr11	PHNS01012166.1	scaffold22	2116890	2117181	Unigene535	(CAAAC)4	TCATTCCCTTTAGCTCTCCG	59.406	TAGACATCGTCCTCGCATTG	59.823	291
RAM1285		PHNS01009663.1	scaffold121	485005	485140	Unigene5367	(CT)8	GGACAAACTCCTACATCTCT	50.671	CCACCGTCCATCAAATCTCT	59.927	135
RAM1286	chr14	PHNS01010932.1	scaffold118	257555	257740	Unigene5388	(AC)9	AACAACAACAACGCACGAAC	59.664	GCGCTTCCAGACATTCTCTC	60.104	185
RAM1287	chr6	PHNS01002190.1	scaffold105	334846	335116	Unigene5407	(TTTCG)4	AACTGGGTGTCGTTTTCCTG	60.005	AAATTCCAATTCTACCCCCG	60.013	270
RAM1288	chr6	PHNS01002190.1	scaffold105	334609	334797	Unigene5407	(GAA)6	GTGGAATTCGGGGGTAGAAT	60.017	AAGAACAAACCCAACCTCTCTC	58.761	188
RAM1289	chr6	PHNS01006359.1	scaffold9	2399662	2399914	Unigene5434	(AGA)6	TGGAGAAGCACATATCGTCG	59.823	AGAGAGAGAGCGCGATGAAG	59.997	252
RAM1290	chr9	PHNS01001598.1	scaffold2	4132296	4132560	Unigene544	(TA)8(GA)11	CAAGCAAACACACACACGAA	59.346	CCACAGCTTCTTCCTTTCCA	60.366	264
RAM1291		PHNS01000797.1	scaffold101	511703	511903	Unigene5444	(TTG)7	TTTGAAGAGTCACAGCGAGG	59.161	GGCAAGTGAACTCATGCTCA	59.992	200
RAM1292	chr6	PHNS01000151.1	scaffold34	974586	974876	Unigene5459	(AT)8	GCCAAGCTTCTCTCCTTTTC	58.267	GCAATCCAAAGATTCCCAGA	60.014	290
RAM1293		PHNS01001263.1	scaffold498	47190	47343	Unigene548	(CTT)6	GTAAGGCCTAGTCGCTGTCG	60.037	GCCTGGTCGAGAAGATCAAG	59.95	153
RAM1294	chr6	PHNS01002815.1	scaffold37	707340	707605	Unigene5487	(CTTTTG)4	CCGTACCAGGAGCGTTACAT	60.015	CGTGATGTTCACAACCCAAG	60.001	265
RAM1295	chr9	PHNS01003337.1	scaffold64	917331	917534	Unigene5496	(CTCCGA)4	TGCTGTATCCTCAACAAGCG	60.011	GAAAGAAGGCACAGAGTGGC	59.997	203
RAM1296	chr6	PHNS01002815.1	scaffold37	1057945	1058072	Unigene5526	(GTG)6	GATGGTGATGAGGAGGAGGA	60.008	AGCAAACCAACTTCACCACC	60.012	127
RAM1297	chr6	PHNS01002815.1	scaffold37	1057838	1058066	Unigene5526	(GGT)6	GGTGGTGAAGTTGGTTTGCT	60.012	GATGCTTTGGCAGAGGAGAG	60.096	228
RAM1298	chr3	PHNS01003751.1	scaffold7	381084	381207	Unigene5530	(CCG)6	GCACTCTGAAGCTCCTCCAT	59.56	GAGGTACTGAGAGGCATCGG	59.827	123
RAM1299		PHNS01010158.1	scaffold31	807961	808259	Unigene554	(AG)11	CATTGTGAGTCATGGCTTGG	60.112	ATCCAGGCACACATACACCA	59.837	298
RAM1300	chr5	PHNS01011408.1	scaffold111	107958	108202	Unigene5543	(TCT)6	GCGGTTCTTCTGGAGTGAGA	60.533	CCCTCTTCGCTCTGCTTCTA	59.853	244
RAM1301	chr5	PHNS01011408.1	scaffold111	107858	107979	Unigene5543	(TGT)7	TCTCCATCTTCTTCGATGGG	60.15	CTTCGTCCATTTTCCTTCCA	60.044	121
RAM1302	chr10	PHNS01007953.1	scaffold17	2560605	2560902	Unigene5546	(TG)10	CGACAACTTTGAGGCAAACA	59.881	TAAACCCTTCTCTCGGCAAA	59.817	297
RAM1303	chr9	PHNS01000488.1	scaffold28	1947352	1947642	Unigene5589	(CAA)6	CTGTGGCAGTGGTTCTTTGA	59.873	TCAGTGTCACGACCTCTTGC	60.03	290
RAM1304	chr12	PHNS01007343.1	scaffold5	2906400	2906672	Unigene5598	(TTC)6	CCACCAATTAGGGTTTCCG	60.169	ACCCCAACAAAGCCAAAAG	59.956	272
RAM1305	chr12	PHNS01007343.1	scaffold5	5868041	5868326	Unigene5612	(TGAGT)4	CGATATTGGCAAAGACGACA	59.688	CAAAACGCTCAAACACTCTCC	59.906	285
RAM1306	chr9	PHNS01003337.1	scaffold64	997246	997398	Unigene5639	(CAACAT)4	AGCAATGTTCCACTTCCACC	59.973	CCCATGGGATCATGTAAACC	59.871	152
RAM1307	chr9	PHNS01003337.1	scaffold64	997548	997764	Unigene5639	(TCACAG)4(AAAGC)4(GACTC)4	CAGGACAGGACACTTTGGGT	60.002	GACGGACATGGTGTTGAGTG	60.005	216
RAM1308	chr9	PHNS01003337.1	scaffold64	997384	997684	Unigene5639	(AGGAC)4	CCCATGGGAAAACCCTACTT	60.046	CTATCTCCCGCTTTGCTTTG	59.975	300
RAM1309	chr3	PHNS01011683.1	scaffold18	2623361	2623615	Unigene565	(CT)8	ACCAGGCAAACCCTCTCTCT	60.252	CTTTCTCGTCTCGAAGTGGG	59.982	254
RAM1310	chr14	PHNS01010932.1	scaffold118	434363	434581	Unigene565	(AG)8	ACTTCTTCTCCGACGACCAA	59.844	TACGTTGCTGGCCTCTCTCT	60.156	218
RAM1311	chr3	PHNS01011683.1	scaffold18	2623373	2623639	Unigene566	(CT)9	CCAGACACACTAACCAGGCA	59.745	CTTTCTCGTCTCGAAGTGGG	59.982	266
RAM1312	chr10	PHNS01007953.1	scaffold17	2021469	2021760	Unigene568	(GTG)6	GGGAAGCCACGACTTCTTC	59.794	ACGCCACACTCCTTTTTCAC	60.156	291
RAM1313		PHNS01006094.1	scaffold4289	1879	2032	Unigene5690	(AAAT)5	TGAATTGCTCAGAGCCTCAA	59.673	CCAAAAATCCAAGCTGTGAC	58.201	153
RAM1314	chr6	PHNS01006359.1	scaffold9	3797136	3797279	Unigene5693	(GCG)6	GCTCGGGTTCGTGTTGTT	59.682	CAAAACCCCTAAACCCCAAT	59.918	143
RAM1315	chr14	PHNS01006314.1	scaffold11	3533173	3533346	Unigene5698	(CT)8	CAAATTCCAAACCAACCGTC	60.206	CGAGAGGAGGGTGAATTGAG	59.797	173
RAM1316	chr14	PHNS01010932.1	scaffold118	171344	171593	Unigene5706	(AG)9	GCGGGGAAGAGAGAGAAAGT	59.957	ATGATCTCAGATTCGGTCGG	60.034	249
RAM1317	chr8	PHNS01012126.1	scaffold8	2551010	2551245	Unigene5716	(CAA)6	CCTTCTTGCTCTACAACGGC	60.015	TCGTGGACTCTCGAGCTCTT	60.284	235
RAM1318	chr6	PHNS01002840.1	scaffold45	1365934	1366075	Unigene5716	(CT)9	GATTCAAAACCCTCGCTCTT	58.386	TAGGAGATTGAGTTGGCGCT	59.978	141
RAM1319	chr9	PHNS01005467.1	scaffold60	592989	593092	Unigene5720	(AG)8	GTGGGGCTGAGAGTGGTAGA	60.261	AAACCCACCTCAGTCAAATC	56.504	103
RAM1320	chr12	PHNS01012225.1	scaffold144	398242	398359	Unigene5722	(TA)9	TTCCGAGGAAGAGTGGAAGA	59.92	CCAAATGCCCACTTGAGTTT	59.971	117
RAM1321		PHNS01007909.1	scaffold10	64031	64270	Unigene5731	(ATC)6	AATGGTCGAGATGAACTCCG	60.073	GGTTAATGGTGCCGAACCTA	59.823	239
RAM1322	chr8	PHNS01012126.1	scaffold8	1451298	1451460	Unigene575	(ATG)21	GGAATGGGAAGAGGAAGAGG	60.008	GCGTCAATAATACCCCCAAA	59.66	162
RAM1323		PHNS01007909.1	scaffold10	3105417	3105696	Unigene576	(CAAAC)4	TGTCGGTGAGCTTGTTGAAG	60.025	ACTCACCCCTAACCACTCCC	60.23	279
RAM1324	chr11	PHNS01012166.1	scaffold22	2307874	2308006	Unigene5777	(CGATGT)4	CAAACACACACACCCACACA	59.923	TGACGCACTGAGGAAAGTTG	60.025	132
RAM1325	chr6	PHNS01001832.1	scaffold14	536121	536394	Unigene5785	(ATCA)5	AGGGCGTAAGAGAGAGAGGC	60.117	AATCGACTGGTGAGAGTGGG	60.112	273
RAM1326	chr3	PHNS01003751.1	scaffold7	3182840	3182990	Unigene579	(CT)9	CCACTCGGACCTTTCCTCTT	60.619	GCCCAACTTGGCAATACAAC	60.374	150
RAM1327		PHNS01008121.1	scaffold425	46006	46234	Unigene580	(CT)11	TCTCTCTCTCTCTCACCCTTCC	59.175	CTAGCCCCAACAGTCAAAGC	59.875	228
RAM1328	chr9	PHNS01001598.1	scaffold2	2574489	2574763	Unigene5816	(TCA)6	TCAACAAACAGCTCACCAGC	60.032	TGATCAGGCTTGATTAGGGC	60.177	274
RAM1329	chr8	PHNS01004769.1	scaffold54	877143	877317	Unigene5818	(TC)8	GCGCGTCTTTAGTGGACTTC	60.022	TGGGTATGGGAGGGGTTTAT	60.258	174
RAM1330		PHNS01000797.1	scaffold101	53177	53455	Unigene584	(TTG)8	CGAGTTGGTGTTCTCGTTCA	59.873	TGAACCCTCTCCACCACTTC	60.088	278
RAM1331	chr12	PHNS01010245.1	scaffold20	579572	579698	Unigene5841	(CTG)6	ACTTCCTCTTCTTCTCCGCC	59.957	ATCATCAGCAGCAGCATCAG	60.128	126
RAM1332	chr8	PHNS01012126.1	scaffold8	4723389	4723638	Unigene5851	(AGC)6	GCTGGCACATTAAAGGAAGC	59.851	ACTTTCATTCCCAGACGTGG	59.966	249
RAM1333		PHNS01010158.1	scaffold31	854181	854480	Unigene5854	(GA)9	AATCGGAAACTGATGCGTTC	60.081	CCTTCCCTTTCTTTCGCTCT	59.955	299
RAM1334	chr14	PHNS01006314.1	scaffold11	121749	121876	Unigene5862	(GGACG)4	TCTCTCTGGTTGGGAATTGG	60.042	CACGTACTGATCGGGGAACT	59.989	127
RAM1335	chr4	PHNS01005842.1	scaffold1	1254242	1254502	Unigene588	(TC)9	TTTCTTCTCCTCTTCCTCTCTC	56.108	CGCGAGTAGATAAGCCGTTC	60.003	260
RAM1336	chr13	PHNS01001025.1	scaffold19	2229417	2229631	Unigene5881	(TCT)6	CTCACCGGAACTTCGTGTTT	60.149	CGCAGTTAGGTTCCCAAAAA	60.103	214
RAM1337	chr6	PHNS01006359.1	scaffold9	3348314	3348435	Unigene5884	(GA)8	GAGCGAAGGTTCGTCGTTAG	60.015	GAGAGGTTTAAGCGAGGTTTCA	59.892	121
RAM1338	chr4	PHNS01001287.1	scaffold3	1453323	1453473	Unigene5921	(AG)8	GCGTTCAGATTCGTTTGGTT	60.118	TTCTCTCTCTCACCGAAGCC	59.679	150
RAM1339		PHNS01009082.1	scaffold55	777410	777577	Unigene5929	(CCT)6	AAACCACCGCAATGACTTTC	59.978	AGGGGTAGTTTGGGGATTTG	60.046	167
RAM1340	chr13	PHNS01006891.1	scaffold50	3603530	3603830	Unigene5955	(TA)8	CGTCGTATCAAGCTTACGGTC	59.783	TGGCTTTGGGAAGAATCACT	59.67	300
RAM1341	chr10	PHNS01007953.1	scaffold17	1949133	1949248	Unigene5964	(AG)9	GAAGGGACTCGAGCTTTGTG	59.989	AACTTTTCCTCTGCACCGAA	59.853	115
RAM1342	chr3	PHNS01011683.1	scaffold18	319897	320049	Unigene5971	(CTG)6	AACCTGCATTTGGTACGGAG	59.993	GCAAGTGGGAGAAACCTGAG	59.844	152
RAM1343	chr10	PHNS01003580.1	scaffold33	1132511	1132795	Unigene598	(GA)10	GAGTTCACAGAGGCCGAGAG	60.135	AATCCCCATCGAACTTAGGG	60.145	284
RAM1344	chr2	PHNS01008662.1	scaffold12	3218543	3218770	Unigene5999	(AGGGAC)4	CTCTCGTGGCAGGAATAAGC	59.978	AAGCAGCTCTCTCACGAAGC	60.043	227
RAM1345	chr9	PHNS01001598.1	scaffold2	234604	234880	Unigene6000	(AAAAG)4	AGATCTGAATATTGGGCGAC	56.682	AGCTGCGGAGATACATTTGC	60.382	276
RAM1346	chr6	PHNS01001832.1	scaffold14	2476686	2476952	Unigene6006	(TC)8(AG)10	GCAGGCGAGCTACAAACATT	60.416	CCCCTGAAATTTTCCCTCAT	60.124	266
RAM1347	chr5	PHNS01008720.1	scaffold36	430175	430414	Unigene6018	(TA)8	AAATTAGCAAAACGGGGACC	60.184	CGGTTGAAGCTACCACAGTGA	61.267	239
RAM1348	chr12	PHNS01007343.1	scaffold5	5538383	5538485	Unigene6043	(TGA)6	TTGTTCGTTCGGAGTGAATG	59.691	GCTCATGCATGGCTTACTTAGA	59.523	102
RAM1349	chr4	PHNS01005842.1	scaffold1	445469	445754	Unigene6053	(CAA)6	CCAGTGAAATTCAGGCCAAT	59.933	GGATTTGTGGTTCGGTGAGT	59.827	285
RAM1350	chr3	PHNS01011683.1	scaffold18	2325299	2325576	Unigene6059	(CTG)6	GAGCTTGACAAGAGGATGCC	59.957	TCGAACAGTCCGACTAGCCT	60.012	277
RAM1351	chr4	PHNS01001287.1	scaffold3	470189	470324	Unigene6075	(AG)8	ACAACGCTTTGAGCGAGAAT	60.022	TTGTTAGGCATGCTTTGCTG	60.014	135
RAM1352	chr8	PHNS01012126.1	scaffold8	4644072	4644348	Unigene6084	(CCAAC)4(TCTCTA)4	CTAATAAGGCGCTCAGCCAC	60.003	TGGTTCCGATGGTAAGAAGG	59.926	276
RAM1353	chr8	PHNS01007591.1	scaffold81	206358	206653	Unigene6100	(TC)8	GAGGGCTTCTTGTGTTGGAA	60.232	AGGACCAGGAGGAACCATCT	59.929	295
RAM1354	chr8	PHNS01004769.1	scaffold54	386672	386787	Unigene6101	(AGAGA)4	GTGGCTAGTCGGAGAAGACG	60.012	CTCGGCTCAATCCTTGACTC	59.95	115
RAM1355	chr5	PHNS01006611.1	scaffold24	1704810	1704945	Unigene6132	(CGT)6	AGAGCTTGCACGTGCCTAAT	60.044	ACTTTGGTGTCGTTTCTCGG	60.149	135
RAM1356	chr12	PHNS01007343.1	scaffold5	1182105	1182393	Unigene6141	(AATCG)4	CTCCGGATCGGAGGTATGTA	59.91	CTCTTCTCCCAAATCCCCTC	60.008	288
RAM1357	chr8	PHNS01008514.1	scaffold30	443377	443509	Unigene6195	(AT)10	AGGCTTGTCGACATTTTTGG	60.11	CCCCAATCTAAAGCACACAA	58.623	132
RAM1358	chr4	PHNS01005842.1	scaffold1	5011432	5011559	Unigene6195	(CT)8	CACTGAGGTCTGCGTTTTGA	60.025	CGGTTTGTGCAGATGAGATG	60.263	127
RAM1359	chr9	PHNS01000488.1	scaffold28	131463	131677	Unigene6198	(AGA)6	GCTGGAGAGAGAGGGGTTTT	59.817	TCAGCAACAGCAACAGGAAC	60.032	214
RAM1360		PHNS01012503.1	scaffold61	44902	45152	Unigene621	(CCGTGG)4	CCATGGTGCTTTCCAAACTT	59.971	CTTCTCACCATTCAGGGCAT	60.073	250
RAM1361	chr11	PHNS01012166.1	scaffold22	1475123	1475413	Unigene622	(TACGA)5(CGAA)5	GCTCTCCCTTCTCCTCGTCT	60.096	TTTAGGGTTTCACTGCTGCC	60.249	290
RAM1362	chr4	PHNS01005842.1	scaffold1	5402852	5403151	Unigene624	(AATC)6	ACGGATTCAAAACCGAACAG	59.971	AAGTCGACGACAAGAACGGT	59.769	299
RAM1363	chr10	PHNS01006792.1	scaffold4	5742529	5742818	Unigene6289	(GAAGAG)4	AGTGTCCTTAACGTGGGAGG	59.062	AACCGATCCATCATCTGAGC	60.042	289
RAM1364	chr7	PHNS01007792.1	scaffold13	2866616	2866846	Unigene6305	(ACA)6	GACTTCGACGCTCAACTTCC	59.997	TCAGACCCTCCAAGAACCAG	60.229	230
RAM1365	chr7	PHNS01007792.1	scaffold13	2866517	2866722	Unigene6305	(AAC)6	GTCATCGTCGGCCAATAAGT	59.962	GTTGTTGTTGTTGTCGTCGC	60.207	205
RAM1366		PHNS01010683.1	scaffold1878	3841	4138	Unigene6309	(GGTGAC)4	AAGAGCTGCTCCTTCTCGGT	60.67	TCCCAACAACATTCCCAAAC	60.594	297
RAM1367	chr7	PHNS01006913.1	scaffold72	623622	623762	Unigene631	(TTATT)4	GTCTCTGCTCCTGATTTGGC	59.957	ATCCTCAAAACCCAAAGCCT	59.94	140
RAM1368	chr6	PHNS01002840.1	scaffold45	1382879	1383051	Unigene6354	(AT)8	AACCTATCATGAAGCCGTCG	60.096	AAATCTGGCAACCAAAGTGG	59.971	172
RAM1369		PHNS01007099.1	scaffold212	110012	110185	Unigene6358	(TCTT)6	GCGCCACTTCTTCTCTCACT	59.751	ACGCGAATTAACCCAAACAC	59.867	173
RAM1370	chr13	PHNS01006891.1	scaffold50	2041460	2041758	Unigene6362	(TA)8	CACAGGACAAGCCTTGAGGT	60.298	AGCCTCGACAAGTATGCGAA	60.934	298
RAM1371	chr9	PHNS01001598.1	scaffold2	5263156	5263292	Unigene637	(TA)12	GCAACAAGAGCCCAACTCAG	60.975	GCAACAAGAGCCCAACTCAG	60.975	136
RAM1372	chr10	PHNS01006792.1	scaffold4	4054368	4054653	Unigene6373	(TCG)6	GTCAGTCCAGTGGCCAAGAT	60.12	CTTGAAGAGCTCCGTTGACC	59.989	285
RAM1373	chr10	PHNS01006792.1	scaffold4	3873257	3873542	Unigene6378	(CATCAG)4	CTTCAACAACTGCACTCCGA	60.025	CTTGGAGAAGGGATGAACGA	60.187	285
RAM1374		PHNS01010798.1	scaffold390	86912	87180	Unigene6378	(TG)11	GTCATCGTCGTCCTTGGTCT	60.12	CACCAAAAATCAGCCAGTGA	59.691	268
RAM1375		PHNS01010158.1	scaffold31	853798	853954	Unigene6383	(GAA)6	GAAGCCTCAGCGAATTCAAG	60.096	GGAAACCCAAATGGGCTAAT	60.02	156
RAM1376	chr9	PHNS01001598.1	scaffold2	3410940	3411226	Unigene6406	(GCG)6	CCCGTGAACAAGGACAAAAT	59.83	GTCGTCGCGGAAGGAGAAG	63.377	286
RAM1377	chr6	PHNS01002815.1	scaffold37	683564	683839	Unigene6416	(CGC)6	TAATCCAGCCTTTTGCCTTG	60.202	AGTTCGGAGTGATGAGGCAG	60.408	275
RAM1378		PHNS01000501.1	scaffold3175	3757	4036	Unigene643	(TTC)7gt(TC)8	AGTTGAGGCGGTGATATTCG	60.096	GGTGTGGGCTAGTGGTGAGT	60.033	279
RAM1379	chr2	PHNS01003937.1	scaffold35	1309446	1309728	Unigene6457	(CGT)6	AGCTTCCGAGTCGGTGACTA	60.012	GAATCCGACCGGAGTATTGA	59.894	282
RAM1380	chr9	PHNS01000488.1	scaffold28	406818	406980	Unigene655	(AG)11	GACTTCTTCGCGAACTCCAC	59.997	AGCTCCAATCTTGCATCAGG	60.362	162
RAM1381	chr13	PHNS01006891.1	scaffold50	3014713	3014956	Unigene6576	(ATG)6(TA)8	CCTCCAAAGAGCTCCATCAG	59.943	AAGCCAACAAATTGCTCCAC	60.118	243
RAM1382	chr4	PHNS01001287.1	scaffold3	439467	439643	Unigene6595	(CT)9	CCCAAACCGCTCTGTATCAT	59.955	TCCATTTGTGGCAGTACCAA	59.964	176
RAM1383		PHNS01007909.1	scaffold10	347219	347353	Unigene6598	(TGG)6	GCAAGAAGCAAACCAGGAAG	59.993	TGTCCCTCCTAAAATCACGC	60.074	134
RAM1384	chr11	PHNS01012166.1	scaffold22	2740746	2741018	Unigene6619	(TAAC)6	TTTCAGCACATTCAACCAGC	59.847	CACTCCCACTCCGATTGATT	59.927	272
RAM1385	chr8	PHNS01008711.1	scaffold26	1786949	1787155	Unigene6629	(TGT)7	CAGGCCTAAGAACCAAACAAAC	60.035	AAGAAGCAGAAGCAGAAGCG	60.037	206
RAM1386	chr13	PHNS01001025.1	scaffold19	838353	838552	Unigene665	(TTA)6	GATGTTTGGAATCCACTGCC	60.326	GAGGGTGGTAAAAATGCACC	59.292	199
RAM1387	chr11	PHNS01012166.1	scaffold22	1419540	1419749	Unigene6658	(CT)9	CACCCAATGTGAACCCAAA	60.2	CCCACTGATACGTGGCTTCT	60.134	209
RAM1388	chr6	PHNS01000151.1	scaffold34	336202	336477	Unigene6704	(CAA)7	ATTCTCCCCCAAATTACCCA	60.37	GGTGTCGACCTCCACAATCT	59.969	275
RAM1389	chr2	PHNS01008662.1	scaffold12	2233042	2233150	Unigene6706	(ACA)6	CGAAGCTCAACACTCCAACA	60.025	GAATGGGAATAGGAGAGGGG	59.722	108
RAM1390	chr5	PHNS01008720.1	scaffold36	107114	107327	Unigene6715	(ATA)6	GACCCACAAAACAAAAGGGA	59.807	ACACACACACACACACACACAA	59.448	213
RAM1391	chr14	PHNS01011820.1	scaffold15	2635808	2635971	Unigene6724	(GAA)6	GAACCTGAGCCATTTTCGAC	59.676	TTTGTTCTTGCCCAAGCTCT	59.993	163
RAM1392		PHNS01008566.1	scaffold2223	3207	3432	Unigene6727	(CCG)6	GAGAGGCGGTCAGGTAGTTG	59.867	CGTCCTCCAGAGAAACGAAG	59.982	225
RAM1393		PHNS01008566.1	scaffold2223	2867	3160	Unigene6727	(GGC)7	TTCGAAACTCCGACGAGACT	59.989	ACGCATGGTCGGATAGTAGG	59.978	293
RAM1394	chr4	PHNS01005842.1	scaffold1	782347	782599	Unigene6728	(TCTT)5	GAAGCTGGCAAGTCTCTTCAA	59.749	GGAAAGAAGAGGAAAAACAGCC	60.57	252
RAM1395	chr9	PHNS01001598.1	scaffold2	1566356	1566655	Unigene6744	(AG)8	GTTGGAGCAATCTCTGAGGC	59.957	TGCCTGTACAAAACTTTGGG	58.673	299
RAM1396	chr10	PHNS01007953.1	scaffold17	3969961	3970167	Unigene6767	(AAT)6	AACGACCGCTGAAGATCAAT	59.7	TAAAGGGGGATTCCTTTTGG	60.116	206
RAM1397	chr11	PHNS01002540.1	scaffold40	1190434	1190589	Unigene6773	(CAT)7	AATGAACTCATGTGGTGGCA	59.967	GCCGCCATAGTAGTGATGCT	60.265	155
RAM1398	chr10	PHNS01006553.1	scaffold42	296716	296992	Unigene6801	(CT)9	TTGCCCAAACAGACACAGAG	59.873	AGCTCTTCAACGAACCCAGA	59.989	276
RAM1399		PHNS01012623.1	scaffold795	17040	17250	Unigene6805	(ATGAGG)4	CTCTTCTTCATCCTCGACGC	60.096	GACGACTGACCAAACCAACA	59.571	210
RAM1400	chr2	PHNS01008662.1	scaffold12	2101398	2101565	Unigene6814	(TGA)6	AGAGCTATGCGATTTCGAGG	59.574	TATCAAATCCAAGCAAGGGC	60.038	167
RAM1401	chr5	PHNS01007664.1	scaffold137	362214	362415	Unigene683	(GA)10	ATAGGAAAGGCAAAGACGCA	59.845	TGACGATGTAGCCGTTCTTG	59.864	201
RAM1402	chr12	PHNS01001065.1	scaffold58	244016	244314	Unigene6833	(AAC)6	AACAAGCCCAACCAACTCAC	60.012	AGACCGATGCCTATGGACAG	60.096	298
RAM1403	chr9	PHNS01001598.1	scaffold2	3106950	3107190	Unigene6837	(TC)8	TTGCATCGACTTTGCACTTC	59.995	GGTCGTTTCTTGGGTTTGAA	59.948	240
RAM1404	chr9	PHNS01003337.1	scaffold64	858804	858906	Unigene6855	(CT)10	TGCCATTATACGTGGCCATA	59.803	GTCGCTTCCGTTTTCTTCTG	59.993	102
RAM1405	chr12	PHNS01007343.1	scaffold5	5222611	5222763	Unigene6859	(CT)8	GACGGCAGCGAGATTTGG	62.907	AGGACGCCACAGCATCTATC	60.249	152
RAM1406	chr4	PHNS01005842.1	scaffold1	6626379	6626669	Unigene6891	(CAC)7	ATGCTTGACAACACCACCAA	60.008	CTGTGCATCTGCAGGTTCTG	60.616	290
RAM1407	chr4	PHNS01005842.1	scaffold1	6626463	6626716	Unigene6892	(CAC)7	TCAGAAAATGGGGTCTCCAC	59.903	CCTTGTTGCTCCTTTGCTTC	59.993	253
RAM1408	chr10	PHNS01006553.1	scaffold42	1493320	1493571	Unigene6911	(AT)8	GCAGCCTTCCTCTCTGTTTC	59.166	AAGGCTTACATGTTGACGGC	60.14	251
RAM1409		PHNS01011211.1	scaffold965	13513	13746	Unigene6916	(GCTT)5	ACGGCTTTGAGTCCTTCTGA	59.989	GCTCACTCCTTTATCTCCGC	59.034	233
RAM1410	chr7	PHNS01007792.1	scaffold13	3041232	3041469	Unigene6927	(TCA)6	TTTCCTCACTGTCCCATTCC	59.903	TCACTTTCCCTCATTTTCCG	60.044	237
RAM1411	chr11	PHNS01006870.1	scaffold16	1913430	1913551	Unigene6928	(TCT)6	CATGTCTCTCAAACCCTTCTCA	59.328	GCGTAGACTCGAAAACTGGC	60.022	121
RAM1412		PHNS01007476.1	scaffold1008	4003	4206	Unigene6930	(TC)8	CCTCTTCGTCGTAGTCCTCG	60.005	TACCCGACTCTGATTTTCGG	60.066	203
RAM1413	chr10	PHNS01006792.1	scaffold4	5861654	5861936	Unigene6978	(GCCGAT)4	GTGATGTCGTAACCCAACCC	60.096	CGCGACGACCGATATTAGAT	60.081	282
RAM1414	chr8	PHNS01012126.1	scaffold8	4484623	4484732	Unigene6988	(AG)8	CAGCAAAAGCAGAAACAGCA	60.316	ATCGACGTTACCAAATCCCA	60.192	109
RAM1415		PHNS01010953.1	scaffold2241	2667	2952	Unigene7008	(AG)8	CAACAAAAACCCACAAACCC	60.103	CTTCGTTTCGAGCTCTCGTC	60.277	285
RAM1416	chr10	PHNS01006792.1	scaffold4	5796128	5796425	Unigene7015	(CAG)6	GCTACGCACTTTCCTCTTCC	59.08	CCACCAGCATTATTCGATGA	59.499	297
RAM1417	chr10	PHNS01003580.1	scaffold33	116419	116642	Unigene714	(AG)9	GGAAAGTGAGGCAATTTGGA	60.051	TTAGTGGCGACACTCTCGAA	59.591	223
RAM1418	chr4	PHNS01005842.1	scaffold1	37609	37759	Unigene7170	(AATG)5	AGGTGCGAGTGAGTTCGTTT	59.914	ACGATGGAAGAAGAGAGGCA	59.95	150
RAM1419		PHNS01010158.1	scaffold31	75012	75287	Unigene718	(CGA)7	GTCTCATCCGCCTTCTTCAC	59.81	CCACAAACCGAAACCCTAAA	59.833	275
RAM1420		PHNS01006871.1	scaffold133	120814	120927	Unigene7198	(GA)8	GTTGATGAGGGAGGGTGAGA	60.048	TCCTACCGAAACCTGCATTC	60.074	113
RAM1421	chr8	PHNS01012126.1	scaffold8	2239805	2239985	Unigene7203	(TC)8	CCCATTTGACTCGCTACCTC	59.694	GGGCACTGTTGTTGGGTAGT	59.891	180
RAM1422	chr3	PHNS01011683.1	scaffold18	2730130	2730410	Unigene7211	(GGA)6	AGAATGGAGGAAGACTCGGC	60.735	GACTTGTGCGACCGTAGGAT	60.142	280
RAM1423	chr13	PHNS01002615.1	scaffold29	278322	278473	Unigene7221	(CT)8	AATCAGAGCCGAGACGAGAA	60.096	GAAAAAGCTCTGTCTCTGTGGA	58.721	151
RAM1424	chr8	PHNS01012126.1	scaffold8	30262	30523	Unigene7233	(AAAGAA)4	AACAAAACGACGCCAACATC	60.934	CCGTTGGCTCAAAGACAAGT	60.291	261
RAM1425	chr5	PHNS01006611.1	scaffold24	2309533	2309680	Unigene724	(GAT)6	ATGGCAAGAAGGCTCTTTCA	59.955	CCATGGCTTCAACAACCATT	60.755	147
RAM1426		PHNS01000072.1	scaffold799	3041	3329	Unigene7250	(GAC)6	AATATTGCTGGTGGCTGCTC	60.243	TCCTTTACGATCCCTTTCCC	60.258	288
RAM1427	chr6	PHNS01001832.1	scaffold14	906654	906756	Unigene7298	(AAC)6	GAGCTTGTAAAGAGAGCCTCAA	58.035	GTTGTTGCTGTTGTCTGCGT	59.953	102
RAM1428	chr6	PHNS01002815.1	scaffold37	233685	233904	Unigene731	(TGT)6	GCTCATTGGAGTTCTTTGGC	59.82	AGAGCAGTACAGCAACGGCT	60.223	219
RAM1429	chr11	PHNS01005485.1	scaffold497	40185	40311	Unigene738	(GGT)7	CGTCATTCTTTGTGGTGGTG	60.001	CGATGATGACGACGAAGAGA	59.942	126
RAM1430	chr3	PHNS01003751.1	scaffold7	669030	669312	Unigene739	(GA)10	CTCGTCATGAGCGAAGTCTG	59.726	AATTGCTTGGTCTTGCCAAC	60.118	282
RAM1431	chr8	PHNS01012126.1	scaffold8	739367	739592	Unigene7395	(GT)10	GAGAGAGAGAGACAAAGAAACC	54.049	GCTAAAATGCGCCGAAGTAG	60.006	225
RAM1432	chr9	PHNS01003337.1	scaffold64	1050721	1050925	Unigene7407	(CCT)7	ATCACGACAGGGAATCTTGC	60.081	AGGTGGGGATGGTCTAGGAG	60.328	204
RAM1433		PHNS01000797.1	scaffold101	639978	640211	Unigene7410	(CAA)6	AACACCAACTAAACTCGCCG	60.168	GACCTGCTTGAACGAGGAAG	59.989	233
RAM1434	chr7	PHNS01001396.1	scaffold126	443695	443884	Unigene7439	(CATGGA)5	CTCTGATAGTGAGGCGAGGG	59.966	CCCCCAAAACTCCTCTCTCT	59.671	189
RAM1435	chr2	PHNS01004728.1	scaffold21	113291	113483	Unigene7446	(GTG)6	GTTCGACAAAGGGTCGAAGA	60.232	GGCAACACTAGTGGGAGCAT	60.142	192
RAM1436	chr11	PHNS01012166.1	scaffold22	2725250	2725378	Unigene745	(CT)8	CACACACACACACACGCACT	60.336	TCAAGTCCATGAGAAACCCC	59.903	128
RAM1437		PHNS01002808.1	scaffold571	21201	21398	Unigene7451	(CTTCAA)4	GGTGCTCATGCTCATGCTTA	59.979	GAAGGAAAGAAGAAAGCGGA	58.646	197
RAM1438	chr14	PHNS01011820.1	scaffold15	211880	212003	Unigene7466	(GA)8	GCTCCAAAATTGACCTCAGC	59.82	GCCAAAATTCCCAAACACTC	59.41	123
RAM1439	chr2	PHNS01004728.1	scaffold21	1536440	1536608	Unigene7486	(ACT)6	CAAGGAAACGAGCAAACGAT	60.249	CTTTGCTGGCTGAAGAGAGG	60.269	168
RAM1440	chr11	PHNS01002540.1	scaffold40	594319	594544	Unigene7497	(TG)9	CCAAGCAACACAACACCAAC	60.049	CACCGCAAATCAAATCTCAC	59.127	225
RAM1441	chr9	PHNS01001598.1	scaffold2	3967739	3967840	Unigene7520	(AT)9	TCCTAGAGCTCTCACACTTTCA	56.958	TAGCTGCCGTTGTAGTCGTG	60.073	101
RAM1442		PHNS01009611.1	scaffold160	1832	1979	Unigene7531	(TTC)6	AAGGAGAGGAGAGACGGGAG	59.945	GTCGATTCTCTCCAACCACC	59.511	147
RAM1443	chr5	PHNS01006611.1	scaffold24	1163781	1164069	Unigene7545	(AT)8	CCCAGTTTGAAGGGAAGATT	58.094	TAAGCGAAACGGTAACAGGG	60.124	288
RAM1444	chr12	PHNS01010245.1	scaffold20	1870903	1871156	Unigene7568	(CCG)7	AGTTCTCGATGTCCCACCAC	59.969	AAGATGCGCAGAGGATTGTT	59.843	253
RAM1445	chr13	PHNS01003683.1	scaffold25	1787160	1787339	Unigene7582	(AT)8	CTGACGGCTACACAAACCCT	60.171	ACCTGTCGGGATTCATGGTA	60.195	179
RAM1446		PHNS01004942.1	scaffold96	308309	308548	Unigene7586	(AG)9	GAGCTGAGTGGCTATGGAGG	59.973	CTCTCTCTCTCTCTCTCTCACT	51.243	239
RAM1447	chr6	PHNS01000151.1	scaffold34	74459	74759	Unigene7590	(TA)8	TTCCTCTCTCCATGATTCAGGT	60.074	CCCCTAAATTGTTGTCCCAA	59.657	300
RAM1448	chr13	PHNS01003683.1	scaffold25	1268808	1269092	Unigene7593	(CCG)6	TCCTTGTCCGCTTCCATAAC	60.074	CCTGCGATTCCAAAGAAGAA	60.323	284
RAM1449	chr14	PHNS01010418.1	scaffold23	1391885	1392031	Unigene7606	(GTC)6	TCCTCGTCGTTGAAACTGTG	59.873	GACCTCACACCCGACTTCTC	59.688	146
RAM1450	chr5	PHNS01005483.1	scaffold52	393513	393689	Unigene7611	(AAC)6	CCCCAACCCTTTCCATATCT	60.011	ATCATGTTGTGGTGGTGGTG	60.138	176
RAM1451	chr10	PHNS01003580.1	scaffold33	1721707	1721976	Unigene7611	(CTT)6	TCGAAGTCTCTCTCTTGGGC	59.679	ATCATGTTGTGGTGGTGGTG	60.138	269
RAM1452	chr5	PHNS01012387.1	scaffold59	1138247	1138363	Unigene7629	(GA)8	GGGTTTTGGTTTATGGGGAA	60.754	CGCCAAACAAACAAAGTGTG	60.187	116
RAM1453	chr8	PHNS01004769.1	scaffold54	950929	951065	Unigene7662	(TATTC)5	ACACACACCACCAACACCAC	60.232	CTGGGATTCAAGATCCGAAG	59.623	136
RAM1454	chr13	PHNS01002615.1	scaffold29	1571486	1571678	Unigene7679	(ATC)6	TTCTGAACAAGACCGACCGT	60.69	CTAGGCATGTTTGCCGGTAT	59.982	192
RAM1455		PHNS01008566.1	scaffold2223	2317	2508	Unigene7712	(ATCCGA)4	ATCTCGAAAACCCCCAAATC	60.131	CGACGACCTCACCTTGTACC	60.567	191
RAM1456	chr6	PHNS01006359.1	scaffold9	3735623	3735811	Unigene7721	(AG)9	CAATCGCTAAAGCGTTTTCC	59.853	GCCCTAGGCCTTCTCTGACT	59.979	188
RAM1457	chr5	PHNS01006611.1	scaffold24	561427	561682	Unigene777	(CCT)6	TTGATCCTCTCCCGTTCATC	60.011	TCTCTCTCTCCCTCCACCAA	59.913	255
RAM1458	chr7	PHNS01007790.1	scaffold38	31167	31280	Unigene7782	(CAA)6	CCTCATTTCCCTCAGGATCA	60.003	GGTTTTGATCAAGGACTTGGAG	59.976	113
RAM1459		PHNS01010143.1	scaffold1062	16665	16961	Unigene7785	(CGT)6	TTCTTCTTCTTGGTGCCGTT	59.853	GTCCAGCTTGACGACTCCAC	60.873	296
RAM1460	chr7	PHNS01011516.1	scaffold116	513949	514118	Unigene7789	(TA)8	TCTTCACAAATCGAACACGC	59.847	CCAACGCATTGACCTATTCA	59.542	169
RAM1461	chr6	PHNS01006359.1	scaffold9	2567377	2567484	Unigene7815	(GTT)6	TGAGAGCGGTGTCTCTTGTG	60.178	TCATCAAATCCTTGGCCTTC	60.014	107
RAM1462	chr10	PHNS01006792.1	scaffold4	1271804	1271995	Unigene7886	(GTG)6	TTCGAACGAGAAGTCCCTGT	59.844	CCGACAGCCTCCAGAACTC	60.961	191
RAM1463	chr9	PHNS01012192.1	scaffold6	140033	140324	Unigene7898	(ACGAG)4	CGTCAGCGAGCAAGTAAGTG	59.805	CGTGCTCTCTTTTCGACACA	60.175	291
RAM1464	chr9	PHNS01001598.1	scaffold2	1397274	1397404	Unigene791	(GA)9	GCGGAGAGAGAGAGTCGAGA	59.969	CAAAGCTCCCAAAGCTTGAC	59.993	130
RAM1465	chr3	PHNS01011683.1	scaffold18	2271791	2271949	Unigene7910	(CAC)6	CGTGTCTTTCCCTTCAATGC	60.636	TCGTTTATGAGAGAGAGAGAGG	55.525	158
RAM1466	chr7	PHNS01007792.1	scaffold13	2349274	2349563	Unigene7921	(CT)8	ATAAGCCAGCGTCCAAGAAC	59.34	TTTGATTTGTCTTCCCCACC	59.767	289
RAM1467	chr14	PHNS01006314.1	scaffold11	2623336	2623608	Unigene7937	(GA)9	GAGAGAGAAGCGACAATGCC	60.104	CAACACTGACACTCCAACGA	58.232	272
RAM1468	chr6	PHNS01006359.1	scaffold9	3686757	3686995	Unigene7953	(TAT)6	TGGCTCTCAACGTAGGAAGG	60.388	TGAGCTCGGAGGAGATGAGT	60.096	238
RAM1469	chr11	PHNS01012166.1	scaffold22	2920150	2920377	Unigene7966	(GCA)7	CTTCAAAGGAGACTCGCTCG	60.269	GGAGATTGGGAGGCATTGT	59.878	227
RAM1470	chr10	PHNS01006553.1	scaffold42	1270892	1271131	Unigene7972	(AAG)6	ATTGGGGTCACTGGTCTGAG	59.962	CAAGTTTGGGAAAGAGAGCG	59.986	239
RAM1471	chr8	PHNS01012126.1	scaffold8	942092	942218	Unigene8015	(CCG)6	TCTCTCTTCAGGCTCTGGGA	60.214	ACAGGGGAAACAGCAAACAC	60.012	126
RAM1472	chr2	PHNS01008662.1	scaffold12	2469596	2469893	Unigene8034	(CAC)6	CAGGTGATAGTGCAGAGCCA	60.008	CGGCGGCAGAGGAGTAGA	62.643	297
RAM1473	chr6	PHNS01002840.1	scaffold45	367541	367740	Unigene8052	(CTTT)5	CGAACATCACCTCCAAGACA	59.676	CTCCACAACCAATCACATCG	59.96	199
RAM1474	chr3	PHNS01011683.1	scaffold18	2026693	2026847	Unigene8054	(GA)8	GAGATCGAAATGGGAAAGGA	59.055	GGTGTGTCTCCTCCAAAACC	59.405	154
RAM1475	chr4	PHNS01001287.1	scaffold3	1403181	1403448	Unigene8081	(AT)8(TAAT)5	AGGCAAAAATGGTGGAGCTA	59.708	GAACGGCCAGTTCCTAACAA	60.11	267
RAM1476	chr8	PHNS01012126.1	scaffold8	4661906	4662187	Unigene8091	(CTCTT)4	CCAATCGCATCTCAAAGGTT	60.074	ATAGGAAACAAATCGGCGTG	59.96	281
RAM1477	chr7	PHNS01007792.1	scaffold13	1912104	1912365	Unigene812	(TTA)6	TGGGGTTTTGTTAAGCTTGG	59.968	GCCCCAGAACCCTTCATATT	60.152	261
RAM1478	chr9	PHNS01001598.1	scaffold2	3946538	3946779	Unigene8124	(TA)8	ACCACACAGCCCAGTTTCTC	60.159	GCTCCTCTGAATTACCCATCA	59.14	241
RAM1479	chr14	PHNS01006314.1	scaffold11	1962320	1962611	Unigene815	(GA)9	GAGCAAGTTTGGACCCATGT	59.973	TCTCTAAACCCCAAACCCAA	59.401	291
RAM1480	chr14	PHNS01011820.1	scaffold15	133910	134143	Unigene8167	(CGG)6	AGACGGAAAGTTTCTTCGCA	59.993	CTCTCATCTCTCTCCGTCGC	60.246	233
RAM1481	chr4	PHNS01001287.1	scaffold3	4817453	4817607	Unigene8174	(AGGAA)4	TGGGTTTTGGGAAATGAGAG	59.903	CGACCAATCATCAAGTCCCT	59.927	154
RAM1482	chr13	PHNS01003683.1	scaffold25	1625282	1625539	Unigene820	(TC)8	CTCCCCTCTTTTCTTCACCC	60.045	TTGCATCACGCCTCTAACTG	60.011	257
RAM1483	chr13	PHNS01003683.1	scaffold25	1624930	1625147	Unigene820	(GAG)7	CTTCTCCAAACGCACCTTTC	59.853	AGGAGGCTTGAGGACGAAAT	60.212	217
RAM1484	chr13	PHNS01003683.1	scaffold25	1624930	1625084	Unigene820	(TC)8	TCTAACACAAACACTCCTCC	52.626	ATGGGTGAAGAAAAGAGGGG	60.298	154
RAM1485	chr13	PHNS01002615.1	scaffold29	1474590	1474786	Unigene8235	(TCT)6	GCGGATTATGAAATCTCTCTCC	59.186	AGAAGTTTGGATTTGCTCGG	59.312	196
RAM1486	chr13	PHNS01001025.1	scaffold19	1579968	1580255	Unigene8251	(GA)8	CAGCGTGACGAGAGCAATAA	60.157	AATTCATCGCCAAACAGTCC	59.939	287
RAM1487	chr4	PHNS01005842.1	scaffold1	5427245	5427448	Unigene8272	(TCC)6	TCTGACTTGGATCTCCCTCG	60.34	GCAAAGAGGGCTTTGTCAAG	59.993	203
RAM1488	chr9	PHNS01001598.1	scaffold2	4589285	4589555	Unigene830	(AT)8	TCTTGGAGGAAATGGACACC	59.903	TGCAACGTAGTGGTACTTCTCA	58.51	270
RAM1489	chr10	PHNS01006792.1	scaffold4	3011684	3011824	Unigene8308	(ACG)6	CCCCTGAGATATCCTCTCCC	59.851	CATCATCGCGATAACCTTGA	59.646	140
RAM1490	chr7	PHNS01007792.1	scaffold13	2663532	2663808	Unigene831	(CGTTGT)4	ACACTCTTGGTCACCGCAAT	60.577	TTCGGCTTCTCCAACACTCT	59.989	276
RAM1491		PHNS01009190.1	scaffold2567	2833	2983	Unigene8311	(TC)8	AGGGTGTTACAATTGCGGAG	59.993	GAACGAACAAAACCGTACCA	58.528	150
RAM1492		PHNS01012759.1	scaffold158	380048	380206	Unigene8315	(GA)8	GAGAGAGAGAGAGAGAGAGAGG	53.343	TAGGCAAATTTCATGGAGCC	60.038	158
RAM1493	chr10	PHNS01006792.1	scaffold4	3690656	3690757	Unigene8315	(GAA)7	TGATTCTTTGGCTCGACGAT	60.744	GGCAAATTTCATGGAGCCTT	61.314	101
RAM1494	chr2	PHNS01008662.1	scaffold12	1764324	1764466	Unigene8321	(GA)8	ACAGTGATCGGAGGTGCTCT	59.866	TCTCTCCCTCCTTTTCCCTG	60.695	142
RAM1495		PHNS01010699.1	scaffold579	45300	45494	Unigene8323	(TC)8	TCCTCTCTTCAACCGGACTG	60.377	AATGGCGGACATGAGAGAAG	60.218	194
RAM1496	chr3	PHNS01007075.1	scaffold84	394841	395139	Unigene834	(CTT)8	ATTGTTGAGCTCTCCATCCG	60.218	TCTCGAATTGGCCTCAGAGT	59.95	298
RAM1497	chr10	PHNS01006792.1	scaffold4	5876607	5876752	Unigene8349	(CTTTGC)4	GCTGCTGAACCACAAACTGA	60.032	AAGAAGCCAACTCCTCCACA	59.844	145
RAM1498	chr9	PHNS01001598.1	scaffold2	4303274	4303563	Unigene835	(ACC)7	ATGGTCGCAACAACTTCCTC	60.119	TTGAAATACGCTCCGAAACC	60.074	289
RAM1499	chr9	PHNS01001598.1	scaffold2	4303414	4303532	Unigene835	(AAC)7	TTCTTCTCCGACCAAACCAC	60.088	TGCTCTTGAAGTTGGCAATG	59.988	118
RAM1500		PHNS01009663.1	scaffold121	288872	289148	Unigene838	(AT)12	TTCGCTCTCTTTCACACTCT	55.313	TTCGCTCTCTTTCACACTCT	55.313	276
RAM1501	chr4	PHNS01006012.1	scaffold92	97335	97616	Unigene839	(AT)11	CAGTGCCAAAGTCCACCTTA	58.773	TATTGGTCCCTCCACACACA	59.806	281
RAM1502	chr2	PHNS01004728.1	scaffold21	1667042	1667322	Unigene8449	(AAGAGG)4	GAGGACGAGGAAATTGGTGA	60.05	TTCGTGGGTTATCAAGAGGG	59.926	280
RAM1503	chr6	PHNS01006359.1	scaffold9	1350161	1350347	Unigene848	(GAA)6	GATGCAGAGGAGAGTGGAGG	59.945	GCCGATATTGAACTCGTGGT	59.962	186
RAM1504		PHNS01007099.1	scaffold212	161940	162214	Unigene8491	(GGC)6	AGCTTCAACCACACGGACTT	59.769	TACCGATCTTCGGGTTGTTC	59.933	274
RAM1505		PHNS01007909.1	scaffold10	3025112	3025307	Unigene8497	(CA)9	CGCGGTATCGTATACAAAGCA	61.011	ATCGGAGCAGCACTTTCACT	60.02	195
RAM1506	chr14	PHNS01006314.1	scaffold11	3480412	3480619	Unigene8521	(CT)9	TTTAGTCCTTCCAACCGCTG	60.241	CTTTTGTGGGGAAATTGTGG	60.198	207
RAM1507	chr10	PHNS01006792.1	scaffold4	1013102	1013362	Unigene8530	(CAA)6	TCAGGAGTGGGTTCTTGGAG	60.229	GATTGTGGTCACCGTCACTG	60.005	260
RAM1508	chr11	PHNS01002540.1	scaffold40	849495	849749	Unigene854	(CT)9	TGAGTCGCTCATTCATTGCT	59.552	CAAAGTGAAGGCCAACTTGC	60.807	254
RAM1509		PHNS01005506.1	scaffold911	22900	23104	Unigene8563	(ATC)6	AATACATGCCCAATCAAGCC	59.791	CATTTGTGGTGGGGTGTTTT	60.508	204
RAM1510	chr9	PHNS01001598.1	scaffold2	1938173	1938326	Unigene857	(AG)8	GCTCTCGAAGTGGCAAAATC	59.962	GAGGCCTGAGAGACAAGTCG	60.135	153
RAM1511	chr4	PHNS01008384.1	scaffold66	952178	952400	Unigene8573	(AAG)6	CTGCTGGTTTTGGCTTTTGT	60.284	TGAGATGCGTCTGAGTGTCC	59.988	222
RAM1512	chr3	PHNS01011683.1	scaffold18	2283947	2284161	Unigene8576	(GA)9	TCTTCCTCATCGAATCCACC	60.011	ACCGCAATACCGAGCAATAC	59.988	214
RAM1513		PHNS01011466.1	scaffold665	31310	31428	Unigene8584	(CT)9	TCTCTCTCCTCATCGCCATT	59.91	CCAAAGTCAATCTCTCCCCA	60.042	118
RAM1514	chr14	PHNS01010932.1	scaffold118	131080	131352	Unigene8590	(TTG)6	GAGGCGAGTCGAAGTACGAG	60.156	GGATTCAGAGCGTCGAGAAA	60.483	272
RAM1515	chr4	PHNS01001287.1	scaffold3	1249627	1249879	Unigene863	(GA)9	TCTCAAGAGTCAGAGAGGGAGA	58.341	AGTAGCTTCACTGGCGGTGT	59.937	252
RAM1516	chr8	PHNS01003116.1	scaffold32	1668151	1668426	Unigene8643	(AGCCAA)4	GTTCAACATGCTTCTGGGGT	59.973	CCTATCCATGGCCAGACAAT	59.773	275
RAM1517		PHNS01010279.1	scaffold4049	1041	1167	Unigene8671	(GATC)5	CCACGCTCAGAACTGTGCTA	60.199	TTCAAGCACTTCAATCCTGG	58.847	126
RAM1518	chr9	PHNS01003337.1	scaffold64	936103	936323	Unigene869	(TTG)6	GGTTCAGGTACCAATCCCCT	60.052	GGAAATATGCTTCCTCGGGT	60.286	220
RAM1519	chr11	PHNS01011836.1	scaffold138	382821	383035	Unigene8709	(CGG)6	TCGGCGACAACTACTTCGAT	60.796	TCCTCCATCTTCAGCTCCTG	60.488	214
RAM1520	chr9	PHNS01012192.1	scaffold6	562481	562698	Unigene8761	(TCG)6	TCTTCTTCTTCTTCGCCGTC	59.694	GAAGAGCCGAGCTTGGAGTA	59.717	217
RAM1521	chr3	PHNS01011683.1	scaffold18	2759908	2760201	Unigene8772	(CT)9	GTTTCTGCTCTGCTTCGCTT	59.904	TGGAGAGGAACTGGCTGAGT	59.986	293
RAM1522	chr13	PHNS01002615.1	scaffold29	508378	508513	Unigene8794	(AG)8	GCTGAGCTTGGAATTGATGAG	59.97	GATAGGCTTGCTTTCATGGC	59.813	135
RAM1523	chr2	PHNS01004728.1	scaffold21	862652	862952	Unigene8798	(GAGAA)4	GCTTCTCCATTTTCTTTGCG	59.96	ACACACCCAAAATCTCTGCC	59.973	300
RAM1524	chr2	PHNS01003937.1	scaffold35	239920	240142	Unigene8815	(GAA)6	CGATGGACGGGATGACTACT	59.95	ACCTTCAAACCTTTGGCCTT	59.976	222
RAM1525		PHNS01010429.1	scaffold2281	1390	1568	Unigene8822	(TCT)6	GTTTCGACCTTGCTTCGTTC	59.859	TCCGAGGAAACAAACAAACC	59.948	178
RAM1526		PHNS01009007.1	scaffold5433	11	260	Unigene8831	(TTA)6	GGTGAGTCATATCACCGGCT	59.957	CTTCTATAACGAACCTTCCCCA	59.497	249
RAM1527	chr2	PHNS01008662.1	scaffold12	1680136	1680381	Unigene8886	(TTC)6	TTCTCTCCCGTTTTCTCCG	60.316	GGTGGTTGGAGAGGAACTGA	60.088	245
RAM1528	chr5	PHNS01008720.1	scaffold36	1105646	1105920	Unigene8900	(TGA)6	TACCGGTGTAGGAGGACTGG	59.982	GGTCTTTCAGGCACCAATGT	59.973	274
RAM1529	chr8	PHNS01009353.1	scaffold69	66666	66942	Unigene8902	(GAA)6	TACCACATCGACAGTCCTCG	59.701	GAGAAGAGCGTGTGGAGGTC	59.993	276
RAM1530	chr10	PHNS01006553.1	scaffold42	1115287	1115494	Unigene897	(GAA)7	TTCCCCGAGTCAGAGAGAAA	59.92	AAACGACGCCCATTGACTAC	60	207
RAM1531	chr6	PHNS01001832.1	scaffold14	188043	188318	Unigene8986	(AAC)7	ACAGCTGTGACCAACAGCAC	59.948	CAAGGTGAAGACGCAGTTCA	60.025	275
RAM1532		PHNS01010318.1	scaffold2362	2280	2457	Unigene8987	(AG)8	GGGGTTGCAGAAGGGTATTT	60.187	GGAAAGAATTGGGAAAGAGGG	61.109	177
RAM1533	chr11	PHNS01006870.1	scaffold16	2722644	2722844	Unigene9002	(CAGT)5	CTCTCTCTCTCTCTCACACCCA	58.77	GTTTTGCCGAGAGAGGTGTT	59.333	200
RAM1534	chr9	PHNS01001598.1	scaffold2	3401624	3401802	Unigene9005	(TC)8	TCTCATTCGCTTCCGACTTT	59.955	GAGATCGCGTAGAGCTGCTT	59.888	178
RAM1535		PHNS01012503.1	scaffold61	37474	37772	Unigene903	(CCAAGA)4	TCAGCTTCATGTACGTTCGC	60.019	GACTTCCCGGAGACCTTGTC	61.032	298
RAM1536		PHNS01011893.1	scaffold2019	3252	3541	Unigene903	(AG)8	TTTAGATCGAGGATGGCGTC	60.177	ATAAGAATGGCTCCACGCTG	60.235	289
RAM1537	chr5	PHNS01012387.1	scaffold59	1095854	1096089	Unigene9094	(TCGGC)4	CGAGTCCGACCTTCTTCTTG	59.982	GCTTCTCAGCTCAAACCACC	59.997	235
RAM1538	chr10	PHNS01007953.1	scaffold17	368140	368414	Unigene910	(TGA)6	CATGAACATGAACATGGGGT	59.063	GCACAAAATGAGAGGAGAGA	55.5	274
RAM1539	chr10	PHNS01007953.1	scaffold17	3687128	3687390	Unigene913	(TAA)6	ACAAGGGAATTAGAGCTGCG	59.476	ACAAGGGGTGTGGGTTCATA	60.088	262
RAM1540	chr10	PHNS01007953.1	scaffold17	3686886	3687183	Unigene913	(CCTCGC)4	TATGAACCCACACCCCTTGT	60.088	AAACCCAGACCCCAAAAGTT	59.707	297
RAM1541	chr9	PHNS01005442.1	scaffold87	999301	999496	Unigene914	(TC)9	TTTGAGATTGATGTGAGCCG	59.799	GGGAAAGAAAGAGCACTCTGAA	59.998	195
RAM1542		PHNS01009095.1	scaffold170	196727	196837	Unigene9140	(CTTTT)4	CTCTTTTTGCCCTGCATTTC	59.823	ACCGTTTGGTCTCAGCTGTC	60.307	110
RAM1543	chr2	PHNS01008662.1	scaffold12	1801776	1802073	Unigene9146	(CGT)6	TCCATAGGCATCCAATCTCC	59.854	GGGGAGGGAGTACTACGAGG	59.95	297
RAM1544	chr2	PHNS01008662.1	scaffold12	1802640	1802757	Unigene9147	(CGT)6	CCATAGCCATACCCATCGAA	60.681	GGGGAGGGAGTACTACGAGG	59.95	117
RAM1545	chr2	PHNS01003937.1	scaffold35	669318	669504	Unigene915	(CT)9	CAGGTCAGTCCAGCTCTGTG	59.597	CCGCGAAGAGTGAGAGGTAG	60.149	186
RAM1546	chr14	PHNS01010418.1	scaffold23	1461995	1462295	Unigene9151	(CCG)6	TCCACTTGTGATGGCAAAGA	60.24	TCAGGCATTGAAGACCACAA	60.24	300
RAM1547		PHNS01001380.1	scaffold585	27507	27718	Unigene9169	(GA)9	GAGAAGGCGAGGGAGGTAAC	60.212	ATCCCCAAACCCACCAAAC	61.767	211
RAM1548	chr10	PHNS01007953.1	scaffold17	3715977	3716272	Unigene9225	(TATATG)4	AAATGACCCAATCTCATCGC	59.9	CTCAAAGGGATTTGTCCTGC	59.67	295
RAM1549	chr6	PHNS01006359.1	scaffold9	1379931	1380229	Unigene924	(TG)11	TAAGCCGCCTCTGTTTGTCT	60.015	AAACCGGCTGTGAACAAAAC	60.015	298
RAM1550	chr5	PHNS01005483.1	scaffold52	1100774	1101056	Unigene924	(TCT)6(TC)9*	TGCTGCTCATATTGCCTGTC	59.979	ACTCTGGTCCTTCCAACCCT	59.968	282
RAM1551	chr11	PHNS01012166.1	scaffold22	2572142	2572265	Unigene925	(TCTCT)4	TCTTGTTCGTTCAGTCCGTG	59.873	CTCCCATTTTTGCCTTCTGA	60.184	123
RAM1552	chr13	PHNS01001025.1	scaffold19	688315	688504	Unigene9255	(GA)8	ATTTGTGGCGGTGGTTAGAG	59.993	CAAACACAAAACCCAAACCC	60.103	189
RAM1553	chr4	PHNS01005842.1	scaffold1	3691837	3692120	Unigene9260	(AT)8	TGGTGGAACCAAGATGTTCA	59.935	GAAGTGAAGTGCGACCACAA	59.88	283
RAM1554	chr3	PHNS01003751.1	scaffold7	1097966	1098120	Unigene927	(TCTCG)4	CATAGGGGCGTTACCTCAAA	59.953	ACCATGCTTGAACCACTTCC	59.973	154
RAM1555	chr6	PHNS01006359.1	scaffold9	2847467	2847742	Unigene9273	(CTT)6	TTCCAGTACCCGCATGTGTA	59.988	AAAACGCAGTGCAGGAAAGT	59.92	275
RAM1556	chr14	PHNS01010418.1	scaffold23	224378	224614	Unigene928	(AGAGA)5(GT)8	TCTGAAAGACCTCTGCGTGA	59.701	CAACCTCAAAACTCTCCCCA	60.081	236
RAM1557	chr13	PHNS01001025.1	scaffold19	446187	446360	Unigene930	(AG)8	GAACAGCGGACTTGGAAGAG	59.989	TTGGCGCATATGTTGGAGTA	60.096	173
RAM1558	chr11	PHNS01011836.1	scaffold138	472972	473100	Unigene9308	(GAA)7	TTGGTAGGCAAGTAGCCATT	57.395	GTCGTCTCGGCTTGAGAAAC	59.997	128
RAM1559	chr6	PHNS01006359.1	scaffold9	585054	585218	Unigene9328	(TC)9	CACAACCTTCGCAAAACAGA	59.881	ACCGCAAGAGTATGCCAAAG	60.27	164
RAM1560	chr4	PHNS01001287.1	scaffold3	3226041	3226265	Unigene9349	(GA)9	GCCTCTCTTGTACGAATCGC	59.985	TTGATAACTCCGCCTCTGCT	59.978	224
RAM1561	chr5	PHNS01008720.1	scaffold36	221365	221496	Unigene9360	(AG)8	AGTACCTGGCGTTGTGGCTA	60.71	CCTAACCATCGAAGCCTCTG	59.83	131
RAM1562	chr4	PHNS01006012.1	scaffold92	319290	319567	Unigene9400	(TCG)6	GCCTCGAGATCGAAGAACTG	60.096	GAGAGCATGCCCTAGACGAC	59.981	277
RAM1563		PHNS01007909.1	scaffold10	1321875	1322077	Unigene941	(TGA)6	CAGTCCAAGAGCGCATGTAA	60.011	CATCTCACGAAACCCCTTGT	59.966	202
RAM1564	chr3	PHNS01003751.1	scaffold7	2799607	2799873	Unigene9459	(GA)8	GAGCACCCCTTGTAGACGAA	60.255	ACAACTGCACACCACACCAC	60.551	266
RAM1565	chr7	PHNS01007790.1	scaffold38	590323	590470	Unigene9495	(TC)8	CTGTTCTTCCCAGGAAGCTG	59.982	TGTGCTTGTAGGCTCTCAATTC	59.522	147
RAM1566	chr1	PHNS01003769.1	scaffold402	49813	50045	Unigene9496	(GGGTTT)4	GTCCTCTTCCGTTTTGCTTG	59.853	CGGATCACCCACAATCTTCT	59.927	232
RAM1567	chr9	PHNS01001598.1	scaffold2	5590668	5590866	Unigene951	(CT)8	GCTCTCAATCTTGCTGGTGA	59.116	TATTGGGAGAAAAACACGCC	59.938	198
RAM1568	chr6	PHNS01006359.1	scaffold9	2428684	2428878	Unigene9522	(CGT)6	CTCTGATTCGTCGGAGAAGG	59.943	TTCAGATGGACGTCACCAAA	60.088	194
RAM1569	chr6	PHNS01002840.1	scaffold45	370996	371263	Unigene9525	(CT)9	ATGTGATCTGCCCATTGGTT	60.203	GGCAACTTAGTCCATTCCGA	60.074	267
RAM1570	chr14	PHNS01004625.1	scaffold51	797645	797842	Unigene9544	(GAA)6	CGAGAAGAATCACAGTGCCA	59.984	CTCTCTCTCTCTCTCCATTTTC	54.139	197
RAM1571	chr2	PHNS01003937.1	scaffold35	765907	766020	Unigene9585	(AG)9	ATTTCGTGGTTGGTCTCCAG	59.966	CAACAAAAGCAAACGCACAG	60.471	113
RAM1572	chr2	PHNS01004728.1	scaffold21	2290608	2290768	Unigene9597	(ATGAG)4	AGAAGAGGCTTTCCTGGAGC	60.096	GATGGGCCTTAAGCAAACTT	58.328	160
RAM1573		PHNS01011659.1	scaffold4025	1697	1847	Unigene9628	(AACGCT)4	GGAGATGGCAGACAAAGAGG	59.803	CCCACACACACACACACAAA	59.923	150
RAM1574	chr9	PHNS01001598.1	scaffold2	238379	238522	Unigene965	(GAA)6	CTTTGAACGCTCCGACTAGG	60.008	GAACTGAGGCACGACTCTCC	59.993	143
RAM1575	chr10	PHNS01001565.1	scaffold112	303519	303733	Unigene9669	(TCT)6	AGCTCTTGACAATGGCGAAA	60.914	CGTAGGAGAGGACGAGATGG	59.82	214
RAM1576	chr2	PHNS01003937.1	scaffold35	693712	693851	Unigene9692	(TC)8	CAGTCGCAGAGCTTTGTGTT	59.239	GATCCTCTTGTGTCGAAGTTCA	59.333	139
RAM1577	chr7	PHNS01007792.1	scaffold13	3074852	3075040	Unigene975	(CT)9	CTAGGCTCCGAGTCCCATTT	60.59	CCTTGGACTCGAAGTGGTGT	60.151	188
RAM1578	chr9	PHNS01001598.1	scaffold2	6030860	6031022	Unigene9781	(ACT)7	CTCCACTTCTCTCCTCAACCA	59.435	CGTTGGTGTAGTAAGGCGCT	60.326	162
RAM1579	chr4	PHNS01005842.1	scaffold1	3377349	3377630	Unigene9793	(AAG)6	GAGACTCGCCTGAAGTTTCG	60.134	GTTCGCATGGTTTTGCAGTA	59.735	281
RAM1580	chr4	PHNS01001287.1	scaffold3	1866937	1867204	Unigene9837	(TGGCGG)4	CCCGGAGATTGAGAACGATA	60.029	CAGGCCTCCCTTATTTCTCC	60.032	267
RAM1581		PHNS01011209.1	scaffold759	17195	17387	Unigene9846	(TTCGAT)4	TTCCCTCTCTCTCGCTCTTG	59.82	CCACCGCTCGCTTATATTTG	60.599	192
RAM1582	chr2	PHNS01004728.1	scaffold21	3383586	3383699	Unigene987	(TTC)6	GTCAGTCACTAAACAAAACCCC	57.635	GGTCTGTCTGTGTGCGAAGA	60.03	113
RAM1583	chr4	PHNS01005842.1	scaffold1	261039	261191	Unigene987	(CT)9	TCTTCGCACACAGACAGACC	60.03	CTGAGACCAATGCGAAGACC	60.801	152
RAM1584	chr13	PHNS01006891.1	scaffold50	3905456	3905581	Unigene9875	(GTTT)5	GCTGCTGCTACGACTCAACA	60.356	ACTCCATTTCACCTTCTCCA	57.131	125
RAM1585	chr14	PHNS01011820.1	scaffold15	496076	496284	Unigene9880	(GA)9	TGCAGGTCCTGAACTCTTCC	60.386	GCAACACCGCTTCTTCTTCT	59.621	208
RAM1586	chr3	PHNS01011683.1	scaffold18	346111	346346	Unigene9899	(CT)8	GTTGACATCGAGGCCAGATT	60.081	AACCAGTTCGTTCGTTCGAT	59.598	235
RAM1587	chr4	PHNS01005842.1	scaffold1	1977110	1977253	Unigene9903	(CCATT)4	ACCTTTGCCTTTGCTCACAC	60.299	AAGGGGAATTTGTTTGGGAG	60.159	143
RAM1588	chr11	PHNS01002540.1	scaffold40	1068423	1068662	Unigene991	(TGC)6	GACCGAAGCAGCTTATGAGG	59.978	GGGAGATCAGCAGCAGTACC	59.834	239
RAM1589		PHNS01010186.1	scaffold881	27945	28079	Unigene9918	(ATAA)5	AGCTCTCCAACTTGCCAAAA	59.993	CACACGTGTTTGTCGAGAGG	60.348	134
RAM1590	chr5	PHNS01005483.1	scaffold52	471473	471761	Unigene9955	(CCCGA)5(ACTCCG)4	GTCTCATCCCCACAGACCAT	59.774	CAACACTTTCTCTCTCCGGC	59.989	288
RAM1591	chr1	PHNS01008166.1	scaffold315	28382	28678	Unigene997	(GAA)7	ATCCTCAAATCCCCATTTCC	59.959	TCTTGGGATCGATTAGCGAC	60.177	296
RAM1592	chr9	PHNS01001598.1	scaffold2	1548639	1548775	CL1067.Contig1	(TCG)6	CGGGGAGAGAGAGAACGTC	59.93	GAGAAGCCATGAACACCACT	57.71	136
RAM1593	chr8	PHNS01012126.1	scaffold8	2074513	2074661	CL113.Contig1	(TC)8	ACAAAGCAACCTCATTTCTCTG	58.51	ATGATTTGGCCCTAGGATCG	61.17	148
RAM1594	chr14	PHNS01011820.1	scaffold15	1525093	1525208	CL1146.Contig1	(AAAAT)5	CCCCCAAATCAACAAAAACA	60.57	CGAGAGAGATGGGTCTGGTC	59.79	115
RAM1595		PHNS01009044.1	scaffold8958	22	145	CL1384.Contig1	(GA)9	TTTTTGGGTTTGGAGTGGTG	60.76	TTTCTCTCTCTCCTCATAGCTTTT	57.26	123
RAM1596	chr13	PHNS01001025.1	scaffold19	1378705	1378825	CL1640.Contig1	(TC)9	CCCAACACTAATTTGTTTTTGTCC	60.83	CGGAGCTTGCTTCTCTGCTA	60.94	120
RAM1597	chr10	PHNS01007953.1	scaffold17	367923	368064	CL1662.Contig1	(AT)8	TTATATATATGCGTAGATATAT	41.7	AGACCCGCAATTACCAACAC	59.7	141
RAM1598	chr10	PHNS01006792.1	scaffold4	5954056	5954190	CL1667.Contig1	(TAGT)6	ACCCTCCTCTCCTCCATGAT	59.89	TATCTCGTTGCGCTTTTTCC	60.34	134
RAM1599	chr4	PHNS01001287.1	scaffold3	2725859	2725991	CL1705.Contig1	(TC)9	CATTGTTTCTTTCTCTTCCGTC	57.98	TGTCGAAATCGTTCAACGTC	59.7	132
RAM1600		PHNS01006372.1	scaffold955	13434	13562	CL1785.Contig4	(AGT)6	CACTCACTATACACAAGAGAAAGTG	55.14	CTTAGTCCCTGCATTGCTCA	59.02	128
RAM1601		PHNS01007909.1	scaffold10	788585	788788	CL1897.Contig2	(GAA)6	AGGAGGATGAGGATGAAGAAG	57.35	CAGCTCAAACTTTCCGGTTC	59.85	203
RAM1602		PHNS01002695.1	scaffold813	43781	43894	CL1901.Contig1	(CT)8	ACTTTCTTGATCTTGTATATGC	50.65	GCTCATGACCTTGGAGAAGC	59.96	113
RAM1603	chr9	PHNS01005442.1	scaffold87	953502	953623	CL2103.Contig1	(CTCTG)4	AAAACCTTCCAAGCTCTTTGATC	60.12	GGACTTCTGAGCAAGGCAAG	60.13	121
RAM1604	chr12	PHNS01007343.1	scaffold5	698869	699064	CL2108.Contig2	(AG)9	TTTTGGGCAAAGAGAAGGAA	59.79	GAAAGTCTCTCAAGCTTTCTTTGAA	59.73	195
RAM1605	chr8	PHNS01008711.1	scaffold26	159606	159720	CL2244.Contig1	(GA)8	AAAAAGTTCAGACCTTGAGAG	52.99	AAGGCCATGACGGGTTTAG	59.94	114
RAM1606	chr13	PHNS01001025.1	scaffold19	1450234	1450362	CL2551.Contig1	(TC)9	CTACTCTCACACACACTTCTCT	51.14	CGCCAATTCCAGAGATCAAA	61.1	128
RAM1607	chr10	PHNS01007953.1	scaffold17	3639727	3639849	CL2594.Contig1	(AG)8	CCCAAAATCACACTCCACAA	59.39	CCTCCCAATCTCAGAGATCTC	57.85	122
RAM1608	chr10	PHNS01007953.1	scaffold17	1576837	1576972	CL2605.Contig3	(ATT)7	GTCATATCTATGCTTGAATCGA	54.61	TTCTCCGGCAATACGTAACC	59.96	135
RAM1609	chr13	PHNS01003683.1	scaffold25	1212876	1212996	CL2646.Contig1	(AG)8	TAGAAGAGTGGAGGCGGTGA	60.93	CAAACACTCCCCGAGCTTT	60.24	120
RAM1610	chr4	PHNS01005842.1	scaffold1	954593	954722	CL2676.Contig2	(AT)10	GCTTCTCACTCGCATTTCCT	59.58	CAGAAACTCCCATACAAATAC	51.51	129
RAM1611		PHNS01009897.1	scaffold2114	3410	3525	CL2823.Contig2	(AT)8	AAAAAACTGCATCTGCAATAAA	56.77	GACGGAAACAGCTCATCCTC	59.81	115
RAM1612		PHNS01011054.1	scaffold446	34485	34601	CL3242.Contig2	(GGA)7	AGGGGGAGGGGGAGGAGGA	68.68	AAACAATGGCCGCTATACCA	60.3	116
RAM1613	chr2	PHNS01004728.1	scaffold21	2306191	2306317	CL3390.Contig2	(AAAT)5	GAGAGCTTGGAAATAATAAGAA	52.55	CGAGACAGAGGAGCTTCGAT	59.7	126
RAM1614	chr8	PHNS01012126.1	scaffold8	1570290	1570417	CL3417.Contig1	(AG)9	CCACACAATCTAAATCGAATAA	54.58	CAGCCAATTCGAGAAAAGGA	60.32	127
RAM1615	chr9	PHNS01012192.1	scaffold6	4293195	4293341	CL347.Contig3	(TACA)5	CGGTGAAATTTCTCTAATCAAAAG	58.45	AAATCATGCCTTGGGAACAG	59.93	146
RAM1616	chr10	PHNS01007953.1	scaffold17	1748094	1748214	CL3560.Contig1	(CAA)6	GGCGGGCATTTCTCTAAAA	60.16	GGATTCCAAGAACCAATACTTGTC	60.11	120
RAM1617	chr13	PHNS01006891.1	scaffold50	1695625	1695782	CL3611.Contig2	(GT)8	TTCTTTGGCATAGGTAGGGG	59.04	ACGAGTCAACTTTCCCAACG	60.15	157
RAM1618	chr11	PHNS01012166.1	scaffold22	2871993	2872136	CL3658.Contig1	(AGCCT)4	CCCAGATTCATCCTCATGCT	60.03	TCCATGGAAGTTTCGACCTC	60.05	143
RAM1619	chr2	PHNS01008662.1	scaffold12	1806805	1806945	CL3698.Contig1	(AG)8	AGCGTCGTGAAGAGAAGCTC	59.9	ATTCTATTCCATTTCACTCTCTC	53.51	140
RAM1620		PHNS01003422.1	scaffold1136	11409	11548	CL3756.Contig1	(AG)8	AAATGTCTTTTACCGGAAGAG	55.24	CCTCGGTCTCTTCAGCTTCTT	60.14	139
RAM1621		PHNS01009610.1	scaffold997	15077	15219	CL3988.Contig1	(CGCGTC)4	CGTCGTCGCCGAGCCTCC	70.09	GGACCGTAGTACGAGCGAGA	60.42	142
RAM1622	chr13	PHNS01006891.1	scaffold50	891099	891243	CL4095.Contig1	(ATC)8	TTGCAGAGATCTTGCTGTGG	60.14	GAGGAACAAGGGTTTGGGG	61.64	144
RAM1623	chr8	PHNS01012126.1	scaffold8	3865051	3865170	CL4115.Contig1	(AAC)6(ACC)6	AAACAAAAAAACAACAACAAC	52.2	CGGAGGGTTTTGGTAGACTG	59	119
RAM1624	chr9	PHNS01001598.1	scaffold2	1399878	1400080	CL4170.Contig1	(AG)8	GGCTAGGGTTTCCAAGTTCA	59.17	GCCATTTCAAAATTTGATTTTC	57.68	202
RAM1625	chr7	PHNS01007451.1	scaffold27	775555	775710	CL447.Contig2	(AC)8	TATCATTTATAAAGTCCCTCCCT	55.25	TCAGCCCCACTTCCATACTT	59.55	155
RAM1626	chr13	PHNS01006891.1	scaffold50	3674273	3674375	CL4489.Contig1	(AG)8	TGGTTGGGTTTTTCTTTGGA	60.31	GCAAACCAATATAGTATTCGTTAC	54.23	102
RAM1627	chr3	PHNS01011683.1	scaffold18	609934	610052	CL4638.Contig1	(TGT)6	TTTGTTTTGTGCAACTTAAAAAGC	59.76	GCAATTTATTTAGAATCCATGAAC	56.15	118
RAM1628	chr14	PHNS01006314.1	scaffold11	1079238	1079359	CL4711.Contig1	(TGA)6	GCTCACCCAAGCTTTCTTCT	58.67	CATTATCTCTTCCTTTGAGATATC	53.34	121
RAM1629	chr1	PHNS01011300.1	scaffold41	1086703	1086825	CL4883.Contig1	(GA)9	GGTTCTCTCTTTGTTGTTCTTCTT	57.36	TTCCTGAATGATGCTATGTTGC	60.1	122
RAM1630	chr4	PHNS01001287.1	scaffold3	3899138	3899258	CL4958.Contig1	(GA)8	GCCACGAGAATATCGAGAGG	59.8	CAAAGCGTGGTTTGGACCTA	61.05	120
RAM1631	chr9	PHNS01001598.1	scaffold2	4006122	4006255	CL5036.Contig1	(TAT)6	TGTTTTCGTTTTTCTGTTTCCA	59.64	GCCAAACTAAAAGCCCAATTT	59.51	133
RAM1632	chr6	PHNS01006359.1	scaffold9	19463	19583	CL5039.Contig1	(AAAGG)4	AACCACTCCATGGGACAGAC	59.82	GAAGAAGACTAGACTTGCCTTAAGAA	58.17	120
RAM1633	chr12	PHNS01010245.1	scaffold20	975829	975950	CL5095.Contig2	(AT)8	AAATAATGCAACACTTTGGCAG	59.19	CGGCCTATCTGATCACGAAC	60.62	121
RAM1634	chr9	PHNS01001598.1	scaffold2	6380284	6380412	CL5150.Contig1	(TGTTGC)4	GAGCTGACACGACATTAGGAA	57.96	GCGTCTTCTTCTTCAGCAACA	60.7	128
RAM1635	chr2	PHNS01004728.1	scaffold21	849234	849354	CL5183.Contig2	(CTG)6	CTGCTGCAGCAACATCCTCT	61.71	AAGGCTGCTGCCTAAGTGAA	60.15	120
RAM1636		PHNS01000141.1	scaffold3833	344	513	CL5293.Contig1	(TTGC)5	TGAATGAAACGCAATGCATAA	60.09	AATTGCAATAAATAATAGAAGAGCAA	57.08	169
RAM1637	chr6	PHNS01006359.1	scaffold9	21451	21572	CL565.Contig2	(TGCCA)4	GGGGGGTGGGGGTGCCAT	71.73	ACGTACCCATTGGATTGCAT	60.2	121
RAM1638	chr1	PHNS01011300.1	scaffold41	489909	490048	CL602.Contig3	(ATTG)5	GAATCAACTTTAGCTCGATCGC	60.36	ATGCACGAGTATCGCCTCTT	59.87	139
RAM1639		PHNS01008284.1	scaffold88	765194	765301	CL646.Contig4	(AG)8	TGGTGGCAATAATTAAGCTAAAG	57.66	GAAATTTCAGTACCAGATTCAGCA	59.67	107
RAM1640	chr9	PHNS01000489.1	scaffold77	909391	909548	CL651.Contig1	(GA)8	GAGCAAGCGACGGTTTTACT	59.52	CCCTTCTCAGCTTCTCCCTT	59.95	157
RAM1641	chr6	PHNS01006359.1	scaffold9	1642859	1642981	CL733.Contig1	(TAC)6	AAAAAACCCATCTTCATACTAC	52.03	TTGGGTTATTTTGGAGCTGA	58.21	122
RAM1642	chr4	PHNS01003529.1	scaffold65	826404	826558	Unigene10021	(TTG)6	GGTTTTGCCCCTCTCTTTTT	59.57	GAAATTAGTATACAGTGACGACAAGA	58.47	154
RAM1643	chr10	PHNS01006792.1	scaffold4	5196333	5196501	Unigene10090	(TC)8	CCTTGCATCTGAATCACCCTA	60.08	CTGTAGAGAGAGAAATTCTCAGAGG	57.24	168
RAM1644	chr12	PHNS01007343.1	scaffold5	3304539	3304720	Unigene10302	(CT)8	TGCAAGCTAATCAGGGAAAA	58.51	ATATATAGGGATAGAGAGAGGCAGAG	57.04	181
RAM1645	chr13	PHNS01003683.1	scaffold25	228108	228215	Unigene10496	(AAAC)5	GCAATAACAGAAATCACACGTC	57.3	CTCTCCGAACGAGAAGAGGA	59.67	107
RAM1646	chr9	PHNS01001598.1	scaffold2	5788748	5788852	Unigene10617	(AT)8	TTTGATGATTAAGCCTAGGACCA	59.98	CAATAAAATTATCCAAACGAGCTT	57.97	104
RAM1647		PHNS01007880.1	scaffold97	453855	453976	Unigene10642	(CCG)6	GCAGCCACGATCTCTTCTG	59.67	CAGCTCGCCCAGTCTAATT	58.06	121
RAM1648	chr9	PHNS01001598.1	scaffold2	4715907	4716065	Unigene10683	(TC)8	GGGCACTTGAGATTCTCTCTC	58.06	CGAACAGCCTCGCTATCTCT	59.74	158
RAM1649	chr1	PHNS01004791.1	scaffold667	22154	22286	Unigene10732	(AG)9	AGGGTTTTGTGCGTAAGAGA	57.48	GAAGGGTTGGGGATTCTGAT	60.13	132
RAM1650		PHNS01010720.1	scaffold706	23260	23388	Unigene10825	(CA)8	CTCTAGACTAAACACAAAACCAC	52.73	GGTCGATCATGTCGCTCTG	60.38	128
RAM1651	chr4	PHNS01005842.1	scaffold1	6628520	6628634	Unigene10864	(TGATAA)4	CGTGGAGGCTTTGATAATGG	60.46	TCTCAAGTAAACATAACATGGCTGT	59.17	114
RAM1652		PHNS01012503.1	scaffold61	303284	303489	Unigene10868	(AC)8	CGTCAAAAAATAAATTTATTACA	51.4	CCAGAGCTCAATGGAAATGA	58.8	205
RAM1653	chr5	PHNS01012387.1	scaffold59	193026	193158	Unigene1097	(GAA)6	AGAAAGTTAGAGAGAGAGAGAGAG	51.83	AATACTGAGCGTTGCCCATT	59.6	132
RAM1654	chr9	PHNS01001598.1	scaffold2	2429632	2429734	Unigene10975	(GA)9	TGCTGTGTGATGATCGGAAT	60.08	AGAAAAACTACACCAAATTAGTACCAT	57.16	102
RAM1655		PHNS01009804.1	scaffold480	20356	20483	Unigene1103	(CA)12	TCTTCGCCTCCAGAACCTAC	59.43	TGTTCAATTTTGGACACGTCA	60	127
RAM1656	chr11	PHNS01012166.1	scaffold22	813209	813319	Unigene1115	(TC)8	GAAGCGTCGCAGATTTTCTC	60.1	AAACAAAAAATATAAATCAGAGAG	52.5	110
RAM1657	chr13	PHNS01003683.1	scaffold25	511541	511641	Unigene11500	(AAT)6	GCACACCATTAATAAAATAATA	49.5	TGGTGGTGCCCATAAAGCTA	61.4	100
RAM1658		PHNS01007909.1	scaffold10	2432567	2432684	Unigene11592	(CGA)7	AGCCTCTCAAACCAAAACCA	59.71	TGGGGATGAGTACTCGTCGT	60.53	117
RAM1659	chr4	PHNS01001287.1	scaffold3	4207581	4207700	Unigene11694	(TTTG)5	CAGTATTCATGATTAGGAAAAT	50.55	TGGAGCCTAGAAGAAATGCAA	59.97	119
RAM1660	chr11	PHNS01012348.1	scaffold140	356426	356581	Unigene12004	(TCA)6	GCCGTGAATAGCAACAACAA	59.74	CTGGGTTTGGCATGAGTTTG	61.46	155
RAM1661	chr14	PHNS01006314.1	scaffold11	1206688	1206817	Unigene12049	(TC)9	CCAACCAACCATGTTCAACC	61.05	CCGCGTCCATGGCTTGTT	65.51	129
RAM1662	chr9	PHNS01012192.1	scaffold6	475271	475437	Unigene12278	(AG)8	CGTCTTACTCGTAGTCGCATGT	59.47	AATAAAATTAAGCAAATCACTTGACTC	57.75	166
RAM1663	chr4	PHNS01005842.1	scaffold1	5688496	5688613	Unigene1237	(CAC)6	TCCGATCTGTTCAGCCTCTT	59.95	GTGGTGGTGGTGGTGGTG	61.88	117
RAM1664	chr5	PHNS01006611.1	scaffold24	1482151	1482280	Unigene12519	(TA)8	TGTTAGGCTATGCATTTCACTTT	58.04	ATTATTCTTCCTCAAGATATATATA	48.1	129
RAM1665		PHNS01004273.1	scaffold49	281697	281818	Unigene12695	(AAC)6	TGGCTTTCGATGAGACAATG	59.8	CTCGCAGAGACTGTTGGTGA	60.18	121
RAM1666		PHNS01007493.1	scaffold70	758532	758642	Unigene12764	(CT)8	GTCCAAAAGTGAGTCAACTACG	56.55	GCCATCGGAACCATAGGAT	59.72	110
RAM1667	chr6	PHNS01001832.1	scaffold14	2135283	2135480	Unigene12809	(TCTT)5	TGTGGGACGTAGATAACATAAAG	56.02	CATAAGCGCAAAACAGAGCA	60.15	197
RAM1668	chr5	PHNS01006611.1	scaffold24	1634065	1634168	Unigene12926	(CT)8	TCGTAGCTTCAATTCTAAACAT	53.7	GAGTCAACTCGTTCGCAACTC	60.05	103
RAM1669	chr10	PHNS01010760.1	scaffold68	333946	334093	Unigene12954	(AG)8	GGCAGCCATTGTTGTCTCTC	60.81	CTTTCCCTCTCTATCGCTCTC	57.39	147
RAM1670	chr14	PHNS01006314.1	scaffold11	83807	83974	Unigene130	(CAA)6	TTGGAAGGAAGGAAGAGTCG	59.4	TTCTTCTTCTTCTTCTTCTTCTGG	57.69	167
RAM1671	chr6	PHNS01006359.1	scaffold9	3102275	3102394	Unigene13036	(AG)8	CCTCGTTGACGATACCTCTCA	60.26	GCAAAGAACAGATTTCCTCTCC	59.35	119
RAM1672	chr7	PHNS01007792.1	scaffold13	507056	507182	Unigene13055	(CAGCCG)4	GGTGGCACGAGCCTCAGC	65.63	CGCAGAACACAGCTAGGAAC	58.68	126
RAM1673	chr2	PHNS01008662.1	scaffold12	3772680	3772814	Unigene13199	(ATG)6	TGAAGCAAAACCTTGGCTCT	59.99	TGAGGATCATAACCATAACAATCA	58.39	134
RAM1674	chr8	PHNS01008711.1	scaffold26	2222925	2223051	Unigene1324	(AAAAG)4	AAAAAAGAAGAAGAAAAAAAGA	51.71	GTCGCCATTGAAGAGCAACT	60.41	126
RAM1675	chr14	PHNS01011820.1	scaffold15	2568364	2568490	Unigene1347	(GA)9	TGGCTTCGCTTTCTCACTCT	60.28	AGAACTCTTGGTCTCTCTCTC	51.82	126
RAM1676		PHNS01000797.1	scaffold101	251292	251439	Unigene1376	(AG)11	AGCGGGGGTTTGGTTATTAT	59.57	TGTTGGGTTCACAGTTTTCAG	58.66	147
RAM1677	chr10	PHNS01004041.1	scaffold44	1420008	1420127	Unigene13769	(TC)8	ATTCCCTGCTTCTCTCTCTCT	56.42	TCCAACTCCATTGGAACAGA	59.06	119
RAM1678	chr13	PHNS01003683.1	scaffold25	785020	785127	Unigene13788	(TC)8	TTCTAAGCTTCAATCTCTCTCT	52.17	TACCTCACCCTCTTGCCAAC	60.11	107
RAM1679		PHNS01004942.1	scaffold96	98712	98823	Unigene1398	(AC)10	TTCCCCCAACTATATATATTCCA	56.6	TGTTGATGAAGCCATGATTGA	60.06	111
RAM1680	chr9	PHNS01005467.1	scaffold60	545178	545290	Unigene14113	(AAAAG)4	GCTGGGATTTCAATGCTTTT	59.16	TCCTTCTTGATACAATTAGGATGAT	58.89	112
RAM1681		PHNS01007909.1	scaffold10	541179	541309	Unigene14177	(TCTGT)4	GGTTCCGAATTTCCCACTCT	60.31	CGCACTGTTCAACAAACAGG	60.34	130
RAM1682		PHNS01007909.1	scaffold10	788784	788891	Unigene1454	(GA)8	TGGTTTTGGGAGTTGCAGAG	61.2	CACAAACACACAAATCACAATC	56.46	107
RAM1683	chr10	PHNS01003580.1	scaffold33	372661	372765	Unigene1461	(GA)8	TCTTTAAAGGCAAAGCCATAGG	59.76	AAAGCTTGCTCTTCATATAGATTTCA	59.1	104
RAM1684		PHNS01004146.1	scaffold53	1023593	1023789	Unigene14761	(TC)8	GGGATTTTTGTGGGTCCCA	62.83	ACGGGGTTAAAACGGTCAAT	60.46	196
RAM1685	chr7	PHNS01007792.1	scaffold13	98644	98784	Unigene15240	(AT)8	TGGCTGGGTTGACAATCTCT	60.66	CAAAAACAAAAAACAAACAAACC	57.77	140
RAM1686	chr13	PHNS01001025.1	scaffold19	1694486	1694597	Unigene15359	(GA)9	TGGATTTGAAAAGACCACTTTG	59.11	ATTCCAATGTCCGTTCTCTCTC	59.58	111
RAM1687	chr10	PHNS01004041.1	scaffold44	864493	864596	Unigene1566	(AG)9	GAGAGAGAGCCGAAGCTGAA	59.97	TCCTTATAAATGATGAGACAAAGCA	59.22	103
RAM1688	chr4	PHNS01005842.1	scaffold1	445779	445898	Unigene15765	(AT)8	CGGTAATTTGGGAACGCC	61.23	TTCTCGTTTTTCCGACCATT	59.55	119
RAM1689		PHNS01004027.1	scaffold2040	176	294	Unigene16199	(TG)8	GTGGTGCTCGATTGTTGGTT	60.97	AGCAAGTCAATCCACATTTTTG	59.13	118
RAM1690	chr14	PHNS01006314.1	scaffold11	3080817	3080950	Unigene16695contig1	(ATT)6	TAGCGGGATCTGTGGATGTT	60.48	TTGCTGTCTCAACAATAATGTAA	55.27	133
RAM1691	chr11	PHNS01012166.1	scaffold22	776000	776201	Unigene16534	(CT)8	TTTCCGAACAACTTTCTTTCTC	57.66	CGGGATAAAACACTCGCTGA	61.16	201
RAM1692		PHNS01007909.1	scaffold10	869402	869559	Unigene16646	(ATC)6	GCTCACACACATGTATCATCATC	57.96	GAGCTCAATGTATGAACCTACCA	58.28	157
RAM1693	chr6	PHNS01002815.1	scaffold37	1165289	1165414	Unigene1677	(TC)8	TCAATCACTCAGAGACAAAGTGAA	59.03	TTATAAATCAGAGTGAGAGAGAGAG	53.36	125
RAM1694	chr4	PHNS01005842.1	scaffold1	5100397	5100509	Unigene1688	(GTAT)6	TGTTACTCTGTTTCGTTCTGTTAG	55.65	TCATTCCTATTGCACATTCCA	58.98	112
RAM1695	chr4	PHNS01005842.1	scaffold1	7217768	7217907	Unigene17006	(GA)8	CGTTTGACGAGGAAATAATGC	59.6	TTTCTCTCTAACCAAAACTTCCAGA	59.83	139
RAM1696		PHNS01007909.1	scaffold10	869657	869809	Unigene1732	(AC)8	CCCAATATTTTCTCGTACCCATT	60.3	TTGAAGTGGTGATCAATACCATA	57.06	152
RAM1697	chr4	PHNS01005842.1	scaffold1	6553517	6553637	Unigene17366	(TTCAAC)4	GGACTCAGGCATTGGACACT	60.12	CAAAATGGGGTTGTTGAAGTT	58.84	120
RAM1698	chr11	PHNS01012166.1	scaffold22	2422202	2422345	Unigene1748	(TC)8	GACTCGGTAAATCTCTCTCT	50.09	GAGGGAGAAGGAGGCTAGGA	59.91	143
RAM1699	chr3	PHNS01011683.1	scaffold18	449864	449971	Unigene17552	(AGAGC)4	GAGGTGAGTTCGTTGGTGGT	60.01	TATTCAATCGAAATTTGACTCAC	56.03	107
RAM1700		PHNS01012593.1	scaffold8668	1365	1465	Unigene17620	(CA)10	GAAAATTGAAAAAAAAAAAAAGCG	59.6	GAGAAGCGGAGCTTGGAGAG	61.71	100
RAM1701	chr5	PHNS01006611.1	scaffold24	1975298	1975428	Unigene1773	(TC)9	GGTCCGAAGAAAATAGAAAACC	58.2	GCTCACACTCACAGCGAAAG	59.78	130
RAM1702	chr8	PHNS01012126.1	scaffold8	3443792	3443991	Unigene17739	(TTAT)5	TCTTGCAGCTACATCGTATGG	58.96	TCCCGCCCGTCTAATAAA	59.06	199
RAM1703	chr12	PHNS01010245.1	scaffold20	2881964	2882083	Unigene17827	(AAT)6	CTTGAATTGTAATGGAGTATTG	51.84	CGAACCGCATTTGACTTACA	59.73	119
RAM1704		PHNS01007493.1	scaffold70	683606	683718	Unigene17848	(CT)8	GTCTTTATTTAGTCTCCCTGTAAC	52.66	CATCCAAGCTGACCAAGACC	60.66	112
RAM1705	chr6	PHNS01006359.1	scaffold9	3274531	3274645	Unigene17966	(GATTG)4	TATATAGGGCGGGGAATTGT	58.29	CCAATCCAATCCAATCCAAT	59.44	114
RAM1706	chr7	PHNS01007451.1	scaffold27	1311207	1311353	Unigene18181	(ACA)6	GGGACAAGTCTTAGACAACAAC	55.47	ACCCAAGCTTCTTTGGATGA	59.67	146
RAM1707	chr5	PHNS01005483.1	scaffold52	131420	131554	Unigene18406	(AGAA)5	GAATCTCCGGCGAGTCATAG	59.8	GCACCAACGAGGTTTCCTTA	60.11	134
RAM1708	chr1	PHNS01011300.1	scaffold41	227240	227374	Unigene1841	(CT)8	AATTCCCCCAAACCCAGAC	60.93	CGAGCGTTGTCGGAGCTA	61.28	134
RAM1709		PHNS01004942.1	scaffold96	133455	133569	Unigene1869	(TTGC)5	GACGAGGCTTTTCTTTTTGC	59.09	TGTGAGTTAGTTTTTGGGTTTTG	58.85	114
RAM1710	chr3	PHNS01011683.1	scaffold18	2369697	2369802	Unigene19090	(AAGAA)4	AAAAACCTCCAAAACCCACA	59.31	GGTGGAGAGAGAGCGATGAG	60.1	105
RAM1711	chr9	PHNS01012192.1	scaffold6	2436598	2436714	Unigene19392	(TC)8	GTCGGTAGCTAAAAAAGAAGTG	55.25	GAAACATTGGTTGGGGTTGT	59.55	116
RAM1712	chr10	PHNS01006553.1	scaffold42	1329596	1329731	Unigene19481	(AG)8	CCAAATTCAAAACTTGGGTCTT	59.39	CCTTTCCAATTCATTCATTGCT	60.31	135
RAM1713	chr4	PHNS01005842.1	scaffold1	5797344	5797467	Unigene19553	(AG)9	GCACGGTTGTACGTGACACT	59.67	ATGGTCTAACATTGCTTCTCTCTC	58.13	123
RAM1714	chr2	PHNS01008662.1	scaffold12	2815036	2815155	Unigene19937	(TGT)6	AACGTGGCAAAGGCTTTAGA	59.88	TGGCTTTTGACAACAACAACA	60.18	119
RAM1715	chr5	PHNS01008720.1	scaffold36	1263220	1263390	Unigene1994	(TC)8	AATTCGATTCGTCCAAGAGG	59.13	CCCAAACCAAACAACACACA	60.29	170
RAM1716	chr2	PHNS01010263.1	scaffold62	868716	868827	Unigene1996	(CT)9	GTTTCGACCAGGGAGACACT	59.15	CGCAATCAAAGAAACAAAGAAA	59.4	111
RAM1717	chr8	PHNS01012126.1	scaffold8	4642835	4642968	Unigene2007	(TC)9	GAGATGATTCCTTGGAGTTTCAG	59.23	TCACAAAGGAGCTCCAATCC	60.2	133
RAM1718	chr9	PHNS01001598.1	scaffold2	4610299	4610466	Unigene20342	(AG)8	GCGAGTCACACTTCCTCTAGC	59.25	GCACTTTCTAGAACCCTCTCTC	56.47	167
RAM1719	chr9	PHNS01001598.1	scaffold2	1198218	1198387	Unigene20422	(AG)8	AAGTACCTGAGGCTCGACCA	59.87	TTTACCAGTGCACATATTTTGCT	58.76	169
RAM1720	chr4	PHNS01005842.1	scaffold1	3909947	3910082	Unigene21240	(GGC)6	CGCCGCCGAGAACACTGA	67.12	GAAACAGCAGCGCCACTAC	59.61	135
RAM1721		PHNS01012503.1	scaffold61	170035	170148	Unigene2142	(TTCTT)4	GGCTGAGAGGTGAGAGCAAT	59.56	TAACATAAAAACACAGACACACAC	54.57	113
RAM1722	chr6	PHNS01006359.1	scaffold9	848634	848775	Unigene2159	(AC)9	AGCAATGCTCATTGACGAAA	59.42	GGAGGAACAAATTCACAACAAA	58.97	141
RAM1723		PHNS01007909.1	scaffold10	2067425	2067526	Unigene2161	(GA)10	TCTTAACGCGGAAGGATTTG	60.2	GAGTTCATTAGACACAAGTAATAC	49.62	101
RAM1724	chr7	PHNS01007792.1	scaffold13	2816619	2816798	Unigene2172	(CCTTC)4	AAAACCAATCTTTTAGTTCCTC	53.65	AACTCGCTTTGCCTTCCATA	59.85	179
RAM1725		PHNS01012503.1	scaffold61	2088330	2088459	Unigene21783	(TG)9	GGAGATGGAGATGGAGATGG	59.41	AAGCCATCCACCAAAACCTA	59.43	129
RAM1726	chr12	PHNS01007284.1	scaffold98	162205	162388	Unigene22380	(TC)8	GAAACAGCCATGGCTGCTT	61.35	ACTGTACCAGGAGCGACACG	61.33	183
RAM1727	chr3	PHNS01011683.1	scaffold18	1361738	1361894	Unigene22528	(GTT)6	GGGGCTTTTTATAATTAGTTTG	54.25	GCAAAACCCATGCAAGTACA	59.59	156
RAM1728	chr10	PHNS01006792.1	scaffold4	5795028	5795131	Unigene22758	(TA)8	GTTTGGGTTGAATTCGGAAG	59.41	AAAAACCAGTGGTGGACGTG	60.84	103
RAM1729	chr10	PHNS01006792.1	scaffold4	5795028	5795134	Unigene23115	(GA)8	AGAGGCGCGAGAGGATCT	60.21	TGGCTTTATTTTGAAATTCTCC	57.47	106
RAM1730		PHNS01005280.1	scaffold162	140589	140759	Unigene23251	(TTAT)5	CCTATGTATACAGGCACGAGC	57.44	CCAAAGCCCAGTCCACATA	59.51	170
RAM1731	chr7	PHNS01007790.1	scaffold38	1012968	1013097	Unigene23423	(CT)8	GTCAGATTATTCATTATCAGGGTG	56.75	TTCGGTTGGTGTTGGAGAAT	60.35	129
RAM1732		PHNS01012125.1	scaffold136	193202	193309	Unigene23723	(TC)8	TTTCTGGGCCTAGCTACTCG	59.61	CATAAATGTAATATACAAGTATAAAG	47.31	107
RAM1733		PHNS01009082.1	scaffold55	127615	127724	Unigene2390	(GA)8	TTGAGGTAAAGCAAAGGGAGA	58.96	TGAACTATCAAGGCGCTCAA	59.57	109
RAM1734	chr3	PHNS01003751.1	scaffold7	4358729	4358849	Unigene23970	(GTTCG)5	TGGATTGATCTTTGTGTTCGG	60.88	ACCCCCAATCCGTACACTTT	60.48	120
RAM1735	chr11	PHNS01006870.1	scaffold16	2091345	2091472	Unigene24107	(ATC)6	TGTGAAGTGCTGGAAAATGG	59.69	ATGACGACGACGATGATGAT	58.91	127
RAM1736	chr1	PHNS01011300.1	scaffold41	1316175	1316313	Unigene24338	(GCGA)5	TTGCACTCCAAAATGCATGT	60.12	TTGTCGGGCTAGTGGTTAGG	60.12	138
RAM1737	chr6	PHNS01002815.1	scaffold37	1095553	1095671	Unigene2461	(AAAAC)4	CAATCATCAATTCCTTTCCATTAC	58.8	GTGGGGGTATTCCCTACCAT	59.77	118
RAM1738	chr1	PHNS01000838.1	scaffold63	1088245	1088374	Unigene24910	(CT)9	CTCCAACACTAAAATAATTGTACCG	58.23	GCCGTGAGCTCCAGTGATA	59.96	129
RAM1739	chr3	PHNS01011683.1	scaffold18	1794744	1794856	Unigene2606	(GGA)6	ATGGCGTGCTCCAACTTTCT	62.1	GTGGTCGCTTTTTGTCGTG	60.29	112
RAM1740	chr10	PHNS01006792.1	scaffold4	5933620	5933740	Unigene26162	(AGTTGC)4	GTGGTGGACATGTACAAGTTGC	60.34	GGAAATGCCTCTCATTTTGC	59.65	120
RAM1741		PHNS01012125.1	scaffold136	264990	265126	Unigene26221	(TC)8	GTTTCTTCATTAGGTAATCTCTC	51.08	GGCTGGAAATGCAACAGAAT	60.08	136
RAM1742	chr2	PHNS01004728.1	scaffold21	1190630	1190767	Unigene26286	(AAATC)4	GCCTTGCTAGGTGACAGTTG	58.52	TGTTTATATATCATTGTGTTGCTTGA	57.82	137
RAM1743	chr12	PHNS01007343.1	scaffold5	4617756	4617871	Unigene2644	(AT)8	CCCCACACTCTCCATTACCA	60.77	CACACACATATATATATATATATAGG	45.35	115
RAM1744	chr2	PHNS01004728.1	scaffold21	3412433	3412558	Unigene2648	(ACG)7	TCGAAAGTGGCGGAGTATTT	59.71	ACCACTTCGTATTCGTCGTC	57.67	125
RAM1745	chr14	PHNS01006314.1	scaffold11	1559022	1559159	Unigene26768	(GT)8	CAACTAAAATTTAATTTTTTA	44.81	TCATATGGCTTTGCTCACCA	60.22	137
RAM1746	chr5	PHNS01003500.1	scaffold125	122654	122785	Unigene26815	(TAA)7	GGCATATAATAGGCGGGTGA	59.78	CTAGATATTTCTGTTTTGTATATG	47.95	131
RAM1747	chr4	PHNS01001287.1	scaffold3	92578	92684	Unigene27120	(AG)8	ACTCAGTGGTTGCTCCGATT	59.73	GGAAAATATCCCAAAATGCG	59.26	106
RAM1748	chr8	PHNS01007591.1	scaffold81	606002	606138	Unigene2721	(AG)8	GAAAAATAAAAAATAAAAATAGAG	48.73	AAACGCCATTGTTGAAGCTC	60.26	136
RAM1749	chr6	PHNS01002840.1	scaffold45	422552	422669	Unigene27745	(AG)8	GGATTGAGTTGAAGCGTGGT	60.12	CTCTTTCTCTCACCCCCTCA	59.37	117
RAM1750	chr13	PHNS01005740.1	scaffold39	108801	108917	Unigene2781	(TC)8	GTGGTTTGGTTTTGTTTGTTTG	59.31	CACTCTGCATTTCCCCATCT	60.07	116
RAM1751	chr3	PHNS01011683.1	scaffold18	892128	892345	Unigene28162	(AT)8	TTGCCGGTTATTTGAAAAGG	59.94	GGATTTCAGAGTCGTGTCTAAG	55.72	217
RAM1752		PHNS01012503.1	scaffold61	112692	112842	Unigene2856	(GAG)6	GGAAGAGGAAGAGGAGGAGG	59.37	GCCCCAAAATCAAAATTCAA	59.75	150
RAM1753	chr2	PHNS01009266.1	scaffold411	30002	30122	Unigene2859	(CT)8	AGGAGGAGATTTTGGGGTTG	60.3	GATAAACTCGCTGTCCAAATTG	58.77	120
RAM1754	chr11	PHNS01002540.1	scaffold40	1310175	1310292	Unigene2878	(AAG)6	TTCAAATCGTCACCGTAAAGG	59.98	CAACAGTTTTCAGTTCCATTTCC	59.9	117
RAM1755		PHNS01006589.1	scaffold827	26088	26243	Unigene29020	(AT)8	TGCCTTCCATCAAGTCCTTC	60.2	TTCTTGGCAAAAAGGGTAAAA	58.7	155
RAM1756		PHNS01004146.1	scaffold53	93910	94029	Unigene30603	(TA)9	CGCTCTTGGTGATTTGGAAT	60.07	CGTATATGTATATGTATATGTGTG	47.4	119
RAM1757	chr14	PHNS01006314.1	scaffold11	2129836	2129985	Unigene3074	(TTG)6	TTGTGACATTATTATTGGTATTGG	55.81	GAAACCCATGGTGGAAGAGA	59.9	149
RAM1758	chr2	PHNS01010263.1	scaffold62	155314	155446	Unigene30881	(GTTTT)4	AGGCATTTTGTGGTGAGACA	59.14	CCAAACCAAACAAAGGGTTA	57.52	132
RAM1759	chr5	PHNS01010575.1	scaffold117	521283	521423	Unigene31001	(AG)9	GTGGGCTCTGCTTTGTCTTC	60	GGTAAAACCCTAAAAAGTCTGCAA	59.94	140
RAM1760		PHNS01001633.1	scaffold1069	5557	5721	Unigene3118	(TAAT)5	GGCTAAGGGGAATAGTAATTAA	53.82	TGGACGGGAAGGAAGACTTA	59.86	164
RAM1761		PHNS01006768.1	scaffold249	186990	187125	Unigene325	(AC)8	AAACATATAAACACAAAAAAACAC	52.4	ACGAAATTCCATTCCCAAAA	59.25	135
RAM1762	chr10	PHNS01006792.1	scaffold4	4646559	4646676	Unigene3378	(AG)8	GAACCCATGGCTACTCTCCA	60.07	AACAGAAAAAGAAGAGAAGCAAAAA	59.21	117
RAM1763	chr11	PHNS01012166.1	scaffold22	1252129	1252256	Unigene3389	(TC)8	AAAACCACCACACACACACG	60.37	GTTTTGCGGCAGAGGAGTC	60.94	127
RAM1764	chr11	PHNS01012166.1	scaffold22	2819528	2819691	Unigene3539	(GA)8	TCCACTTGATATGCCCAACTC	59.95	CACAAAACCCTCAAATCTAAAATC	58.2	163
RAM1765	chr9	PHNS01000488.1	scaffold28	832767	832890	Unigene3813	(TG)8	GAGAGCTTGCCATTCTCTGAA	59.71	GCCTAAAAAACACACAACAAAAC	57.85	123
RAM1766		PHNS01001074.1	scaffold218	115781	115893	Unigene3826	(TTA)6	AACGATGGTCAAGGGATCAA	60.32	CTGCTCTAATTTTACTTGTCCACG	59.41	112
RAM1767	chr7	PHNS01007451.1	scaffold27	674712	674886	Unigene3841	(AG)9	TTGTTCCGAATCTCGTTTCC	60.05	GCATGGGCATATTCCTCTC	58.04	174
RAM1768	chr2	PHNS01004728.1	scaffold21	1327446	1327570	Unigene3876	(TATTA)4	CACGCGATGGCACTTCTC	61.6	AAACCCCTAAACATTAAAACGC	58.55	124
RAM1769	chr6	PHNS01006359.1	scaffold9	1894900	1895097	Unigene3897	(CT)8	CAGATAAACGCCACCACTCC	60.52	AAGCCCCAAAAGAAAATACACA	59.88	197
RAM1770	chr12	PHNS01007343.1	scaffold5	2946168	2946307	Unigene4060	(AG)8	GAAGAAGGGACGGTCTCTGA	59.38	GCTTCTTCTTCTTCTTCCCAAC	58.65	139
RAM1771	chr3	PHNS01011683.1	scaffold18	1223638	1223743	Unigene4063	(GA)8	GGAGAGTTTGAAGCGAAGGA	59.55	CACTGTAACAGTTTTAACTCTC	48.71	105
RAM1772		PHNS01009611.1	scaffold160	344567	344686	Unigene4131	(AAGAG)4	CAGAAAAGAAAAAGGAAATAAG	52.33	TTAGGGATGGCTGGAGTTTG	60.07	119
RAM1773	chr7	PHNS01001707.1	scaffold102	251343	251463	Unigene4142	(TGT)6	TGTTGTTGTTGAACAGTCATG	55.48	CTCTCAGCAGCAACACCATC	59.58	120
RAM1774	chr13	PHNS01003683.1	scaffold25	1124895	1125019	Unigene4212	(AG)8	GAAGGAGACGCTCAACAAGG	59.99	CAATTTACAACCCAATCTTTGC	58.54	124
RAM1775	chr8	PHNS01008711.1	scaffold26	860725	860846	Unigene4428	(GT)10	GTTATAAAGTGTGTATTTGAGTGTG	52.8	AAATCAGCCAGGCCATACC	59.91	121
RAM1776	chr14	PHNS01006314.1	scaffold11	3295515	3295643	Unigene452	(TC)8	CACAAAAGAAAAAAAAAAAAAACA	56.94	AGCGCAGAGAGAGAGCAAAG	60.18	128
RAM1777		PHNS01010416.1	scaffold10966	430	624	Unigene4543	(AT)8	CTCCTCTCATACGATCATGATTC	57.77	GCATGCACACAAAAAGTGGA	60.71	194
RAM1778	chr8	PHNS01012126.1	scaffold8	3576809	3576912	Unigene4592	(AG)8	GTGCTCTGGTTCGGATTCTC	59.81	CTCTCTCTATCAGCTCAGACTCTC	55.99	103
RAM1779	chr10	PHNS01007953.1	scaffold17	2955671	2955798	Unigene4655	(AT)9	TGCAAGGCTGCTTACACCTA	59.63	CAAATTTGAATGATGTGTAACGATT	59.24	127
RAM1780	chr7	PHNS01007792.1	scaffold13	615048	615178	Unigene486	(AAAAT)4	GGGATGAAATTATTTAGAGAATTG	55.38	GGCTGTGATTACTTATGGCTCA	59.25	130
RAM1781	chr6	PHNS01006359.1	scaffold9	4277374	4277523	Unigene4870	(GA)8	GTAACAAACGGCATAGAAGAGAG	57.31	CAGACATTTTCTTTACGCCTCA	59.4	149
RAM1782	chr9	PHNS01012192.1	scaffold6	653725	653870	Unigene4904	(AG)8	AACACACTTTGATTTGATAGAAG	53.04	GCAGAATGAGAAAGCCATTGA	60.35	145
RAM1783	chr7	PHNS01007790.1	scaffold38	91412	91534	Unigene4969	(TC)8	GACCTCACTCGCACTTCTCA	59.13	GCGACGGAAGGTACAAAAGA	60.25	122
RAM1784		PHNS01012503.1	scaffold61	170121	170252	Unigene4992	(AG)9	AAGAAAAGAAAAGAAAAGAAGAG	52.79	AGCTTCTCGCAATGTCTTCG	60.68	131
RAM1785		PHNS01000321.1	scaffold1147	9600	9739	Unigene5034	(GA)8	GGTTCACCGACCACAAACC	61.23	TCAGCTTCTCCCGTCTCTCT	59.28	139
RAM1786	chr10	PHNS01006792.1	scaffold4	1929692	1929926	Unigene5080	(GTA)6	TCCAAAACTTGGTGCACTTTT	59.64	TTGCTTTAATGTTCCATCTTCTTC	58.86	234
RAM1787	chr11	PHNS01012348.1	scaffold140	67638	67771	Unigene5702	(GGA)6	TGGTGGTGGTGGTGGAGG	64.08	CGAATCATCACCGTTCTTCC	60.46	133
RAM1788		PHNS01011525.1	scaffold5796	553	688	Unigene5766	(GA)8	GTTTTGGGGCCATGAAAAT	59.61	CCAAAATATCTCTTAATCTCTCTC	52.77	135
RAM1789	chr10	PHNS01010760.1	scaffold68	520473	520589	Unigene5838	(CTA)6	GCATTGAACAATATCCGTCTAGC	60.01	TTGGTCTTTTTGGTGCCTCT	59.71	116
RAM1790	chr8	PHNS01008514.1	scaffold30	7540	7697	Unigene5844	(TC)8	GGGCTTTCTTGACTGCTGAG	60.13	TTTTAGAGAGAGAAAGAGAAGGGG	58.77	157
RAM1791	chr14	PHNS01006314.1	scaffold11	121778	121894	Unigene5862	(CT)8	CTTGTTCAAATTCTCAATCACT	53.72	CAAAGCTTGTGCGACGAAT	60	116
RAM1792	chr4	PHNS01005842.1	scaffold1	3461251	3461392	Unigene5894	(AG)9	TCCAAACCCCAAATACGAAC	59.66	ACTATAACTCCTCCAAAAATAGACC	55.6	141
RAM1793	chr11	PHNS01012166.1	scaffold22	1472905	1473067	Unigene622	(AAGAA)4	CTGGTCTCCTATATTCTCTCATG	54.8	TTGTTGTTCCCATGTTTCCA	59.79	162
RAM1794		PHNS01001894.1	scaffold182	206612	206761	Unigene6287	(CT)10	GCTTGACGTGGTATGCAATC	59.16	CAAGTCAGTCAAGATAAGAATAG	50.54	149
RAM1795	chr13	PHNS01006891.1	scaffold50	2209742	2209939	Unigene6298	(CAGA)5(AG)8*	GGTAGGGATTTGTTCGCAGA	60.07	AGGGCTTCGAGGACTTTGAG	60.89	197
RAM1796	chr13	PHNS01006891.1	scaffold50	2209742	2209862	Unigene6432	(GA)8	GGGGGGAGGGGAGAGAGA	63.88	ACTCCTCCGTTGGAAAATCC	60.31	120
RAM1797		PHNS01012503.1	scaffold61	767323	767447	Unigene6456	(GCG)6	GAAGGAAATGCAGCCGCA	63.42	AACAGGCCGATCAGATCAAG	60.22	124
RAM1798	chr13	PHNS01001025.1	scaffold19	840510	840649	Unigene665	(AAGA)5	GGGTTTTCAGAGAATCGAAGC	60.2	TTCTCTCTCATTTCCATAGCTTAAAA	59.08	139
RAM1799	chr13	PHNS01006891.1	scaffold50	3985752	3985862	Unigene6660	(CT)10	CATTTTGGCCATCCAATCTT	59.76	TGTAAACACCAACATATGCGACT	59.46	110
RAM1800	chr14	PHNS01007475.1	scaffold131	122516	122740	Unigene6752	(AAG)7	TCACTCACTCACCACCCAAC	59.55	CTCTCTCTCTCTCATCGATCTTC	56.57	224
RAM1801	chr13	PHNS01003683.1	scaffold25	316138	316263	Unigene6922	(TA)8	TTGGCTTTGGGTCTCTTGTC	60.23	TCTCACACGTCTCCAATATATA	52.52	125
RAM1802		PHNS01003012.1	scaffold983	17800	17915	Unigene6958	(AG)8	ATGAGGTCTTGGGTTGGTTG	59.82	CAATAATTTCAAGAATACACTGAAC	57.51	115
RAM1803	chr2	PHNS01010263.1	scaffold62	74621	74731	Unigene6995	(CGA)6	GATCGCCGAGAAGAAGAGG	60.04	TAATAGTAACCCTAAAAATGGCATC	57.08	110
RAM1804	chr8	PHNS01012126.1	scaffold8	34587	34716	Unigene7150	(ATAAAA)4	CAATTTCATAACACAAATGTGTCAC	58.41	CCAAGGAGAAGCGAAAAAGA	59.56	129
RAM1805	chr7	PHNS01007792.1	scaffold13	2009552	2009655	Unigene7177	(TTG)6	GACAAATGCGTTGTTTGAGC	59.33	TGCCTCAAAGCAAAGAAACA	59.58	103
RAM1806		PHNS01007909.1	scaffold10	1031568	1031698	Unigene7191	(AG)9	ATTTCAGGGAAAGCCCTCTG	60.57	CCAAATCCAATTCTCTCTCTCTC	58.48	130
RAM1807	chr11	PHNS01000301.1	scaffold157	80941	81083	Unigene7212	(AGT)6	CATGACATTTAAGCCCTCCA	58.57	TCATTGTTCTTTCCCTTGTTGA	59.59	142
RAM1808	chr3	PHNS01003751.1	scaffold7	4492322	4492427	Unigene7401	(AT)10	AAAATCTCTGAATAATATATA	40.84	GCAACACACGGTTTGGAGAT	60.97	105
RAM1809	chr8	PHNS01012126.1	scaffold8	1281970	1282079	Unigene7496	(AAT)7	TCATGTCAAATTTGTGTGTACGA	59	CGGACCGTTGTTGGTGAT	60.38	109
RAM1810	chr10	PHNS01010760.1	scaffold68	519789	519909	Unigene7558	(GCC)7	ACCTTTCCCTCCTTTGCC	59.06	CGCTGAGATGATCGATAAGGA	60.32	120
RAM1811	chr8	PHNS01012126.1	scaffold8	4638768	4638868	Unigene7659	(GAA)7	AGAATCACAAGACAGTGTTTTG	54.53	GTCGTTGCCATTGTTGATTG	59.97	100
RAM1812		PHNS01007909.1	scaffold10	2541849	2541968	Unigene7683	(AG)8	AGAGCTTGGGGTTGGAGAAC	60.36	TTCTTTCTCTAGGGTTTTTCCTTG	59.36	119
RAM1813		PHNS01012503.1	scaffold61	460995	461121	Unigene7768	(GT)8	GGTCAGTGGGTGTGTGTGTG	61	ATTGTTGGTCTCCGCTGAAG	60.25	126
RAM1814	chr13	PHNS01001025.1	scaffold19	3004326	3004449	Unigene7845	(CTCTC)4	GCAAAAGTGCACCAAAACCT	60.15	GAGCTTAAAAGTAGTGTTGGTTGG	58.51	123
RAM1815	chr3	PHNS01011683.1	scaffold18	2462170	2462326	Unigene7854	(GGA)6	GTGCGGGGGCGGGAGGAG	72.86	GGCTGAGTCCAAGTTCAAGC	60	156
RAM1816	chr12	PHNS01007343.1	scaffold5	1461604	1461737	Unigene8076	(ATTA)5	TGAAGCGAAGTGAAGTTCTCG	60.69	CGCCAAATAACTAATTAATT	49.48	133
RAM1817	chr8	PHNS01009353.1	scaffold69	817419	817535	Unigene814	(AG)11	CAACAACAAAAGGCTCGTGA	59.88	GAAATAAATAATATTCAAAAAAAAA	51.03	116
RAM1818		PHNS01000510.1	scaffold76	418222	418428	Unigene8191	(TAT)6	CCTCCCACTTTTTCCCAAAT	60.16	GGCGTCTTCTGTGGTTTTGT	60.16	206
RAM1819		PHNS01012304.1	scaffold47	842647	842749	Unigene8227	(GGAAA)4	AGTTGGGATTGGCTTTGTTG	59.97	TTATAGCTTCCGTCCTTTCC	56.12	102
RAM1820		PHNS01000184.1	scaffold1870	6399	6550	Unigene8263	(ATT)6	AACCTTTGCAAAATCATTGGA	59.44	TATGGCTTCCCTCCACTTTG	60.07	151
RAM1821		PHNS01009408.1	scaffold114	442007	442195	Unigene8318	(AG)8	AGCTGCAGCCTCGTCTTG	60.45	AAACCCTCCAAATCCTCCTC	59.37	188
RAM1822	chr13	PHNS01003683.1	scaffold25	784634	784754	Unigene8379	(TGA)6	GTTGTTGTTGTTGATGTGATG	54.76	GTCATGGATTTGGGGTTTTG	60.03	120
RAM1823	chr13	PHNS01003683.1	scaffold25	280040	280140	Unigene8775	(AC)9	AAAGCACTTTTTGTCTTCACAATG	59.74	AGTTGGTGCGAGTGAGTGAG	59.05	100
RAM1824		PHNS01006762.1	scaffold2957	5160	5319	Unigene9017	(TCT)6	TCGAGCAACAACAACAAAAACA	61.6	TGGTGGAGGAGAGGTGGTAG	60.1	159
RAM1825	chr3	PHNS01007075.1	scaffold84	15334	15483	Unigene9628	(TG)8	TAATGCGCCTTTTTCCATTC	60.04	CAATAGAAAGTACTTTGAAACACCC	57.54	149
RAM1826		PHNS01000667.1	scaffold104	332716	332866	Unigene9804	(ATTC)5	GGCCCAGATCTTGATTATAATT	56.35	TGGCCAAGTTTCTCAAAAGC	60.37	150
RAM1827	chr1	PHNS01011300.1	scaffold41	658868	659058	Unigene9977	(AC)9	TTTTTCACTATTTAAGGCAATCG	57.64	TCCCTTCTTCCTGCAATCAC	60.2	190
				Position in scaffold
